# Supplementary material for: Influence of Domain Size and Support Composition on the Reducibility of SiO2 and TiO2 Supported Tungsten Oxide Clusters
Source: J Phys Chem C Nanomater Interfaces. 2024 Aug 14;128(33):13864–78. doi: 10.1021/acs.jpcc.4c03652 (PMC11345822; doi:10.1021/acs.jpcc.4c03652)
Supplement: Supplementary file 2 — jp4c03652_si_002.zip [file jp4c03652_si_002.zip]

Archive with 178 entries (165 files):
- structures/
- __MACOSX/._structures
- structures/.DS_Store
- __MACOSX/structures/._.DS_Store
- structures/rutile/
- __MACOSX/structures/._rutile
- structures/anatase/
- __MACOSX/structures/._anatase
- structures/silica/
- __MACOSX/structures/._silica
- structures/rutile/monomer/
- __MACOSX/structures/rutile/._monomer
- structures/rutile/.DS_Store
- __MACOSX/structures/rutile/._.DS_Store
- structures/rutile/dimer/
- __MACOSX/structures/rutile/._dimer
- structures/rutile/trimer/
- __MACOSX/structures/rutile/._trimer
- structures/anatase/monomer/
- __MACOSX/structures/anatase/._monomer
- structures/anatase/.DS_Store
- __MACOSX/structures/anatase/._.DS_Store
- structures/anatase/dimer/
- __MACOSX/structures/anatase/._dimer
- structures/anatase/trimer/
- __MACOSX/structures/anatase/._trimer
- structures/silica/monomer/
- __MACOSX/structures/silica/._monomer
- structures/silica/.DS_Store
- __MACOSX/structures/silica/._.DS_Store
- structures/silica/dimer/
- __MACOSX/structures/silica/._dimer
- structures/silica/trimer/
- __MACOSX/structures/silica/._trimer
- structures/rutile/monomer/CONTCAR-r-m-3H
- __MACOSX/structures/rutile/monomer/._CONTCAR-r-m-3H
- structures/rutile/monomer/CONTCAR-r-m-2O2H
- __MACOSX/structures/rutile/monomer/._CONTCAR-r-m-2O2H
- structures/rutile/monomer/CONTCAR-r-m-1O3H
- __MACOSX/structures/rutile/monomer/._CONTCAR-r-m-1O3H
- structures/rutile/monomer/CONTCAR-r-m-2O1H
- __MACOSX/structures/rutile/monomer/._CONTCAR-r-m-2O1H
- structures/rutile/monomer/CONTCAR-r-m
- __MACOSX/structures/rutile/monomer/._CONTCAR-r-m
- structures/rutile/monomer/CONTCAR-r-m-1O2H
- __MACOSX/structures/rutile/monomer/._CONTCAR-r-m-1O2H
- structures/rutile/monomer/CONTCAR-r-m-1O1H
- __MACOSX/structures/rutile/monomer/._CONTCAR-r-m-1O1H
- structures/rutile/monomer/CONTCAR-r-m-2H
- __MACOSX/structures/rutile/monomer/._CONTCAR-r-m-2H
- structures/rutile/monomer/CONTCAR-r-m-2O
- __MACOSX/structures/rutile/monomer/._CONTCAR-r-m-2O
- structures/rutile/monomer/CONTCAR-r-m-1O
- __MACOSX/structures/rutile/monomer/._CONTCAR-r-m-1O
- structures/rutile/monomer/CONTCAR-r-m-1H
- __MACOSX/structures/rutile/monomer/._CONTCAR-r-m-1H
- structures/rutile/dimer/CONTCAR-r-dimer
- __MACOSX/structures/rutile/dimer/._CONTCAR-r-dimer
- structures/rutile/dimer/CONTCAR-r-d-2H
- __MACOSX/structures/rutile/dimer/._CONTCAR-r-d-2H
- structures/rutile/dimer/CONTCAR-r-d-2O-109
- __MACOSX/structures/rutile/dimer/._CONTCAR-r-d-2O-109
- structures/rutile/dimer/CONTCAR-r-d-1O
- __MACOSX/structures/rutile/dimer/._CONTCAR-r-d-1O
- structures/rutile/dimer/CONTCAR-r-d-1H
- __MACOSX/structures/rutile/dimer/._CONTCAR-r-d-1H
- structures/rutile/dimer/CONTCAR-r-d-1O1H
- __MACOSX/structures/rutile/dimer/._CONTCAR-r-d-1O1H
- structures/rutile/dimer/CONTCAR-r-d-1O2H
- __MACOSX/structures/rutile/dimer/._CONTCAR-r-d-1O2H
- structures/rutile/dimer/CONTCAR-r-d-1O3H
- __MACOSX/structures/rutile/dimer/._CONTCAR-r-d-1O3H
- structures/rutile/dimer/CONTCAR-r-d-3H
- __MACOSX/structures/rutile/dimer/._CONTCAR-r-d-3H
- structures/rutile/trimer/.DS_Store
- __MACOSX/structures/rutile/trimer/._.DS_Store
- structures/rutile/trimer/CONTCAR-r-t-3O
- __MACOSX/structures/rutile/trimer/._CONTCAR-r-t-3O
- structures/rutile/trimer/CONTCAR-r-t-1O
- __MACOSX/structures/rutile/trimer/._CONTCAR-r-t-1O
- structures/rutile/trimer/CONTCAR-r-t-1H
- __MACOSX/structures/rutile/trimer/._CONTCAR-r-t-1H
- structures/rutile/trimer/CONTCAR-r-t-1O1H
- __MACOSX/structures/rutile/trimer/._CONTCAR-r-t-1O1H
- structures/rutile/trimer/CONTCAR-r-t-2O
- __MACOSX/structures/rutile/trimer/._CONTCAR-r-t-2O
- structures/rutile/trimer/CONTCAR-r-t
- __MACOSX/structures/rutile/trimer/._CONTCAR-r-t
- structures/rutile/trimer/CONTCARr-t-2H
- __MACOSX/structures/rutile/trimer/._CONTCARr-t-2H
- structures/anatase/monomer/CONTCAR-a-m-1O2H
- __MACOSX/structures/anatase/monomer/._CONTCAR-a-m-1O2H
- structures/anatase/monomer/CONTCAR-a-m-1O1H
- __MACOSX/structures/anatase/monomer/._CONTCAR-a-m-1O1H
- structures/anatase/monomer/CONTCAR-a-m
- __MACOSX/structures/anatase/monomer/._CONTCAR-a-m
- structures/anatase/monomer/CONTCAR-a-m-1O
- __MACOSX/structures/anatase/monomer/._CONTCAR-a-m-1O
- structures/anatase/monomer/CONTCAR-a-m-1H
- __MACOSX/structures/anatase/monomer/._CONTCAR-a-m-1H
- structures/anatase/monomer/CONTCAR-a-m-2H
- __MACOSX/structures/anatase/monomer/._CONTCAR-a-m-2H
- structures/anatase/monomer/CONTCAR-a-m-2O
- __MACOSX/structures/anatase/monomer/._CONTCAR-a-m-2O
- structures/anatase/dimer/CONTCAR-a-d-1O
- __MACOSX/structures/anatase/dimer/._CONTCAR-a-d-1O
- structures/anatase/dimer/CONTCAR-a-d-1H
- __MACOSX/structures/anatase/dimer/._CONTCAR-a-d-1H
- structures/anatase/dimer/CONTCAR-a-d-1O-1H
- __MACOSX/structures/anatase/dimer/._CONTCAR-a-d-1O-1H
- structures/anatase/dimer/CONTCAR-a-d-2H
- __MACOSX/structures/anatase/dimer/._CONTCAR-a-d-2H
- structures/anatase/dimer/CONTCAR-a-d-2O
- __MACOSX/structures/anatase/dimer/._CONTCAR-a-d-2O
- structures/anatase/dimer/CONTCAR-a-d-1O-2H
- __MACOSX/structures/anatase/dimer/._CONTCAR-a-d-1O-2H
- structures/anatase/dimer/.DS_Store
- __MACOSX/structures/anatase/dimer/._.DS_Store
- structures/anatase/dimer/CONTCAR-a-d
- __MACOSX/structures/anatase/dimer/._CONTCAR-a-d
- structures/anatase/trimer/CONTCAR-a-t
- __MACOSX/structures/anatase/trimer/._CONTCAR-a-t
- structures/anatase/trimer/.DS_Store
- __MACOSX/structures/anatase/trimer/._.DS_Store
- structures/anatase/trimer/CONTCAR-a-t-3O
- __MACOSX/structures/anatase/trimer/._CONTCAR-a-t-3O
- structures/anatase/trimer/CONTCAR-a-t-1O-1H
- __MACOSX/structures/anatase/trimer/._CONTCAR-a-t-1O-1H
- structures/anatase/trimer/CONTCAR-a-t-2O
- __MACOSX/structures/anatase/trimer/._CONTCAR-a-t-2O
- structures/anatase/trimer/CONTCAR-a-t-1O
- __MACOSX/structures/anatase/trimer/._CONTCAR-a-t-1O
- structures/anatase/trimer/CONTCAR-a-t-1H
- __MACOSX/structures/anatase/trimer/._CONTCAR-a-t-1H
- structures/silica/monomer/.DS_Store
- __MACOSX/structures/silica/monomer/._.DS_Store
- structures/silica/monomer/CONTCAR-s-m
- __MACOSX/structures/silica/monomer/._CONTCAR-s-m
- structures/silica/monomer/CONTCAR-s-m-1H
- __MACOSX/structures/silica/monomer/._CONTCAR-s-m-1H
- structures/silica/monomer/CONTCAR-s-m-1O
- __MACOSX/structures/silica/monomer/._CONTCAR-s-m-1O
- structures/silica/monomer/CONTCAR-s-m-2H
- __MACOSX/structures/silica/monomer/._CONTCAR-s-m-2H
- structures/silica/dimer/.DS_Store
- __MACOSX/structures/silica/dimer/._.DS_Store
- structures/silica/dimer/CONTCAR-s-dB-1O
- __MACOSX/structures/silica/dimer/._CONTCAR-s-dB-1O
- structures/silica/dimer/CONTCAR-s-dB-1H
- __MACOSX/structures/silica/dimer/._CONTCAR-s-dB-1H
- structures/silica/dimer/CONTCAR-s-dA
- __MACOSX/structures/silica/dimer/._CONTCAR-s-dA
- structures/silica/dimer/CONTCAR-s-dB-2H
- __MACOSX/structures/silica/dimer/._CONTCAR-s-dB-2H
- structures/silica/dimer/CONTCAR-s-dA-1O
- __MACOSX/structures/silica/dimer/._CONTCAR-s-dA-1O
- structures/silica/dimer/CONTCAR-s-dA-1H
- __MACOSX/structures/silica/dimer/._CONTCAR-s-dA-1H
- structures/silica/dimer/CONTCAR-s-dA-2H
- __MACOSX/structures/silica/dimer/._CONTCAR-s-dA-2H
- structures/silica/dimer/CONTCAR-s-dB
- __MACOSX/structures/silica/dimer/._CONTCAR-s-dB
- structures/silica/trimer/CONTCAR-s-tB
- __MACOSX/structures/silica/trimer/._CONTCAR-s-tB
- structures/silica/trimer/CONTCAR-s-tB-1H
- __MACOSX/structures/silica/trimer/._CONTCAR-s-tB-1H
- structures/silica/trimer/CONTCAR-s-tB-1O
- __MACOSX/structures/silica/trimer/._CONTCAR-s-tB-1O
- structures/silica/trimer/CONTCAR-s-tB-2H
- __MACOSX/structures/silica/trimer/._CONTCAR-s-tB-2H
- structures/silica/trimer/CONTCAR-s-tA-1H
- __MACOSX/structures/silica/trimer/._CONTCAR-s-tA-1H
- structures/silica/trimer/CONTCAR-s-tA
- __MACOSX/structures/silica/trimer/._CONTCAR-s-tA
- structures/silica/trimer/CONTCAR-s-tA-1O
- __MACOSX/structures/silica/trimer/._CONTCAR-s-tA-1O
- structures/silica/trimer/CONTCAR-s-tA-2H
- __MACOSX/structures/silica/trimer/._CONTCAR-s-tA-2H
