# Supplementary material for: Influence of Domain Size and Support Composition on the Reducibility of SiO2 and TiO2 Supported Tungsten Oxide Clusters
Source: J Phys Chem C Nanomater Interfaces. 2024 Aug 14;128(33):13864–78. doi: 10.1021/acs.jpcc.4c03652 (PMC11345822; doi:10.1021/acs.jpcc.4c03652)
Supplement: Supplementary file 2 — jp4c03652_si_002.zip [file jp4c03652_si_002.zip › structures/rutile/monomer/CONTCAR-r-m-3H]

Ti  O  W  H                             
   1.00000000000000     
     8.9076089999999990    0.0000000000000000    0.0000000000000000
     0.0000000000000000   13.1614407399999997    0.0000000000000000
     0.0000000000000000  -23.0325213013384165   23.0325213013384200
   Ti   O    W    H 
    36    75     1     3
Selective dynamics
Direct
  0.1666666666666643  0.2500000000000000  0.0714290000000020   F   F   F
  0.0000000000000000  0.0000000000000000  0.0714290000000020   F   F   F
  0.1662490674125781  0.2499708061084803  0.2137036021059638   T   T   T
  0.9992202586274461  0.9916023192426227  0.2096670232321625   T   T   T
  0.1708182381443508  0.2227906533273392  0.3462453005925586   T   T   T
  0.9999021062948313  0.9867387134568242  0.3500773489634438   T   T   T
  0.1666666666666643  0.7500000000000000  0.0714290000000020   F   F   F
  0.0000000000000000  0.5000000000000000  0.0714290000000020   F   F   F
  0.1673140830150349  0.7423396256943872  0.2104169311489627   T   T   T
  0.0009406780329768  0.4992467547228871  0.2137667148240230   T   T   T
  0.1690128568386945  0.7577474558902239  0.3610954187855506   T   T   T
  0.9979849120295531  0.4980313633262003  0.3541416057920400   T   T   T
  0.5000000000000000  0.2500000000000000  0.0714290000000020   F   F   F
  0.3333333333333357  0.0000000000000000  0.0714290000000020   F   F   F
  0.4971904804949118  0.2441873613602769  0.2093993221042586   T   T   T
  0.3352689115934303  0.9922260307488816  0.2098661265071224   T   T   T
  0.5033592038908075  0.2706911037687968  0.3688439787087143   T   T   T
  0.3352180354047496  0.9876585313606517  0.3504873345279024   T   T   T
  0.5000000000000000  0.7500000000000000  0.0714290000000020   F   F   F
  0.3333333333333357  0.5000000000000000  0.0714290000000020   F   F   F
  0.5007613192084489  0.7426714773078614  0.2109913584600761   T   T   T
  0.3332291950725641  0.4996904149654238  0.2137879773235254   T   T   T
  0.5030958208350170  0.7593919132413204  0.3612607204688827   T   T   T
  0.3405428441699743  0.4943726870315406  0.3520609576816149   T   T   T
  0.8333333333333357  0.2500000000000000  0.0714290000000020   F   F   F
  0.6666666666666643  0.0000000000000000  0.0714290000000020   F   F   F
  0.8383000993749226  0.2450565708562994  0.2103669750899251   T   T   T
  0.6661674840256859  0.9925053398891609  0.2098149089799947   T   T   T
  0.8166149532772753  0.2519990496976178  0.3573770966339495   T   T   T
  0.6678528728003402  0.9937231193213971  0.3511264731860604   T   T   T
  0.8333333333333357  0.7500000000000000  0.0714290000000020   F   F   F
  0.6666666666666643  0.5000000000000000  0.0714290000000020   F   F   F
  0.8330013465926623  0.7425024660323993  0.2107507906773043   T   T   T
  0.6676121165250591  0.4990130812164381  0.2136005350833710   T   T   T
  0.8349166191057338  0.7590070599968458  0.3615677022465585   T   T   T
  0.6681539446427661  0.4784422963692980  0.3464408577048744   T   T   T
  0.1666666666666643  0.0977099999999993  0.0714290000000020   F   F   F
  0.1666666666666643  0.4022900000000007  0.0714290000000020   F   F   F
  0.0000000000000000  0.3477099999999993  0.1272629999999992   F   F   F
  0.0000000000000000  0.1522900000000007  0.0155940000000001   F   F   F
  0.1669388101632522  0.1005692587617784  0.2160078391631982   T   T   T
  0.1671749404037155  0.3995135233594910  0.2138563981040761   T   T   T
  0.9989685726379606  0.3498210307406063  0.2712488807497568   T   T   T
  0.0022487640159879  0.1440060987241027  0.1547069870773745   T   T   T
  0.1671184544433338  0.1155479963088019  0.3676019444171026   T   T   T
  0.1645190158103342  0.4029581739446900  0.3608546778538588   T   T   T
  0.0225934623921515  0.3792644929493884  0.4240544136234324   T   T   T
  0.9960479158504447  0.1507629783276863  0.3036876516855050   T   T   T
  0.1666666666666643  0.5977099999999993  0.0714290000000020   F   F   F
  0.1666666666666643  0.9022900000000007  0.0714290000000020   F   F   F
  0.0000000000000000  0.8477099999999993  0.1272629999999992   F   F   F
  0.0000000000000000  0.6522900000000007  0.0155940000000001   F   F   F
  0.1668585481428500  0.5986235442644291  0.2127368886370267   T   T   T
  0.1668790856038005  0.9016398111399511  0.2145968704885660   T   T   T
  0.0004840610988662  0.8500756865265251  0.2707113299276763   T   T   T
  0.9999681694141856  0.6473699876220179  0.1546621989535749   T   T   T
  0.1696222368724629  0.5978556186697892  0.3602440460719323   T   T   T
  0.1676590509951560  0.9242109052969584  0.3659374031370997   T   T   T
  0.0017351845078326  0.8400685829129280  0.4100732867226240   T   T   T
  0.9997684959144486  0.6508056807505601  0.2989311356569380   T   T   T
  0.5000000000000000  0.0977099999999993  0.0714290000000020   F   F   F
  0.5000000000000000  0.4022900000000007  0.0714290000000020   F   F   F
  0.3333333333333357  0.3477099999999993  0.1272629999999992   F   F   F
  0.3333333333333357  0.1522900000000007  0.0155940000000001   F   F   F
  0.5003535620893538  0.0984220835592837  0.2144697805845795   T   T   T
  0.4997868857445909  0.3975926455795867  0.2128569742757399   T   T   T
  0.3361364820589691  0.3466650188487784  0.2702534366089267   T   T   T
  0.3316708949246099  0.1439229687884798  0.1546351737042443   T   T   T
  0.4970523612087842  0.1183070485935499  0.3694062710437339   T   T   T
  0.5051679037813599  0.4053131463013372  0.3591687603007777   T   T   T
  0.3244686637452564  0.3790439207521728  0.4193748536656729   T   T   T
  0.3409878358811721  0.1486354140448387  0.3030752367023535   T   T   T
  0.5000000000000000  0.5977099999999993  0.0714290000000020   F   F   F
  0.5000000000000000  0.9022900000000007  0.0714290000000020   F   F   F
  0.3333333333333357  0.8477099999999993  0.1272629999999992   F   F   F
  0.3333333333333357  0.6522900000000007  0.0155940000000001   F   F   F
  0.5011675145476293  0.5993926462421383  0.2131781552383944   T   T   T
  0.5008621499921081  0.9002941555355493  0.2137122061874117   T   T   T
  0.3336020973011815  0.8509477522931459  0.2709776041481642   T   T   T
  0.3339113433436293  0.6472029198215603  0.1546476607142641   T   T   T
  0.5046431738397716  0.6003453436116781  0.3613832903170843   T   T   T
  0.5029383063724779  0.9216176673639949  0.3643418254339827   T   T   T
  0.3349935152525764  0.8391422686955584  0.4099722820982280   T   T   T
  0.3339572517317820  0.6513529361842580  0.2987321204926259   T   T   T
  0.8333333333333357  0.0977099999999993  0.0714290000000020   F   F   F
  0.8333333333333357  0.4022900000000007  0.0714290000000020   F   F   F
  0.6666666666666643  0.3477099999999993  0.1272629999999992   F   F   F
  0.6666666666666643  0.1522900000000007  0.0155940000000001   F   F   F
  0.8335830510145331  0.0993749813469651  0.2150587623079890   T   T   T
  0.8342360884389689  0.3976097458846751  0.2128153065168580   T   T   T
  0.6671381932610768  0.3436264751332759  0.2674857775621495   T   T   T
  0.6673578494932365  0.1437710877140015  0.1543884364260334   T   T   T
  0.8387053498165637  0.1175905870511937  0.3684690522809428   T   T   T
  0.8319673779008764  0.4045207672025284  0.3593078487958667   T   T   T
  0.6699200120550660  0.3540868331152975  0.4158067377085324   T   T   T
  0.6624539162773749  0.1543489868129098  0.3050012497845264   T   T   T
  0.8333333333333357  0.5977099999999993  0.0714290000000020   F   F   F
  0.8333333333333357  0.9022900000000007  0.0714290000000020   F   F   F
  0.6666666666666643  0.8477099999999993  0.1272629999999992   F   F   F
  0.6666666666666643  0.6522900000000007  0.0155940000000001   F   F   F
  0.8330082948436512  0.5994071629244277  0.2131882450683280   T   T   T
  0.8329737790720159  0.9014880149448879  0.2142939507133005   T   T   T
  0.6672147450841036  0.8541283270633846  0.2715647279850895   T   T   T
  0.6669325473067529  0.6471325375447573  0.1546150247189381   T   T   T
  0.8314133615439754  0.6035882757808311  0.3638438987117582   T   T   T
  0.8325388202586481  0.9223982496283812  0.3646522439020348   T   T   T
  0.6679016289820902  0.8436569358223659  0.4103053615460829   T   T   T
  0.6674777458143593  0.6485308831339379  0.2989190483083133   T   T   T
  0.1821768059286760  0.6360350163152672  0.5277940347748813   T   T   T
  0.3347870052791611  0.6357575064094522  0.4475786125245987   T   T   T
  0.0233796705534016  0.6299538486012554  0.4470169348534728   T   T   T
  0.1850337688861951  0.5367904903228768  0.4550491641572674   T   T   T
  0.3192710994440836  0.7357363617725501  0.4679368481685625   T   T   T
  0.0055103694556239  0.7332331698313108  0.4755882493209935   T   T   T
  0.0195164295142522  0.3599423811447400  0.4480140083124460   T   T   T
 
  0.00000000E+00  0.00000000E+00  0.00000000E+00
  0.00000000E+00  0.00000000E+00  0.00000000E+00
  0.00000000E+00  0.00000000E+00  0.00000000E+00
  0.00000000E+00  0.00000000E+00  0.00000000E+00
  0.00000000E+00  0.00000000E+00  0.00000000E+00
  0.00000000E+00  0.00000000E+00  0.00000000E+00
  0.00000000E+00  0.00000000E+00  0.00000000E+00
  0.00000000E+00  0.00000000E+00  0.00000000E+00
  0.00000000E+00  0.00000000E+00  0.00000000E+00
  0.00000000E+00  0.00000000E+00  0.00000000E+00
  0.00000000E+00  0.00000000E+00  0.00000000E+00
  0.00000000E+00  0.00000000E+00  0.00000000E+00
  0.00000000E+00  0.00000000E+00  0.00000000E+00
  0.00000000E+00  0.00000000E+00  0.00000000E+00
  0.00000000E+00  0.00000000E+00  0.00000000E+00
  0.00000000E+00  0.00000000E+00  0.00000000E+00
  0.00000000E+00  0.00000000E+00  0.00000000E+00
  0.00000000E+00  0.00000000E+00  0.00000000E+00
  0.00000000E+00  0.00000000E+00  0.00000000E+00
  0.00000000E+00  0.00000000E+00  0.00000000E+00
  0.00000000E+00  0.00000000E+00  0.00000000E+00
  0.00000000E+00  0.00000000E+00  0.00000000E+00
  0.00000000E+00  0.00000000E+00  0.00000000E+00
  0.00000000E+00  0.00000000E+00  0.00000000E+00
  0.00000000E+00  0.00000000E+00  0.00000000E+00
  0.00000000E+00  0.00000000E+00  0.00000000E+00
  0.00000000E+00  0.00000000E+00  0.00000000E+00
  0.00000000E+00  0.00000000E+00  0.00000000E+00
  0.00000000E+00  0.00000000E+00  0.00000000E+00
  0.00000000E+00  0.00000000E+00  0.00000000E+00
  0.00000000E+00  0.00000000E+00  0.00000000E+00
  0.00000000E+00  0.00000000E+00  0.00000000E+00
  0.00000000E+00  0.00000000E+00  0.00000000E+00
  0.00000000E+00  0.00000000E+00  0.00000000E+00
  0.00000000E+00  0.00000000E+00  0.00000000E+00
  0.00000000E+00  0.00000000E+00  0.00000000E+00
  0.00000000E+00  0.00000000E+00  0.00000000E+00
  0.00000000E+00  0.00000000E+00  0.00000000E+00
  0.00000000E+00  0.00000000E+00  0.00000000E+00
  0.00000000E+00  0.00000000E+00  0.00000000E+00
  0.00000000E+00  0.00000000E+00  0.00000000E+00
  0.00000000E+00  0.00000000E+00  0.00000000E+00
  0.00000000E+00  0.00000000E+00  0.00000000E+00
  0.00000000E+00  0.00000000E+00  0.00000000E+00
  0.00000000E+00  0.00000000E+00  0.00000000E+00
  0.00000000E+00  0.00000000E+00  0.00000000E+00
  0.00000000E+00  0.00000000E+00  0.00000000E+00
  0.00000000E+00  0.00000000E+00  0.00000000E+00
  0.00000000E+00  0.00000000E+00  0.00000000E+00
  0.00000000E+00  0.00000000E+00  0.00000000E+00
  0.00000000E+00  0.00000000E+00  0.00000000E+00
  0.00000000E+00  0.00000000E+00  0.00000000E+00
  0.00000000E+00  0.00000000E+00  0.00000000E+00
  0.00000000E+00  0.00000000E+00  0.00000000E+00
  0.00000000E+00  0.00000000E+00  0.00000000E+00
  0.00000000E+00  0.00000000E+00  0.00000000E+00
  0.00000000E+00  0.00000000E+00  0.00000000E+00
  0.00000000E+00  0.00000000E+00  0.00000000E+00
  0.00000000E+00  0.00000000E+00  0.00000000E+00
  0.00000000E+00  0.00000000E+00  0.00000000E+00
  0.00000000E+00  0.00000000E+00  0.00000000E+00
  0.00000000E+00  0.00000000E+00  0.00000000E+00
  0.00000000E+00  0.00000000E+00  0.00000000E+00
  0.00000000E+00  0.00000000E+00  0.00000000E+00
  0.00000000E+00  0.00000000E+00  0.00000000E+00
  0.00000000E+00  0.00000000E+00  0.00000000E+00
  0.00000000E+00  0.00000000E+00  0.00000000E+00
  0.00000000E+00  0.00000000E+00  0.00000000E+00
  0.00000000E+00  0.00000000E+00  0.00000000E+00
  0.00000000E+00  0.00000000E+00  0.00000000E+00
  0.00000000E+00  0.00000000E+00  0.00000000E+00
  0.00000000E+00  0.00000000E+00  0.00000000E+00
  0.00000000E+00  0.00000000E+00  0.00000000E+00
  0.00000000E+00  0.00000000E+00  0.00000000E+00
  0.00000000E+00  0.00000000E+00  0.00000000E+00
  0.00000000E+00  0.00000000E+00  0.00000000E+00
  0.00000000E+00  0.00000000E+00  0.00000000E+00
  0.00000000E+00  0.00000000E+00  0.00000000E+00
  0.00000000E+00  0.00000000E+00  0.00000000E+00
  0.00000000E+00  0.00000000E+00  0.00000000E+00
  0.00000000E+00  0.00000000E+00  0.00000000E+00
  0.00000000E+00  0.00000000E+00  0.00000000E+00
  0.00000000E+00  0.00000000E+00  0.00000000E+00
  0.00000000E+00  0.00000000E+00  0.00000000E+00
  0.00000000E+00  0.00000000E+00  0.00000000E+00
  0.00000000E+00  0.00000000E+00  0.00000000E+00
  0.00000000E+00  0.00000000E+00  0.00000000E+00
  0.00000000E+00  0.00000000E+00  0.00000000E+00
  0.00000000E+00  0.00000000E+00  0.00000000E+00
  0.00000000E+00  0.00000000E+00  0.00000000E+00
  0.00000000E+00  0.00000000E+00  0.00000000E+00
  0.00000000E+00  0.00000000E+00  0.00000000E+00
  0.00000000E+00  0.00000000E+00  0.00000000E+00
  0.00000000E+00  0.00000000E+00  0.00000000E+00
  0.00000000E+00  0.00000000E+00  0.00000000E+00
  0.00000000E+00  0.00000000E+00  0.00000000E+00
  0.00000000E+00  0.00000000E+00  0.00000000E+00
  0.00000000E+00  0.00000000E+00  0.00000000E+00
  0.00000000E+00  0.00000000E+00  0.00000000E+00
  0.00000000E+00  0.00000000E+00  0.00000000E+00
  0.00000000E+00  0.00000000E+00  0.00000000E+00
  0.00000000E+00  0.00000000E+00  0.00000000E+00
  0.00000000E+00  0.00000000E+00  0.00000000E+00
  0.00000000E+00  0.00000000E+00  0.00000000E+00
  0.00000000E+00  0.00000000E+00  0.00000000E+00
  0.00000000E+00  0.00000000E+00  0.00000000E+00
  0.00000000E+00  0.00000000E+00  0.00000000E+00
  0.00000000E+00  0.00000000E+00  0.00000000E+00
  0.00000000E+00  0.00000000E+00  0.00000000E+00
  0.00000000E+00  0.00000000E+00  0.00000000E+00
  0.00000000E+00  0.00000000E+00  0.00000000E+00
  0.00000000E+00  0.00000000E+00  0.00000000E+00
  0.00000000E+00  0.00000000E+00  0.00000000E+00
  0.00000000E+00  0.00000000E+00  0.00000000E+00
  0.00000000E+00  0.00000000E+00  0.00000000E+00
