# Supplementary material for: Influence of Domain Size and Support Composition on the Reducibility of SiO2 and TiO2 Supported Tungsten Oxide Clusters
Source: J Phys Chem C Nanomater Interfaces. 2024 Aug 14;128(33):13864–78. doi: 10.1021/acs.jpcc.4c03652 (PMC11345822; doi:10.1021/acs.jpcc.4c03652)
Supplement: Supplementary file 2 — jp4c03652_si_002.zip [file jp4c03652_si_002.zip › structures/rutile/monomer/CONTCAR-r-m-2O2H]

Ti  O  W  H                             
   1.00000000000000     
     8.8354604315037832    0.0067880129099110   -0.0013065126678316
     0.0100348502375653   13.2356779414351049    0.0064111725286790
    -0.0211430015146040  -23.1511666535283673   23.0201387739160701
   Ti   O    W    H 
    36    73     1     2
Selective dynamics
Direct
  0.1666666666666643  0.2500000000000000  0.0714290000000020   F   F   F
  0.0000000000000000  0.0000000000000000  0.0714290000000020   F   F   F
  0.1575060827155141  0.2506126344513149  0.2148186182349789   F   F   F
  0.9978641760122073  0.9918182646338352  0.2105709531793423   F   F   F
  0.1584027884868197  0.2311309595553130  0.3507088451084126   T   T   T
  0.9991540494365094  0.9912563211835586  0.3514111606530625   T   T   T
  0.1666666666666643  0.7500000000000000  0.0714290000000020   F   F   F
  0.0000000000000000  0.5000000000000000  0.0714290000000020   F   F   F
  0.1661389599659202  0.7416285984059527  0.2111770510213233   F   F   F
  0.9999259362453330  0.4986760261392220  0.2143972853901346   F   F   F
  0.1667717828495800  0.7610332747601528  0.3617689798801302   T   T   T
  0.9942085189592776  0.5142935076832598  0.3586317541291715   T   T   T
  0.5000000000000000  0.2500000000000000  0.0714290000000020   F   F   F
  0.3333333333333357  0.0000000000000000  0.0714290000000020   F   F   F
  0.5003672815282343  0.2378013150699161  0.2066854755417822   F   F   F
  0.3326545365703026  0.9914808195106914  0.2099793012946947   F   F   F
  0.5204213146154059  0.2453688071851456  0.3549099436823998   T   T   T
  0.3344466969728698  0.9883697600002077  0.3509285712866059   T   T   T
  0.5000000000000000  0.7500000000000000  0.0714290000000020   F   F   F
  0.3333333333333357  0.5000000000000000  0.0714290000000020   F   F   F
  0.5000529877315429  0.7412121894318489  0.2111817640104974   F   F   F
  0.3325199986643810  0.4985038777010757  0.2141510418459092   F   F   F
  0.5000812373129446  0.7597006971793470  0.3622873623502582   T   T   T
  0.3378688404990636  0.4873149373321470  0.3484146009549191   T   T   T
  0.8333333333333357  0.2500000000000000  0.0714290000000020   F   F   F
  0.6666666666666643  0.0000000000000000  0.0714290000000020   F   F   F
  0.8419816841129304  0.2513996747726566  0.2151901610818356   F   F   F
  0.6664724517702751  0.9905169190990577  0.2093701146358669   F   F   F
  0.8293241023757431  0.2694231498933293  0.3682595058009313   T   T   T
  0.6659144923680861  0.9930995010112129  0.3514304774692592   T   T   T
  0.8333333333333357  0.7500000000000000  0.0714290000000020   F   F   F
  0.6666666666666643  0.5000000000000000  0.0714290000000020   F   F   F
  0.8331007443131853  0.7411469105605590  0.2111262197906711   F   F   F
  0.6669065424314979  0.4981762529478715  0.2140747389590345   F   F   F
  0.8316646551234451  0.7638932425290013  0.3621953224657466   T   T   T
  0.6649301492342828  0.4806330885797127  0.3497923029820583   T   T   T
  0.1666666666666643  0.0977099999999993  0.0714290000000020   F   F   F
  0.1666666666666643  0.4022900000000007  0.0714290000000020   F   F   F
  0.0000000000000000  0.3477099999999993  0.1272629999999992   F   F   F
  0.0000000000000000  0.1522900000000007  0.0155940000000001   F   F   F
  0.1663813087796342  0.1005250574123551  0.2164906740513715   F   F   F
  0.1666275665932133  0.3981531550161748  0.2137116908553551   F   F   F
  0.0010004464427451  0.3562789698684639  0.2764964587067939   T   T   T
  0.9999880258166840  0.1446957480001245  0.1554225792039503   F   F   F
  0.1686950073701669  0.1193926478626185  0.3691737067158783   T   T   T
  0.1676739005232954  0.4247491621497994  0.3725042429802368   T   T   T
  0.9994937521084779  0.3697729044214619  0.4258003448900607   T   T   T
  0.9877853884489957  0.1588977076780329  0.3050945707539314   T   T   T
  0.1666666666666643  0.5977099999999993  0.0714290000000020   F   F   F
  0.1666666666666643  0.9022900000000007  0.0714290000000020   F   F   F
  0.0000000000000000  0.8477099999999993  0.1272629999999992   F   F   F
  0.0000000000000000  0.6522900000000007  0.0155940000000001   F   F   F
  0.1664915452114784  0.5990493410478379  0.2133831562945758   F   F   F
  0.1660962034733515  0.9029993696884375  0.2156859022680635   F   F   F
  0.9995513473238390  0.8527971452740207  0.2719441335702789   T   T   T
  0.0001588172408731  0.6469190289700251  0.1547366977445819   F   F   F
  0.1725212284500811  0.5990791251208555  0.3601964064397006   T   T   T
  0.1657156077833620  0.9259566539915285  0.3665949128658209   T   T   T
  0.0000140250881188  0.8402357428985580  0.4108041213248472   T   T   T
  0.9991451423393209  0.6513629792700658  0.2995669517080935   T   T   T
  0.5000000000000000  0.0977099999999993  0.0714290000000020   F   F   F
  0.5000000000000000  0.4022900000000007  0.0714290000000020   F   F   F
  0.3333333333333357  0.3477099999999993  0.1272629999999992   F   F   F
  0.3333333333333357  0.1522900000000007  0.0155940000000001   F   F   F
  0.4988603829925182  0.0986638719108228  0.2151558535850810   F   F   F
  0.5002674874599862  0.3952209846306047  0.2124055420322293   F   F   F
  0.3372924347044524  0.3442508874226101  0.2697353444085330   T   T   T
  0.3311404008598586  0.1428447344052373  0.1545603006892975   F   F   F
  0.4961542329656454  0.1159890484465391  0.3666908032190644   T   T   T
  0.4953570771068887  0.4177697295540261  0.3668709216453278   T   T   T
  0.3338825543252547  0.1637810951770621  0.3081803443168399   T   T   T
  0.5000000000000000  0.5977099999999993  0.0714290000000020   F   F   F
  0.5000000000000000  0.9022900000000007  0.0714290000000020   F   F   F
  0.3333333333333357  0.8477099999999993  0.1272629999999992   F   F   F
  0.3333333333333357  0.6522900000000007  0.0155940000000001   F   F   F
  0.4999111417632207  0.5988722010353484  0.2132815664184520   F   F   F
  0.4995851893592516  0.9026792635189267  0.2153473578390788   F   F   F
  0.3330678728453321  0.8506692414593872  0.2715875607140552   T   T   T
  0.3329876435570682  0.6476374360477735  0.1548330394973618   F   F   F
  0.5007896324722979  0.6032143471876161  0.3642964182984661   T   T   T
  0.5013096893313489  0.9259703263724242  0.3664727744497406   T   T   T
  0.3330253744274067  0.8435908785033654  0.4110923614867411   T   T   T
  0.3345893421265003  0.6512719364290041  0.2994648985412035   T   T   T
  0.8333333333333357  0.0977099999999993  0.0714290000000020   F   F   F
  0.8333333333333357  0.4022900000000007  0.0714290000000020   F   F   F
  0.6666666666666643  0.3477099999999993  0.1272629999999992   F   F   F
  0.6666666666666643  0.1522900000000007  0.0155940000000001   F   F   F
  0.8330273788315026  0.0977102677193074  0.2144798328090829   F   F   F
  0.8332223203534568  0.3985205723892307  0.2139961217247119   F   F   F
  0.6638500175718528  0.3446355260425140  0.2707401041439273   T   T   T
  0.6691241147571176  0.1433507421548086  0.1545717552614718   F   F   F
  0.8344932981503513  0.1191392462460906  0.3693480463395089   T   T   T
  0.8348015630354089  0.4249824143848666  0.3693814312528704   T   T   T
  0.6560632301099607  0.3526574843941893  0.4159012838895905   T   T   T
  0.6761442677068311  0.1569312737158534  0.3038568164568496   T   T   T
  0.8333333333333357  0.5977099999999993  0.0714290000000020   F   F   F
  0.8333333333333357  0.9022900000000007  0.0714290000000020   F   F   F
  0.6666666666666643  0.8477099999999993  0.1272629999999992   F   F   F
  0.6666666666666643  0.6522900000000007  0.0155940000000001   F   F   F
  0.8328139613484851  0.5988144172683931  0.2132312469031632   F   F   F
  0.8331529042461199  0.8990837138988894  0.2136063947019906   F   F   F
  0.6668690207298993  0.8532388663451369  0.2719344097731900   T   T   T
  0.6661709870888615  0.6468786213628945  0.1547012152871616   F   F   F
  0.8241504203638007  0.6086944957441597  0.3656787347551804   T   T   T
  0.8330478517076875  0.9251496070287503  0.3660370326997582   T   T   T
  0.6660668573180064  0.8466571022069600  0.4116526624873011   T   T   T
  0.6664720597420777  0.6506530553743297  0.2998502797174326   T   T   T
  0.2438731726709877  0.5783453920473747  0.5167229134176969   T   T   T
  0.0623013867542958  0.6548208414827068  0.4526059746704381   T   T   T
  0.1329557142581596  0.5138127967917796  0.4535742053042376   T   T   T
  0.3489037418418705  0.5932451765630444  0.5287175393513909   T   T   T
  0.0017327728703616  0.7360014604291016  0.4852571438359819   T   T   T
 
  0.00000000E+00  0.00000000E+00  0.00000000E+00
  0.00000000E+00  0.00000000E+00  0.00000000E+00
  0.00000000E+00  0.00000000E+00  0.00000000E+00
  0.00000000E+00  0.00000000E+00  0.00000000E+00
  0.00000000E+00  0.00000000E+00  0.00000000E+00
  0.00000000E+00  0.00000000E+00  0.00000000E+00
  0.00000000E+00  0.00000000E+00  0.00000000E+00
  0.00000000E+00  0.00000000E+00  0.00000000E+00
  0.00000000E+00  0.00000000E+00  0.00000000E+00
  0.00000000E+00  0.00000000E+00  0.00000000E+00
  0.00000000E+00  0.00000000E+00  0.00000000E+00
  0.00000000E+00  0.00000000E+00  0.00000000E+00
  0.00000000E+00  0.00000000E+00  0.00000000E+00
  0.00000000E+00  0.00000000E+00  0.00000000E+00
  0.00000000E+00  0.00000000E+00  0.00000000E+00
  0.00000000E+00  0.00000000E+00  0.00000000E+00
  0.00000000E+00  0.00000000E+00  0.00000000E+00
  0.00000000E+00  0.00000000E+00  0.00000000E+00
  0.00000000E+00  0.00000000E+00  0.00000000E+00
  0.00000000E+00  0.00000000E+00  0.00000000E+00
  0.00000000E+00  0.00000000E+00  0.00000000E+00
  0.00000000E+00  0.00000000E+00  0.00000000E+00
  0.00000000E+00  0.00000000E+00  0.00000000E+00
  0.00000000E+00  0.00000000E+00  0.00000000E+00
  0.00000000E+00  0.00000000E+00  0.00000000E+00
  0.00000000E+00  0.00000000E+00  0.00000000E+00
  0.00000000E+00  0.00000000E+00  0.00000000E+00
  0.00000000E+00  0.00000000E+00  0.00000000E+00
  0.00000000E+00  0.00000000E+00  0.00000000E+00
  0.00000000E+00  0.00000000E+00  0.00000000E+00
  0.00000000E+00  0.00000000E+00  0.00000000E+00
  0.00000000E+00  0.00000000E+00  0.00000000E+00
  0.00000000E+00  0.00000000E+00  0.00000000E+00
  0.00000000E+00  0.00000000E+00  0.00000000E+00
  0.00000000E+00  0.00000000E+00  0.00000000E+00
  0.00000000E+00  0.00000000E+00  0.00000000E+00
  0.00000000E+00  0.00000000E+00  0.00000000E+00
  0.00000000E+00  0.00000000E+00  0.00000000E+00
  0.00000000E+00  0.00000000E+00  0.00000000E+00
  0.00000000E+00  0.00000000E+00  0.00000000E+00
  0.00000000E+00  0.00000000E+00  0.00000000E+00
  0.00000000E+00  0.00000000E+00  0.00000000E+00
  0.00000000E+00  0.00000000E+00  0.00000000E+00
  0.00000000E+00  0.00000000E+00  0.00000000E+00
  0.00000000E+00  0.00000000E+00  0.00000000E+00
  0.00000000E+00  0.00000000E+00  0.00000000E+00
  0.00000000E+00  0.00000000E+00  0.00000000E+00
  0.00000000E+00  0.00000000E+00  0.00000000E+00
  0.00000000E+00  0.00000000E+00  0.00000000E+00
  0.00000000E+00  0.00000000E+00  0.00000000E+00
  0.00000000E+00  0.00000000E+00  0.00000000E+00
  0.00000000E+00  0.00000000E+00  0.00000000E+00
  0.00000000E+00  0.00000000E+00  0.00000000E+00
  0.00000000E+00  0.00000000E+00  0.00000000E+00
  0.00000000E+00  0.00000000E+00  0.00000000E+00
  0.00000000E+00  0.00000000E+00  0.00000000E+00
  0.00000000E+00  0.00000000E+00  0.00000000E+00
  0.00000000E+00  0.00000000E+00  0.00000000E+00
  0.00000000E+00  0.00000000E+00  0.00000000E+00
  0.00000000E+00  0.00000000E+00  0.00000000E+00
  0.00000000E+00  0.00000000E+00  0.00000000E+00
  0.00000000E+00  0.00000000E+00  0.00000000E+00
  0.00000000E+00  0.00000000E+00  0.00000000E+00
  0.00000000E+00  0.00000000E+00  0.00000000E+00
  0.00000000E+00  0.00000000E+00  0.00000000E+00
  0.00000000E+00  0.00000000E+00  0.00000000E+00
  0.00000000E+00  0.00000000E+00  0.00000000E+00
  0.00000000E+00  0.00000000E+00  0.00000000E+00
  0.00000000E+00  0.00000000E+00  0.00000000E+00
  0.00000000E+00  0.00000000E+00  0.00000000E+00
  0.00000000E+00  0.00000000E+00  0.00000000E+00
  0.00000000E+00  0.00000000E+00  0.00000000E+00
  0.00000000E+00  0.00000000E+00  0.00000000E+00
  0.00000000E+00  0.00000000E+00  0.00000000E+00
  0.00000000E+00  0.00000000E+00  0.00000000E+00
  0.00000000E+00  0.00000000E+00  0.00000000E+00
  0.00000000E+00  0.00000000E+00  0.00000000E+00
  0.00000000E+00  0.00000000E+00  0.00000000E+00
  0.00000000E+00  0.00000000E+00  0.00000000E+00
  0.00000000E+00  0.00000000E+00  0.00000000E+00
  0.00000000E+00  0.00000000E+00  0.00000000E+00
  0.00000000E+00  0.00000000E+00  0.00000000E+00
  0.00000000E+00  0.00000000E+00  0.00000000E+00
  0.00000000E+00  0.00000000E+00  0.00000000E+00
  0.00000000E+00  0.00000000E+00  0.00000000E+00
  0.00000000E+00  0.00000000E+00  0.00000000E+00
  0.00000000E+00  0.00000000E+00  0.00000000E+00
  0.00000000E+00  0.00000000E+00  0.00000000E+00
  0.00000000E+00  0.00000000E+00  0.00000000E+00
  0.00000000E+00  0.00000000E+00  0.00000000E+00
  0.00000000E+00  0.00000000E+00  0.00000000E+00
  0.00000000E+00  0.00000000E+00  0.00000000E+00
  0.00000000E+00  0.00000000E+00  0.00000000E+00
  0.00000000E+00  0.00000000E+00  0.00000000E+00
  0.00000000E+00  0.00000000E+00  0.00000000E+00
  0.00000000E+00  0.00000000E+00  0.00000000E+00
  0.00000000E+00  0.00000000E+00  0.00000000E+00
  0.00000000E+00  0.00000000E+00  0.00000000E+00
  0.00000000E+00  0.00000000E+00  0.00000000E+00
  0.00000000E+00  0.00000000E+00  0.00000000E+00
  0.00000000E+00  0.00000000E+00  0.00000000E+00
  0.00000000E+00  0.00000000E+00  0.00000000E+00
  0.00000000E+00  0.00000000E+00  0.00000000E+00
  0.00000000E+00  0.00000000E+00  0.00000000E+00
  0.00000000E+00  0.00000000E+00  0.00000000E+00
  0.00000000E+00  0.00000000E+00  0.00000000E+00
  0.00000000E+00  0.00000000E+00  0.00000000E+00
  0.00000000E+00  0.00000000E+00  0.00000000E+00
  0.00000000E+00  0.00000000E+00  0.00000000E+00
  0.00000000E+00  0.00000000E+00  0.00000000E+00
  0.00000000E+00  0.00000000E+00  0.00000000E+00
  0.00000000E+00  0.00000000E+00  0.00000000E+00
