# Supplementary material for: Influence of Domain Size and Support Composition on the Reducibility of SiO2 and TiO2 Supported Tungsten Oxide Clusters
Source: J Phys Chem C Nanomater Interfaces. 2024 Aug 14;128(33):13864–78. doi: 10.1021/acs.jpcc.4c03652 (PMC11345822; doi:10.1021/acs.jpcc.4c03652)
Supplement: Supplementary file 2 — jp4c03652_si_002.zip [file jp4c03652_si_002.zip › structures/rutile/monomer/CONTCAR-r-m-1O3H]

Ti  O  W  H                             
   1.00000000000000     
     8.8369081668883567    0.0000374356377003    0.0034358522433205
     0.0000586916368848   13.2490515711956771    0.0037508993276402
     0.0088359823627321  -23.1793261331655351   23.0305836479898609
   Ti   O    W    H 
    36    74     1     3
Selective dynamics
Direct
  0.1666666666666643  0.2500000000000000  0.0714290000000020   F   F   F
  0.0000000000000000  0.0000000000000000  0.0714290000000020   F   F   F
  0.1723731517701272  0.2482955908909791  0.2127588720407752   T   T   T
  0.9980583096735338  0.9931187217315938  0.2099841491439253   T   T   T
  0.1612824370085330  0.2161278030472110  0.3444451842963787   T   T   T
  0.0005982817694097  0.9846889907011577  0.3503802636282427   T   T   T
  0.1666666666666643  0.7500000000000000  0.0714290000000020   F   F   F
  0.0000000000000000  0.5000000000000000  0.0714290000000020   F   F   F
  0.1675583256508502  0.7419310651396268  0.2107783392047264   T   T   T
  0.0008107706986154  0.4996987742854979  0.2139044409065923   T   T   T
  0.1694237940794016  0.7590397271533427  0.3618500754744373   T   T   T
  0.9964643516874663  0.4882320013772387  0.3482261172203435   T   T   T
  0.5000000000000000  0.2500000000000000  0.0714290000000020   F   F   F
  0.3333333333333357  0.0000000000000000  0.0714290000000020   F   F   F
  0.4954025105416763  0.2488100036433542  0.2131716134901961   T   T   T
  0.3344685478739637  0.9913345521146009  0.2098835781338008   T   T   T
  0.5146224884033537  0.2628260416192453  0.3658220049050936   T   T   T
  0.3362166052603109  0.9884248285656717  0.3508826903992175   T   T   T
  0.5000000000000000  0.7500000000000000  0.0714290000000020   F   F   F
  0.3333333333333357  0.5000000000000000  0.0714290000000020   F   F   F
  0.5008471525430171  0.7423345579606648  0.2112812444609081   T   T   T
  0.3337159052398284  0.4987918254960312  0.2140694215322461   T   T   T
  0.5040521210522584  0.7628947681043117  0.3619257714584537   T   T   T
  0.3420146209034428  0.5068108175746198  0.3566753338109588   T   T   T
  0.8333333333333357  0.2500000000000000  0.0714290000000020   F   F   F
  0.6666666666666643  0.0000000000000000  0.0714290000000020   F   F   F
  0.8329675174014278  0.2416545044942777  0.2081411512736323   T   T   T
  0.6664856664128522  0.9910412107126809  0.2093668786456063   T   T   T
  0.8248925448844096  0.2576747036531952  0.3613067897440774   T   T   T
  0.6695857186301269  0.9936164458477077  0.3516248958865681   T   T   T
  0.8333333333333357  0.7500000000000000  0.0714290000000020   F   F   F
  0.6666666666666643  0.5000000000000000  0.0714290000000020   F   F   F
  0.8332277786430529  0.7423761990302926  0.2108976731451851   T   T   T
  0.6668737687821299  0.4990786878938718  0.2138826374534211   T   T   T
  0.8354333711900839  0.7581605776521211  0.3619154884652155   T   T   T
  0.6690145624905129  0.4801616914129606  0.3495056018768842   T   T   T
  0.1666666666666643  0.0977099999999993  0.0714290000000020   F   F   F
  0.1666666666666643  0.4022900000000007  0.0714290000000020   F   F   F
  0.0000000000000000  0.3477099999999993  0.1272629999999992   F   F   F
  0.0000000000000000  0.1522900000000007  0.0155940000000001   F   F   F
  0.1677387741935794  0.1017488420659420  0.2166749263158125   T   T   T
  0.1670214544665422  0.3988722867892989  0.2140276311914687   T   T   T
  0.9969789481971953  0.3445761217067612  0.2695331030222657   T   T   T
  0.0019045545076894  0.1441395086295374  0.1549012532855384   T   T   T
  0.1687176366054506  0.1143650648548844  0.3675071821686141   T   T   T
  0.1575525014747406  0.4139082245167164  0.3684988000074462   T   T   T
  0.0193249207922775  0.3637273216273320  0.4237098127277960   T   T   T
  0.9847110370638703  0.1524675126355464  0.3012724893219207   T   T   T
  0.1666666666666643  0.5977099999999993  0.0714290000000020   F   F   F
  0.1666666666666643  0.9022900000000007  0.0714290000000020   F   F   F
  0.0000000000000000  0.8477099999999993  0.1272629999999992   F   F   F
  0.0000000000000000  0.6522900000000007  0.0155940000000001   F   F   F
  0.1669651195952752  0.5989602437626801  0.2132432843282781   T   T   T
  0.1668957487585368  0.9062040055164755  0.2169499369882067   T   T   T
  0.0001263815259607  0.8501927976167294  0.2711349488966733   T   T   T
  0.0006040914094645  0.6478120255911979  0.1548306546801224   T   T   T
  0.1639583464294243  0.6008323403360162  0.3626389505448333   T   T   T
  0.1693998636194014  0.9244191756385991  0.3664802212367667   T   T   T
  0.0015095563883682  0.8427221742627710  0.4108174845297259   T   T   T
 -0.0000993810559754  0.6497602066041698  0.2992961561185614   T   T   T
  0.5000000000000000  0.0977099999999993  0.0714290000000020   F   F   F
  0.5000000000000000  0.4022900000000007  0.0714290000000020   F   F   F
  0.3333333333333357  0.3477099999999993  0.1272629999999992   F   F   F
  0.3333333333333357  0.1522900000000007  0.0155940000000001   F   F   F
  0.4996628298783488  0.1002653272395004  0.2157492488386274   T   T   T
  0.4999574232168073  0.3988641310171829  0.2141923294590745   T   T   T
  0.3321665200176755  0.3535453692359624  0.2744524836453494   T   T   T
  0.3337874140648918  0.1441069842363895  0.1549887195517044   T   T   T
  0.4993556908686823  0.1187645108084910  0.3693672920277828   T   T   T
  0.5005174601944226  0.4142273894399612  0.3648013585363077   T   T   T
  0.3757234358062230  0.4120162292033445  0.4461992780030020   T   T   T
  0.3440090659381122  0.1613290828152353  0.3078694971064703   T   T   T
  0.5000000000000000  0.5977099999999993  0.0714290000000020   F   F   F
  0.5000000000000000  0.9022900000000007  0.0714290000000020   F   F   F
  0.3333333333333357  0.8477099999999993  0.1272629999999992   F   F   F
  0.3333333333333357  0.6522900000000007  0.0155940000000001   F   F   F
  0.5006885159503327  0.5993557150890234  0.2135141715861474   T   T   T
  0.5001285796760895  0.9025613785651677  0.2150570907036083   T   T   T
  0.3339482873251656  0.8510335649920080  0.2715750923104626   T   T   T
  0.3339028379218787  0.6478673152195816  0.1548161045702639   T   T   T
  0.5074369274095916  0.6055484422598395  0.3646117586462193   T   T   T
  0.5038157134550018  0.9244513143349202  0.3658960992368159   T   T   T
  0.3353794211366971  0.8405386557579158  0.4107733924612501   T   T   T
  0.3339915311354699  0.6509247725993904  0.2995040295209902   T   T   T
  0.8333333333333357  0.0977099999999993  0.0714290000000020   F   F   F
  0.8333333333333357  0.4022900000000007  0.0714290000000020   F   F   F
  0.6666666666666643  0.3477099999999993  0.1272629999999992   F   F   F
  0.6666666666666643  0.1522900000000007  0.0155940000000001   F   F   F
  0.8314944558817300  0.0973175877426232  0.2137495848492809   T   T   T
  0.8334841463672183  0.3968217706150528  0.2130060440722376   T   T   T
  0.6698003871479793  0.3448832924412630  0.2704505296408075   T   T   T
  0.6643996969725425  0.1446094523351455  0.1548763973050426   T   T   T
  0.8411681672733944  0.1190272566817256  0.3697580296977682   T   T   T
  0.8383299020769654  0.4199788327820232  0.3673369359699931   T   T   T
  0.6748178035098943  0.3566415250291844  0.4176092055573304   T   T   T
  0.6670701641238136  0.1592491020755969  0.3067259649097133   T   T   T
  0.8333333333333357  0.5977099999999993  0.0714290000000020   F   F   F
  0.8333333333333357  0.9022900000000007  0.0714290000000020   F   F   F
  0.6666666666666643  0.8477099999999993  0.1272629999999992   F   F   F
  0.6666666666666643  0.6522900000000007  0.0155940000000001   F   F   F
  0.8330729984445133  0.5992903747216159  0.2134516473975753   T   T   T
  0.8320604500646439  0.9010394519473741  0.2141925834971015   T   T   T
  0.6675906800616567  0.8542945217392410  0.2720687867996934   T   T   T
  0.6667059758216530  0.6470403023911548  0.1547252099437396   T   T   T
  0.8324126860722478  0.6026547833230308  0.3636887444855144   T   T   T
  0.8332185649281769  0.9221752400633809  0.3651944040386302   T   T   T
  0.6685892010778628  0.8448812258867170  0.4113224578264920   T   T   T
  0.6668844279164400  0.6495720020751209  0.2995618025907922   T   T   T
  0.2991699214565944  0.6310520601533885  0.4488774209436398   T   T   T
  0.1183543232958714  0.6223160703353035  0.5199275373047235   T   T   T
  0.2128623494095410  0.4864777625783012  0.4449060152222228   T   T   T
  0.3252452730185229  0.7282354345514941  0.4850584726423134   T   T   T
  0.0260132552635943  0.5990372705302250  0.5283220655450965   T   T   T
  0.0037463977944738  0.3386898412198447  0.4452498611387324   T   T   T
 
  0.00000000E+00  0.00000000E+00  0.00000000E+00
  0.00000000E+00  0.00000000E+00  0.00000000E+00
  0.00000000E+00  0.00000000E+00  0.00000000E+00
  0.00000000E+00  0.00000000E+00  0.00000000E+00
  0.00000000E+00  0.00000000E+00  0.00000000E+00
  0.00000000E+00  0.00000000E+00  0.00000000E+00
  0.00000000E+00  0.00000000E+00  0.00000000E+00
  0.00000000E+00  0.00000000E+00  0.00000000E+00
  0.00000000E+00  0.00000000E+00  0.00000000E+00
  0.00000000E+00  0.00000000E+00  0.00000000E+00
  0.00000000E+00  0.00000000E+00  0.00000000E+00
  0.00000000E+00  0.00000000E+00  0.00000000E+00
  0.00000000E+00  0.00000000E+00  0.00000000E+00
  0.00000000E+00  0.00000000E+00  0.00000000E+00
  0.00000000E+00  0.00000000E+00  0.00000000E+00
  0.00000000E+00  0.00000000E+00  0.00000000E+00
  0.00000000E+00  0.00000000E+00  0.00000000E+00
  0.00000000E+00  0.00000000E+00  0.00000000E+00
  0.00000000E+00  0.00000000E+00  0.00000000E+00
  0.00000000E+00  0.00000000E+00  0.00000000E+00
  0.00000000E+00  0.00000000E+00  0.00000000E+00
  0.00000000E+00  0.00000000E+00  0.00000000E+00
  0.00000000E+00  0.00000000E+00  0.00000000E+00
  0.00000000E+00  0.00000000E+00  0.00000000E+00
  0.00000000E+00  0.00000000E+00  0.00000000E+00
  0.00000000E+00  0.00000000E+00  0.00000000E+00
  0.00000000E+00  0.00000000E+00  0.00000000E+00
  0.00000000E+00  0.00000000E+00  0.00000000E+00
  0.00000000E+00  0.00000000E+00  0.00000000E+00
  0.00000000E+00  0.00000000E+00  0.00000000E+00
  0.00000000E+00  0.00000000E+00  0.00000000E+00
  0.00000000E+00  0.00000000E+00  0.00000000E+00
  0.00000000E+00  0.00000000E+00  0.00000000E+00
  0.00000000E+00  0.00000000E+00  0.00000000E+00
  0.00000000E+00  0.00000000E+00  0.00000000E+00
  0.00000000E+00  0.00000000E+00  0.00000000E+00
  0.00000000E+00  0.00000000E+00  0.00000000E+00
  0.00000000E+00  0.00000000E+00  0.00000000E+00
  0.00000000E+00  0.00000000E+00  0.00000000E+00
  0.00000000E+00  0.00000000E+00  0.00000000E+00
  0.00000000E+00  0.00000000E+00  0.00000000E+00
  0.00000000E+00  0.00000000E+00  0.00000000E+00
  0.00000000E+00  0.00000000E+00  0.00000000E+00
  0.00000000E+00  0.00000000E+00  0.00000000E+00
  0.00000000E+00  0.00000000E+00  0.00000000E+00
  0.00000000E+00  0.00000000E+00  0.00000000E+00
  0.00000000E+00  0.00000000E+00  0.00000000E+00
  0.00000000E+00  0.00000000E+00  0.00000000E+00
  0.00000000E+00  0.00000000E+00  0.00000000E+00
  0.00000000E+00  0.00000000E+00  0.00000000E+00
  0.00000000E+00  0.00000000E+00  0.00000000E+00
  0.00000000E+00  0.00000000E+00  0.00000000E+00
  0.00000000E+00  0.00000000E+00  0.00000000E+00
  0.00000000E+00  0.00000000E+00  0.00000000E+00
  0.00000000E+00  0.00000000E+00  0.00000000E+00
  0.00000000E+00  0.00000000E+00  0.00000000E+00
  0.00000000E+00  0.00000000E+00  0.00000000E+00
  0.00000000E+00  0.00000000E+00  0.00000000E+00
  0.00000000E+00  0.00000000E+00  0.00000000E+00
  0.00000000E+00  0.00000000E+00  0.00000000E+00
  0.00000000E+00  0.00000000E+00  0.00000000E+00
  0.00000000E+00  0.00000000E+00  0.00000000E+00
  0.00000000E+00  0.00000000E+00  0.00000000E+00
  0.00000000E+00  0.00000000E+00  0.00000000E+00
  0.00000000E+00  0.00000000E+00  0.00000000E+00
  0.00000000E+00  0.00000000E+00  0.00000000E+00
  0.00000000E+00  0.00000000E+00  0.00000000E+00
  0.00000000E+00  0.00000000E+00  0.00000000E+00
  0.00000000E+00  0.00000000E+00  0.00000000E+00
  0.00000000E+00  0.00000000E+00  0.00000000E+00
  0.00000000E+00  0.00000000E+00  0.00000000E+00
  0.00000000E+00  0.00000000E+00  0.00000000E+00
  0.00000000E+00  0.00000000E+00  0.00000000E+00
  0.00000000E+00  0.00000000E+00  0.00000000E+00
  0.00000000E+00  0.00000000E+00  0.00000000E+00
  0.00000000E+00  0.00000000E+00  0.00000000E+00
  0.00000000E+00  0.00000000E+00  0.00000000E+00
  0.00000000E+00  0.00000000E+00  0.00000000E+00
  0.00000000E+00  0.00000000E+00  0.00000000E+00
  0.00000000E+00  0.00000000E+00  0.00000000E+00
  0.00000000E+00  0.00000000E+00  0.00000000E+00
  0.00000000E+00  0.00000000E+00  0.00000000E+00
  0.00000000E+00  0.00000000E+00  0.00000000E+00
  0.00000000E+00  0.00000000E+00  0.00000000E+00
  0.00000000E+00  0.00000000E+00  0.00000000E+00
  0.00000000E+00  0.00000000E+00  0.00000000E+00
  0.00000000E+00  0.00000000E+00  0.00000000E+00
  0.00000000E+00  0.00000000E+00  0.00000000E+00
  0.00000000E+00  0.00000000E+00  0.00000000E+00
  0.00000000E+00  0.00000000E+00  0.00000000E+00
  0.00000000E+00  0.00000000E+00  0.00000000E+00
  0.00000000E+00  0.00000000E+00  0.00000000E+00
  0.00000000E+00  0.00000000E+00  0.00000000E+00
  0.00000000E+00  0.00000000E+00  0.00000000E+00
  0.00000000E+00  0.00000000E+00  0.00000000E+00
  0.00000000E+00  0.00000000E+00  0.00000000E+00
  0.00000000E+00  0.00000000E+00  0.00000000E+00
  0.00000000E+00  0.00000000E+00  0.00000000E+00
  0.00000000E+00  0.00000000E+00  0.00000000E+00
  0.00000000E+00  0.00000000E+00  0.00000000E+00
  0.00000000E+00  0.00000000E+00  0.00000000E+00
  0.00000000E+00  0.00000000E+00  0.00000000E+00
  0.00000000E+00  0.00000000E+00  0.00000000E+00
  0.00000000E+00  0.00000000E+00  0.00000000E+00
  0.00000000E+00  0.00000000E+00  0.00000000E+00
  0.00000000E+00  0.00000000E+00  0.00000000E+00
  0.00000000E+00  0.00000000E+00  0.00000000E+00
  0.00000000E+00  0.00000000E+00  0.00000000E+00
  0.00000000E+00  0.00000000E+00  0.00000000E+00
  0.00000000E+00  0.00000000E+00  0.00000000E+00
  0.00000000E+00  0.00000000E+00  0.00000000E+00
  0.00000000E+00  0.00000000E+00  0.00000000E+00
  0.00000000E+00  0.00000000E+00  0.00000000E+00
  0.00000000E+00  0.00000000E+00  0.00000000E+00
