# Supplementary material for: Influence of Domain Size and Support Composition on the Reducibility of SiO2 and TiO2 Supported Tungsten Oxide Clusters
Source: J Phys Chem C Nanomater Interfaces. 2024 Aug 14;128(33):13864–78. doi: 10.1021/acs.jpcc.4c03652 (PMC11345822; doi:10.1021/acs.jpcc.4c03652)
Supplement: Supplementary file 2 — jp4c03652_si_002.zip [file jp4c03652_si_002.zip › structures/rutile/monomer/CONTCAR-r-m-2O1H]

Ti  O  W  H                             
   1.00000000000000     
     8.8354604315037832    0.0067880129099110   -0.0013065126678316
     0.0100348502375653   13.2356779414351049    0.0064111725286790
    -0.0211430015146040  -23.1511666535283673   23.0201387739160701
   Ti   O    W    H 
    36    73     1     1
Selective dynamics
Direct
  0.1666666666666643  0.2500000000000000  0.0714290000000020   F   F   F
  0.0000000000000000  0.0000000000000000  0.0714290000000020   F   F   F
  0.1575060827155141  0.2506126344513149  0.2148186182349789   F   F   F
  0.9978641760122073  0.9918182646338352  0.2105709531793423   F   F   F
  0.1610929001642656  0.2245624074451344  0.3479910792036723   T   T   T
  0.9983144895128343  0.9906226292775218  0.3513511195645553   T   T   T
  0.1666666666666643  0.7500000000000000  0.0714290000000020   F   F   F
  0.0000000000000000  0.5000000000000000  0.0714290000000020   F   F   F
  0.1661389599659202  0.7416285984059527  0.2111770510213233   F   F   F
  0.9999259362453330  0.4986760261392220  0.2143972853901346   F   F   F
  0.1662691528997434  0.7602067243194184  0.3617806843327939   T   T   T
  0.9927639438797672  0.5150659163968310  0.3594485889313793   T   T   T
  0.5000000000000000  0.2500000000000000  0.0714290000000020   F   F   F
  0.3333333333333357  0.0000000000000000  0.0714290000000020   F   F   F
  0.5003672815282343  0.2378013150699161  0.2066854755417822   F   F   F
  0.3326545365703026  0.9914808195106914  0.2099793012946947   F   F   F
  0.5193003705412333  0.2433568074236013  0.3541329449564180   T   T   T
  0.3337323379993075  0.9878998469612820  0.3510325599758215   T   T   T
  0.5000000000000000  0.7500000000000000  0.0714290000000020   F   F   F
  0.3333333333333357  0.5000000000000000  0.0714290000000020   F   F   F
  0.5000529877315429  0.7412121894318489  0.2111817640104974   F   F   F
  0.3325199986643810  0.4985038777010757  0.2141510418459092   F   F   F
  0.4998317161634958  0.7591990012582557  0.3623362571430804   T   T   T
  0.3388649028441482  0.4874979052386593  0.3482134088633049   T   T   T
  0.8333333333333357  0.2500000000000000  0.0714290000000020   F   F   F
  0.6666666666666643  0.0000000000000000  0.0714290000000020   F   F   F
  0.8419816841129304  0.2513996747726566  0.2151901610818356   F   F   F
  0.6664724517702751  0.9905169190990577  0.2093701146358669   F   F   F
  0.8257551076219424  0.2721182630843342  0.3706952486653393   T   T   T
  0.6648442311853281  0.9922862528532586  0.3513136776607628   T   T   T
  0.8333333333333357  0.7500000000000000  0.0714290000000020   F   F   F
  0.6666666666666643  0.5000000000000000  0.0714290000000020   F   F   F
  0.8331007443131853  0.7411469105605590  0.2111262197906711   F   F   F
  0.6669065424314979  0.4981762529478715  0.2140747389590345   F   F   F
  0.8312577478337040  0.7637400072547385  0.3621708860065336   T   T   T
  0.6650030270334396  0.4791884929068188  0.3496050187238086   T   T   T
  0.1666666666666643  0.0977099999999993  0.0714290000000020   F   F   F
  0.1666666666666643  0.4022900000000007  0.0714290000000020   F   F   F
  0.0000000000000000  0.3477099999999993  0.1272629999999992   F   F   F
  0.0000000000000000  0.1522900000000007  0.0155940000000001   F   F   F
  0.1663813087796342  0.1005250574123551  0.2164906740513715   F   F   F
  0.1666275665932133  0.3981531550161748  0.2137116908553551   F   F   F
  0.0012907149640967  0.3553314450885008  0.2764713573775318   T   T   T
  0.9999880258166840  0.1446957480001245  0.1554225792039503   F   F   F
  0.1678552299603336  0.1184682185727992  0.3685921299574211   T   T   T
  0.1776159042484868  0.4217521372283770  0.3718367091841719   T   T   T
  0.9838345546238136  0.3749313385880815  0.4331429248107956   T   T   T
  0.9862462678465407  0.1611045856750407  0.3064781148591336   T   T   T
  0.1666666666666643  0.5977099999999993  0.0714290000000020   F   F   F
  0.1666666666666643  0.9022900000000007  0.0714290000000020   F   F   F
  0.0000000000000000  0.8477099999999993  0.1272629999999992   F   F   F
  0.0000000000000000  0.6522900000000007  0.0155940000000001   F   F   F
  0.1664915452114784  0.5990493410478379  0.2133831562945758   F   F   F
  0.1660962034733515  0.9029993696884375  0.2156859022680635   F   F   F
  0.9994061970823129  0.8526279875932860  0.2718976127379438   T   T   T
  0.0001588172408731  0.6469190289700251  0.1547366977445819   F   F   F
  0.1718867694724378  0.5991463208162158  0.3607916370931636   T   T   T
  0.1648338964058076  0.9251956285042438  0.3663629099508186   T   T   T
 -0.0003077391792405  0.8400411656995075  0.4107909870849023   T   T   T
  0.9992031822004461  0.6510216505207567  0.2995204736598789   T   T   T
  0.5000000000000000  0.0977099999999993  0.0714290000000020   F   F   F
  0.5000000000000000  0.4022900000000007  0.0714290000000020   F   F   F
  0.3333333333333357  0.3477099999999993  0.1272629999999992   F   F   F
  0.3333333333333357  0.1522900000000007  0.0155940000000001   F   F   F
  0.4988603829925182  0.0986638719108228  0.2151558535850810   F   F   F
  0.5002674874599862  0.3952209846306047  0.2124055420322293   F   F   F
  0.3374556736042210  0.3444857261300064  0.2695434637162341   T   T   T
  0.3311404008598586  0.1428447344052373  0.1545603006892975   F   F   F
  0.4951799092374249  0.1152883174885123  0.3663625908461557   T   T   T
  0.4964141670608698  0.4138542754525943  0.3652496208932024   T   T   T
  0.3367923658639785  0.1591208745661749  0.3060885729731165   T   T   T
  0.5000000000000000  0.5977099999999993  0.0714290000000020   F   F   F
  0.5000000000000000  0.9022900000000007  0.0714290000000020   F   F   F
  0.3333333333333357  0.8477099999999993  0.1272629999999992   F   F   F
  0.3333333333333357  0.6522900000000007  0.0155940000000001   F   F   F
  0.4999111417632207  0.5988722010353484  0.2132815664184520   F   F   F
  0.4995851893592516  0.9026792635189267  0.2153473578390788   F   F   F
  0.3329058531599724  0.8504983443505093  0.2715940723761526   T   T   T
  0.3329876435570682  0.6476374360477735  0.1548330394973618   F   F   F
  0.5024060654426217  0.6031032889224308  0.3644510429254054   T   T   T
  0.5003722848874385  0.9250293965040676  0.3662457673307915   T   T   T
  0.3327906839024723  0.8429248809125830  0.4109894268382968   T   T   T
  0.3345829847391231  0.6504154161094520  0.2994235758396387   T   T   T
  0.8333333333333357  0.0977099999999993  0.0714290000000020   F   F   F
  0.8333333333333357  0.4022900000000007  0.0714290000000020   F   F   F
  0.6666666666666643  0.3477099999999993  0.1272629999999992   F   F   F
  0.6666666666666643  0.1522900000000007  0.0155940000000001   F   F   F
  0.8330273788315026  0.0977102677193074  0.2144798328090829   F   F   F
  0.8332223203534568  0.3985205723892307  0.2139961217247119   F   F   F
  0.6639560923267622  0.3445151943238095  0.2706058140809222   T   T   T
  0.6691241147571176  0.1433507421548086  0.1545717552614718   F   F   F
  0.8327747354187667  0.1175385473204671  0.3688332306799728   T   T   T
  0.8352682214058543  0.4216244512792821  0.3685755866703240   T   T   T
  0.6542059556603563  0.3524401489795899  0.4158659161519452   T   T   T
  0.6767625897264843  0.1562759546776174  0.3043909765136737   T   T   T
  0.8333333333333357  0.5977099999999993  0.0714290000000020   F   F   F
  0.8333333333333357  0.9022900000000007  0.0714290000000020   F   F   F
  0.6666666666666643  0.8477099999999993  0.1272629999999992   F   F   F
  0.6666666666666643  0.6522900000000007  0.0155940000000001   F   F   F
  0.8328139613484851  0.5988144172683931  0.2132312469031632   F   F   F
  0.8331529042461199  0.8990837138988894  0.2136063947019906   F   F   F
  0.6666338750112871  0.8526827106119591  0.2717709540901753   T   T   T
  0.6661709870888615  0.6468786213628945  0.1547012152871616   F   F   F
  0.8251671756468131  0.6077462279511556  0.3652989576969086   T   T   T
  0.8323146995878080  0.9243054214066057  0.3657871670835092   T   T   T
  0.6659712677160134  0.8463408966039841  0.4116053787950287   T   T   T
  0.6664697232881523  0.6502267953692208  0.2997927708666736   T   T   T
  0.2765245005603331  0.5442192415664414  0.4936508772986421   T   T   T
  0.0466813878423774  0.6432147085264275  0.4500748154942137   T   T   T
  0.1267801764232580  0.4995615116505602  0.4494966625952611   T   T   T
  0.0050114943250765  0.7359979495222653  0.4844363666664931   T   T   T
 
  0.00000000E+00  0.00000000E+00  0.00000000E+00
  0.00000000E+00  0.00000000E+00  0.00000000E+00
  0.00000000E+00  0.00000000E+00  0.00000000E+00
  0.00000000E+00  0.00000000E+00  0.00000000E+00
  0.00000000E+00  0.00000000E+00  0.00000000E+00
  0.00000000E+00  0.00000000E+00  0.00000000E+00
  0.00000000E+00  0.00000000E+00  0.00000000E+00
  0.00000000E+00  0.00000000E+00  0.00000000E+00
  0.00000000E+00  0.00000000E+00  0.00000000E+00
  0.00000000E+00  0.00000000E+00  0.00000000E+00
  0.00000000E+00  0.00000000E+00  0.00000000E+00
  0.00000000E+00  0.00000000E+00  0.00000000E+00
  0.00000000E+00  0.00000000E+00  0.00000000E+00
  0.00000000E+00  0.00000000E+00  0.00000000E+00
  0.00000000E+00  0.00000000E+00  0.00000000E+00
  0.00000000E+00  0.00000000E+00  0.00000000E+00
  0.00000000E+00  0.00000000E+00  0.00000000E+00
  0.00000000E+00  0.00000000E+00  0.00000000E+00
  0.00000000E+00  0.00000000E+00  0.00000000E+00
  0.00000000E+00  0.00000000E+00  0.00000000E+00
  0.00000000E+00  0.00000000E+00  0.00000000E+00
  0.00000000E+00  0.00000000E+00  0.00000000E+00
  0.00000000E+00  0.00000000E+00  0.00000000E+00
  0.00000000E+00  0.00000000E+00  0.00000000E+00
  0.00000000E+00  0.00000000E+00  0.00000000E+00
  0.00000000E+00  0.00000000E+00  0.00000000E+00
  0.00000000E+00  0.00000000E+00  0.00000000E+00
  0.00000000E+00  0.00000000E+00  0.00000000E+00
  0.00000000E+00  0.00000000E+00  0.00000000E+00
  0.00000000E+00  0.00000000E+00  0.00000000E+00
  0.00000000E+00  0.00000000E+00  0.00000000E+00
  0.00000000E+00  0.00000000E+00  0.00000000E+00
  0.00000000E+00  0.00000000E+00  0.00000000E+00
  0.00000000E+00  0.00000000E+00  0.00000000E+00
  0.00000000E+00  0.00000000E+00  0.00000000E+00
  0.00000000E+00  0.00000000E+00  0.00000000E+00
  0.00000000E+00  0.00000000E+00  0.00000000E+00
  0.00000000E+00  0.00000000E+00  0.00000000E+00
  0.00000000E+00  0.00000000E+00  0.00000000E+00
  0.00000000E+00  0.00000000E+00  0.00000000E+00
  0.00000000E+00  0.00000000E+00  0.00000000E+00
  0.00000000E+00  0.00000000E+00  0.00000000E+00
  0.00000000E+00  0.00000000E+00  0.00000000E+00
  0.00000000E+00  0.00000000E+00  0.00000000E+00
  0.00000000E+00  0.00000000E+00  0.00000000E+00
  0.00000000E+00  0.00000000E+00  0.00000000E+00
  0.00000000E+00  0.00000000E+00  0.00000000E+00
  0.00000000E+00  0.00000000E+00  0.00000000E+00
  0.00000000E+00  0.00000000E+00  0.00000000E+00
  0.00000000E+00  0.00000000E+00  0.00000000E+00
  0.00000000E+00  0.00000000E+00  0.00000000E+00
  0.00000000E+00  0.00000000E+00  0.00000000E+00
  0.00000000E+00  0.00000000E+00  0.00000000E+00
  0.00000000E+00  0.00000000E+00  0.00000000E+00
  0.00000000E+00  0.00000000E+00  0.00000000E+00
  0.00000000E+00  0.00000000E+00  0.00000000E+00
  0.00000000E+00  0.00000000E+00  0.00000000E+00
  0.00000000E+00  0.00000000E+00  0.00000000E+00
  0.00000000E+00  0.00000000E+00  0.00000000E+00
  0.00000000E+00  0.00000000E+00  0.00000000E+00
  0.00000000E+00  0.00000000E+00  0.00000000E+00
  0.00000000E+00  0.00000000E+00  0.00000000E+00
  0.00000000E+00  0.00000000E+00  0.00000000E+00
  0.00000000E+00  0.00000000E+00  0.00000000E+00
  0.00000000E+00  0.00000000E+00  0.00000000E+00
  0.00000000E+00  0.00000000E+00  0.00000000E+00
  0.00000000E+00  0.00000000E+00  0.00000000E+00
  0.00000000E+00  0.00000000E+00  0.00000000E+00
  0.00000000E+00  0.00000000E+00  0.00000000E+00
  0.00000000E+00  0.00000000E+00  0.00000000E+00
  0.00000000E+00  0.00000000E+00  0.00000000E+00
  0.00000000E+00  0.00000000E+00  0.00000000E+00
  0.00000000E+00  0.00000000E+00  0.00000000E+00
  0.00000000E+00  0.00000000E+00  0.00000000E+00
  0.00000000E+00  0.00000000E+00  0.00000000E+00
  0.00000000E+00  0.00000000E+00  0.00000000E+00
  0.00000000E+00  0.00000000E+00  0.00000000E+00
  0.00000000E+00  0.00000000E+00  0.00000000E+00
  0.00000000E+00  0.00000000E+00  0.00000000E+00
  0.00000000E+00  0.00000000E+00  0.00000000E+00
  0.00000000E+00  0.00000000E+00  0.00000000E+00
  0.00000000E+00  0.00000000E+00  0.00000000E+00
  0.00000000E+00  0.00000000E+00  0.00000000E+00
  0.00000000E+00  0.00000000E+00  0.00000000E+00
  0.00000000E+00  0.00000000E+00  0.00000000E+00
  0.00000000E+00  0.00000000E+00  0.00000000E+00
  0.00000000E+00  0.00000000E+00  0.00000000E+00
  0.00000000E+00  0.00000000E+00  0.00000000E+00
  0.00000000E+00  0.00000000E+00  0.00000000E+00
  0.00000000E+00  0.00000000E+00  0.00000000E+00
  0.00000000E+00  0.00000000E+00  0.00000000E+00
  0.00000000E+00  0.00000000E+00  0.00000000E+00
  0.00000000E+00  0.00000000E+00  0.00000000E+00
  0.00000000E+00  0.00000000E+00  0.00000000E+00
  0.00000000E+00  0.00000000E+00  0.00000000E+00
  0.00000000E+00  0.00000000E+00  0.00000000E+00
  0.00000000E+00  0.00000000E+00  0.00000000E+00
  0.00000000E+00  0.00000000E+00  0.00000000E+00
  0.00000000E+00  0.00000000E+00  0.00000000E+00
  0.00000000E+00  0.00000000E+00  0.00000000E+00
  0.00000000E+00  0.00000000E+00  0.00000000E+00
  0.00000000E+00  0.00000000E+00  0.00000000E+00
  0.00000000E+00  0.00000000E+00  0.00000000E+00
  0.00000000E+00  0.00000000E+00  0.00000000E+00
  0.00000000E+00  0.00000000E+00  0.00000000E+00
  0.00000000E+00  0.00000000E+00  0.00000000E+00
  0.00000000E+00  0.00000000E+00  0.00000000E+00
  0.00000000E+00  0.00000000E+00  0.00000000E+00
  0.00000000E+00  0.00000000E+00  0.00000000E+00
  0.00000000E+00  0.00000000E+00  0.00000000E+00
  0.00000000E+00  0.00000000E+00  0.00000000E+00
