# Supplementary material for: Influence of Domain Size and Support Composition on the Reducibility of SiO2 and TiO2 Supported Tungsten Oxide Clusters
Source: J Phys Chem C Nanomater Interfaces. 2024 Aug 14;128(33):13864–78. doi: 10.1021/acs.jpcc.4c03652 (PMC11345822; doi:10.1021/acs.jpcc.4c03652)
Supplement: Supplementary file 2 — jp4c03652_si_002.zip [file jp4c03652_si_002.zip › structures/rutile/monomer/CONTCAR-r-m]

Ti  O  W                                
   1.00000000000000     
     8.9076089999999990    0.0000000000000000    0.0000000000000000
     0.0000000000000000   13.1614407399999997    0.0000000000000000
     0.0000000000000000  -23.0325213013384165   23.0325213013384200
   Ti   O    W 
    36    75     1
Selective dynamics
Direct
  0.1666666666666643  0.2500000000000000  0.0714290000000020   F   F   F
  0.0000000000000000  0.0000000000000000  0.0714290000000020   F   F   F
  0.1660124641378516  0.2545110189188249  0.2187900444781188   T   T   T
  0.9977055609549124  0.9901624358113814  0.2103731074313197   T   T   T
  0.1656338489878514  0.2163942886368928  0.3430403969907148   T   T   T
  0.9982079653696795  0.9827555620850404  0.3488787346610501   T   T   T
  0.1666666666666643  0.7500000000000000  0.0714290000000020   F   F   F
  0.0000000000000000  0.5000000000000000  0.0714290000000020   F   F   F
  0.1661348745015929  0.7385076662755822  0.2101146551997166   T   T   T
 -0.0000389541271825  0.4960129271018178  0.2141968868783750   T   T   T
  0.1650719062998927  0.7535216038653881  0.3612416670278965   T   T   T
  0.9962008397460579  0.5104079846987079  0.3640082110682050   T   T   T
  0.5000000000000000  0.2500000000000000  0.0714290000000020   F   F   F
  0.3333333333333357  0.0000000000000000  0.0714290000000020   F   F   F
  0.4926597724134559  0.2389573817511944  0.2096017068733343   T   T   T
  0.3345649331204157  0.9903300268744789  0.2104344678077744   T   T   T
  0.5037684299209053  0.2628209306167485  0.3636246891131936   T   T   T
  0.3336672244301400  0.9826894576529410  0.3488672780840990   T   T   T
  0.5000000000000000  0.7500000000000000  0.0714290000000020   F   F   F
  0.3333333333333357  0.5000000000000000  0.0714290000000020   F   F   F
  0.4997804920557957  0.7373571791179352  0.2102752948430366   T   T   T
  0.3320185534899422  0.4960401576248184  0.2142179294051620   T   T   T
  0.4990476651745948  0.7553702819266357  0.3611424794410850   T   T   T
  0.3350489669360456  0.5099800082249182  0.3637477755898986   T   T   T
  0.8333333333333357  0.2500000000000000  0.0714290000000020   F   F   F
  0.6666666666666643  0.0000000000000000  0.0714290000000020   F   F   F
  0.8396340895970675  0.2388907966695841  0.2095852790859385   T   T   T
  0.6661164569433263  0.9936454816419852  0.2125783571603894   T   T   T
  0.8268649807613474  0.2621570355003495  0.3633269487801635   T   T   T
  0.6659104862864956  0.9901478835735640  0.3494599359646467   T   T   T
  0.8333333333333357  0.7500000000000000  0.0714290000000020   F   F   F
  0.6666666666666643  0.5000000000000000  0.0714290000000020   F   F   F
  0.8324774204873000  0.7374427397305688  0.2103010069153398   T   T   T
  0.6660300892478570  0.4940162456279406  0.2139243917937461   T   T   T
  0.8311168874652252  0.7553336804528408  0.3611063283108849   T   T   T
  0.6657372185499104  0.4761626366898105  0.3439256449523547   T   T   T
  0.1666666666666643  0.0977099999999993  0.0714290000000020   F   F   F
  0.1666666666666643  0.4022900000000007  0.0714290000000020   F   F   F
  0.0000000000000000  0.3477099999999993  0.1272629999999992   F   F   F
  0.0000000000000000  0.1522900000000007  0.0155940000000001   F   F   F
  0.1661867062448619  0.0984911243166451  0.2155424839550221   T   T   T
  0.1662161831414184  0.3984748054948539  0.2133224432829471   T   T   T
  0.9950846053016051  0.3423023769246546  0.2670328533665651   T   T   T
  0.0026678877891179  0.1432565075053577  0.1543824212141803   T   T   T
  0.1659771776581120  0.1005471387710441  0.3609709521996800   T   T   T
  0.1656922751495565  0.3849379780139625  0.3490845435359583   T   T   T
  0.0191842791082924  0.3586920873854326  0.4115262036329999   T   T   T
  0.9896253973611937  0.1390332397157676  0.2992589250347270   T   T   T
  0.1666666666666643  0.5977099999999993  0.0714290000000020   F   F   F
  0.1666666666666643  0.9022900000000007  0.0714290000000020   F   F   F
  0.0000000000000000  0.8477099999999993  0.1272629999999992   F   F   F
  0.0000000000000000  0.6522900000000007  0.0155940000000001   F   F   F
  0.1662729152845541  0.5978776962100719  0.2119268928963263   T   T   T
  0.1662968787466596  0.8961790892247211  0.2129309074125627   T   T   T
  0.9990096365211535  0.8440869429227560  0.2680572417726350   T   T   T
  0.9994937793456091  0.6465489476443019  0.1547255811431807   T   T   T
  0.1656572925525181  0.5982230434631866  0.3606615750859685   T   T   T
  0.1658369605126932  0.9194879420478889  0.3640065686903418   T   T   T
  0.9984520971003743  0.8402251891233510  0.4091428850025329   T   T   T
  0.9993009448640059  0.6485020671165795  0.2977729186581099   T   T   T
  0.5000000000000000  0.0977099999999993  0.0714290000000020   F   F   F
  0.5000000000000000  0.4022900000000007  0.0714290000000020   F   F   F
  0.3333333333333357  0.3477099999999993  0.1272629999999992   F   F   F
  0.3333333333333357  0.1522900000000007  0.0155940000000001   F   F   F
  0.5004147060349216  0.0960960343571715  0.2135089177143346   T   T   T
  0.4991471901927959  0.3952577439935068  0.2117084200864916   T   T   T
  0.3371671971008332  0.3421597168326085  0.2670221857609713   T   T   T
  0.3301054033626847  0.1432117310128468  0.1543585953701572   T   T   T
  0.4957879447983494  0.1103413828203999  0.3665068915801941   T   T   T
  0.5065547874367979  0.3997776787648689  0.3565736675927121   T   T   T
  0.3132186960425221  0.3588390344372193  0.4115672125194326   T   T   T
  0.3423284479112144  0.1394694750423112  0.2993488237207918   T   T   T
  0.5000000000000000  0.5977099999999993  0.0714290000000020   F   F   F
  0.5000000000000000  0.9022900000000007  0.0714290000000020   F   F   F
  0.3333333333333357  0.8477099999999993  0.1272629999999992   F   F   F
  0.3333333333333357  0.6522900000000007  0.0155940000000001   F   F   F
  0.5003150171280637  0.5982506671364394  0.2121770598384236   T   T   T
  0.5007636171391527  0.8951707313834173  0.2121242198107342   T   T   T
  0.3333255642782902  0.8440055241201955  0.2680552122956716   T   T   T
  0.3330874721371576  0.6465715701818672  0.1547327185333195   T   T   T
  0.5024531225700546  0.5988550678529644  0.3609486791812507   T   T   T
  0.5018235612546671  0.9153161495905225  0.3616610678910985   T   T   T
  0.3325643983067387  0.8401568629670101  0.4091645391678043   T   T   T
  0.3332807704370979  0.6485884652523096  0.2977842276515365   T   T   T
  0.8333333333333357  0.0977099999999993  0.0714290000000020   F   F   F
  0.8333333333333357  0.4022900000000007  0.0714290000000020   F   F   F
  0.6666666666666643  0.3477099999999993  0.1272629999999992   F   F   F
  0.6666666666666643  0.1522900000000007  0.0155940000000001   F   F   F
  0.8322029528139206  0.0960783864752259  0.2135025269642222   T   T   T
  0.8332810884913532  0.3952194725017885  0.2116600687424774   T   T   T
  0.6662220639146286  0.3387138509729827  0.2643540913416204   T   T   T
  0.6663436619080496  0.1421749353919539  0.1534635277377604   T   T   T
  0.8359985196804579  0.1105129493915391  0.3666315614505233   T   T   T
  0.8251265821742052  0.4000106489393652  0.3566966311946830   T   T   T
  0.6657221467411089  0.3493245089299890  0.4141626165253587   T   T   T
  0.6661893606410606  0.1504216897510095  0.3038997808127030   T   T   T
  0.8333333333333357  0.5977099999999993  0.0714290000000020   F   F   F
  0.8333333333333357  0.9022900000000007  0.0714290000000020   F   F   F
  0.6666666666666643  0.8477099999999993  0.1272629999999992   F   F   F
  0.6666666666666643  0.6522900000000007  0.0155940000000001   F   F   F
  0.8322347349728098  0.5983401362080036  0.2122280509980976   T   T   T
  0.8316964992407267  0.8950263476267100  0.2120726834817479   T   T   T
  0.6661126279749653  0.8475174024868675  0.2684955243119107   T   T   T
  0.6662967574693253  0.6458026744820176  0.1546481219238516   T   T   T
  0.8288684451962764  0.5992454651232394  0.3611866830738551   T   T   T
  0.8299752980457452  0.9151051436797514  0.3615453696464542   T   T   T
  0.6655165502815297  0.8420973397909168  0.4094490926478009   T   T   T
  0.6662690685837552  0.6458251895383660  0.2976136058626629   T   T   T
  0.1659584399810055  0.6138237653845138  0.5219527904986728   T   T   T
  0.3155727559484041  0.6091985006752041  0.4416778561300758   T   T   T
  0.0162417839653457  0.6097497823551176  0.4419374678189488   T   T   T
  0.1658210806034492  0.5205368568812913  0.4498615080639893   T   T   T
 
  0.00000000E+00  0.00000000E+00  0.00000000E+00
  0.00000000E+00  0.00000000E+00  0.00000000E+00
  0.00000000E+00  0.00000000E+00  0.00000000E+00
  0.00000000E+00  0.00000000E+00  0.00000000E+00
  0.00000000E+00  0.00000000E+00  0.00000000E+00
  0.00000000E+00  0.00000000E+00  0.00000000E+00
  0.00000000E+00  0.00000000E+00  0.00000000E+00
  0.00000000E+00  0.00000000E+00  0.00000000E+00
  0.00000000E+00  0.00000000E+00  0.00000000E+00
  0.00000000E+00  0.00000000E+00  0.00000000E+00
  0.00000000E+00  0.00000000E+00  0.00000000E+00
  0.00000000E+00  0.00000000E+00  0.00000000E+00
  0.00000000E+00  0.00000000E+00  0.00000000E+00
  0.00000000E+00  0.00000000E+00  0.00000000E+00
  0.00000000E+00  0.00000000E+00  0.00000000E+00
  0.00000000E+00  0.00000000E+00  0.00000000E+00
  0.00000000E+00  0.00000000E+00  0.00000000E+00
  0.00000000E+00  0.00000000E+00  0.00000000E+00
  0.00000000E+00  0.00000000E+00  0.00000000E+00
  0.00000000E+00  0.00000000E+00  0.00000000E+00
  0.00000000E+00  0.00000000E+00  0.00000000E+00
  0.00000000E+00  0.00000000E+00  0.00000000E+00
  0.00000000E+00  0.00000000E+00  0.00000000E+00
  0.00000000E+00  0.00000000E+00  0.00000000E+00
  0.00000000E+00  0.00000000E+00  0.00000000E+00
  0.00000000E+00  0.00000000E+00  0.00000000E+00
  0.00000000E+00  0.00000000E+00  0.00000000E+00
  0.00000000E+00  0.00000000E+00  0.00000000E+00
  0.00000000E+00  0.00000000E+00  0.00000000E+00
  0.00000000E+00  0.00000000E+00  0.00000000E+00
  0.00000000E+00  0.00000000E+00  0.00000000E+00
  0.00000000E+00  0.00000000E+00  0.00000000E+00
  0.00000000E+00  0.00000000E+00  0.00000000E+00
  0.00000000E+00  0.00000000E+00  0.00000000E+00
  0.00000000E+00  0.00000000E+00  0.00000000E+00
  0.00000000E+00  0.00000000E+00  0.00000000E+00
  0.00000000E+00  0.00000000E+00  0.00000000E+00
  0.00000000E+00  0.00000000E+00  0.00000000E+00
  0.00000000E+00  0.00000000E+00  0.00000000E+00
  0.00000000E+00  0.00000000E+00  0.00000000E+00
  0.00000000E+00  0.00000000E+00  0.00000000E+00
  0.00000000E+00  0.00000000E+00  0.00000000E+00
  0.00000000E+00  0.00000000E+00  0.00000000E+00
  0.00000000E+00  0.00000000E+00  0.00000000E+00
  0.00000000E+00  0.00000000E+00  0.00000000E+00
  0.00000000E+00  0.00000000E+00  0.00000000E+00
  0.00000000E+00  0.00000000E+00  0.00000000E+00
  0.00000000E+00  0.00000000E+00  0.00000000E+00
  0.00000000E+00  0.00000000E+00  0.00000000E+00
  0.00000000E+00  0.00000000E+00  0.00000000E+00
  0.00000000E+00  0.00000000E+00  0.00000000E+00
  0.00000000E+00  0.00000000E+00  0.00000000E+00
  0.00000000E+00  0.00000000E+00  0.00000000E+00
  0.00000000E+00  0.00000000E+00  0.00000000E+00
  0.00000000E+00  0.00000000E+00  0.00000000E+00
  0.00000000E+00  0.00000000E+00  0.00000000E+00
  0.00000000E+00  0.00000000E+00  0.00000000E+00
  0.00000000E+00  0.00000000E+00  0.00000000E+00
  0.00000000E+00  0.00000000E+00  0.00000000E+00
  0.00000000E+00  0.00000000E+00  0.00000000E+00
  0.00000000E+00  0.00000000E+00  0.00000000E+00
  0.00000000E+00  0.00000000E+00  0.00000000E+00
  0.00000000E+00  0.00000000E+00  0.00000000E+00
  0.00000000E+00  0.00000000E+00  0.00000000E+00
  0.00000000E+00  0.00000000E+00  0.00000000E+00
  0.00000000E+00  0.00000000E+00  0.00000000E+00
  0.00000000E+00  0.00000000E+00  0.00000000E+00
  0.00000000E+00  0.00000000E+00  0.00000000E+00
  0.00000000E+00  0.00000000E+00  0.00000000E+00
  0.00000000E+00  0.00000000E+00  0.00000000E+00
  0.00000000E+00  0.00000000E+00  0.00000000E+00
  0.00000000E+00  0.00000000E+00  0.00000000E+00
  0.00000000E+00  0.00000000E+00  0.00000000E+00
  0.00000000E+00  0.00000000E+00  0.00000000E+00
  0.00000000E+00  0.00000000E+00  0.00000000E+00
  0.00000000E+00  0.00000000E+00  0.00000000E+00
  0.00000000E+00  0.00000000E+00  0.00000000E+00
  0.00000000E+00  0.00000000E+00  0.00000000E+00
  0.00000000E+00  0.00000000E+00  0.00000000E+00
  0.00000000E+00  0.00000000E+00  0.00000000E+00
  0.00000000E+00  0.00000000E+00  0.00000000E+00
  0.00000000E+00  0.00000000E+00  0.00000000E+00
  0.00000000E+00  0.00000000E+00  0.00000000E+00
  0.00000000E+00  0.00000000E+00  0.00000000E+00
  0.00000000E+00  0.00000000E+00  0.00000000E+00
  0.00000000E+00  0.00000000E+00  0.00000000E+00
  0.00000000E+00  0.00000000E+00  0.00000000E+00
  0.00000000E+00  0.00000000E+00  0.00000000E+00
  0.00000000E+00  0.00000000E+00  0.00000000E+00
  0.00000000E+00  0.00000000E+00  0.00000000E+00
  0.00000000E+00  0.00000000E+00  0.00000000E+00
  0.00000000E+00  0.00000000E+00  0.00000000E+00
  0.00000000E+00  0.00000000E+00  0.00000000E+00
  0.00000000E+00  0.00000000E+00  0.00000000E+00
  0.00000000E+00  0.00000000E+00  0.00000000E+00
  0.00000000E+00  0.00000000E+00  0.00000000E+00
  0.00000000E+00  0.00000000E+00  0.00000000E+00
  0.00000000E+00  0.00000000E+00  0.00000000E+00
  0.00000000E+00  0.00000000E+00  0.00000000E+00
  0.00000000E+00  0.00000000E+00  0.00000000E+00
  0.00000000E+00  0.00000000E+00  0.00000000E+00
  0.00000000E+00  0.00000000E+00  0.00000000E+00
  0.00000000E+00  0.00000000E+00  0.00000000E+00
  0.00000000E+00  0.00000000E+00  0.00000000E+00
  0.00000000E+00  0.00000000E+00  0.00000000E+00
  0.00000000E+00  0.00000000E+00  0.00000000E+00
  0.00000000E+00  0.00000000E+00  0.00000000E+00
  0.00000000E+00  0.00000000E+00  0.00000000E+00
  0.00000000E+00  0.00000000E+00  0.00000000E+00
  0.00000000E+00  0.00000000E+00  0.00000000E+00
  0.00000000E+00  0.00000000E+00  0.00000000E+00
  0.00000000E+00  0.00000000E+00  0.00000000E+00
