# Supplementary material for: Influence of Domain Size and Support Composition on the Reducibility of SiO2 and TiO2 Supported Tungsten Oxide Clusters
Source: J Phys Chem C Nanomater Interfaces. 2024 Aug 14;128(33):13864–78. doi: 10.1021/acs.jpcc.4c03652 (PMC11345822; doi:10.1021/acs.jpcc.4c03652)
Supplement: Supplementary file 2 — jp4c03652_si_002.zip [file jp4c03652_si_002.zip › structures/rutile/monomer/CONTCAR-r-m-1O2H]

Ti  O  W  H                             
   1.00000000000000     
     8.8369081668883567    0.0000374356377003    0.0034358522433205
     0.0000586916368848   13.2490515711956771    0.0037508993276402
     0.0088359823627321  -23.1793261331655351   23.0305836479898609
   Ti   O    W    H 
    36    74     1     2
Selective dynamics
Direct
  0.1666666666666643  0.2500000000000000  0.0714290000000020   F   F   F
  0.0000000000000000  0.0000000000000000  0.0714290000000020   F   F   F
  0.1729913539211499  0.2486838923417755  0.2128722335888057   T   T   T
  0.9981830057744231  0.9945831668186003  0.2102822646581538   T   T   T
  0.1578372472009386  0.2136588198298532  0.3426694054184584   T   T   T
  0.0004963527487832  0.9856648944045485  0.3503461748885425   T   T   T
  0.1666666666666643  0.7500000000000000  0.0714290000000020   F   F   F
  0.0000000000000000  0.5000000000000000  0.0714290000000020   F   F   F
  0.1669591132358439  0.7426756645079556  0.2108337211728262   T   T   T
  0.0007387192745696  0.5011545280613442  0.2141527379291763   T   T   T
  0.1690063353724596  0.7598276213460727  0.3619236123586571   T   T   T
  0.9981397470252116  0.4879500178974675  0.3472781332066238   T   T   T
  0.5000000000000000  0.2500000000000000  0.0714290000000020   F   F   F
  0.3333333333333357  0.0000000000000000  0.0714290000000020   F   F   F
  0.4950255028233524  0.2492981116076895  0.2133942550160989   T   T   T
  0.3352130409732770  0.9930872539529841  0.2110087608358624   T   T   T
  0.5215252946816215  0.2552381983701537  0.3605911923636682   T   T   T
  0.3362539748036949  0.9877850413987308  0.3501610143121455   T   T   T
  0.5000000000000000  0.7500000000000000  0.0714290000000020   F   F   F
  0.3333333333333357  0.5000000000000000  0.0714290000000020   F   F   F
  0.5010429613146871  0.7417710733572176  0.2109237561314120   T   T   T
  0.3334631752277145  0.4991029389899794  0.2143672163844085   T   T   T
  0.5034218266814723  0.7627881853026557  0.3620490107766611   T   T   T
  0.3407328665278124  0.5070216712224280  0.3575343342757618   T   T   T
  0.8333333333333357  0.2500000000000000  0.0714290000000020   F   F   F
  0.6666666666666643  0.0000000000000000  0.0714290000000020   F   F   F
  0.8326621767256916  0.2419943414625697  0.2077287048401426   T   T   T
  0.6675273698875784  0.9940106165993272  0.2107254385447626   T   T   T
  0.8389690525134581  0.2699258026626747  0.3678823630319243   T   T   T
  0.6692596944971283  0.9929278556578160  0.3508945020062051   T   T   T
  0.8333333333333357  0.7500000000000000  0.0714290000000020   F   F   F
  0.6666666666666643  0.5000000000000000  0.0714290000000020   F   F   F
  0.8332571366043114  0.7437014530364345  0.2109028301680824   T   T   T
  0.6667931201033855  0.5000997923477142  0.2140588025833434   T   T   T
  0.8350921400079538  0.7588169880571125  0.3617537769110752   T   T   T
  0.6693937896649844  0.4810555832230926  0.3490302518846961   T   T   T
  0.1666666666666643  0.0977099999999993  0.0714290000000020   F   F   F
  0.1666666666666643  0.4022900000000007  0.0714290000000020   F   F   F
  0.0000000000000000  0.3477099999999993  0.1272629999999992   F   F   F
  0.0000000000000000  0.1522900000000007  0.0155940000000001   F   F   F
  0.1670034418487080  0.1013053600716891  0.2161183068620895   T   T   T
  0.1669613253156451  0.3987587793840475  0.2138336774508426   T   T   T
  0.9966040101887700  0.3434184351531731  0.2684714714943846   T   T   T
  0.0020078919057258  0.1439318629067483  0.1545003591267497   T   T   T
  0.1687152460157375  0.1071485125600400  0.3636388594738411   T   T   T
  0.1623265278402148  0.4097536289900171  0.3638707029659348   T   T   T
  0.0186864952377181  0.3594593174765427  0.4171044132708417   T   T   T
  0.9809194971880296  0.1474704709714407  0.2996230924155079   T   T   T
  0.1666666666666643  0.5977099999999993  0.0714290000000020   F   F   F
  0.1666666666666643  0.9022900000000007  0.0714290000000020   F   F   F
  0.0000000000000000  0.8477099999999993  0.1272629999999992   F   F   F
  0.0000000000000000  0.6522900000000007  0.0155940000000001   F   F   F
  0.1669304060409218  0.5985371321747871  0.2127967780314986   T   T   T
  0.1666664070287198  0.9046421075626563  0.2162922932731813   T   T   T
 -0.0002052677141387  0.8485969265593856  0.2705824092890034   T   T   T
  0.0007667941409554  0.6470632831347085  0.1545483697461081   T   T   T
  0.1645288769889023  0.6014518015914014  0.3614593488895528   T   T   T
  0.1692967456902604  0.9243007841351517  0.3661980649784543   T   T   T
  0.0010704390551675  0.8432853277803426  0.4106133125727260   T   T   T
  0.0001343136240168  0.6500302473176799  0.2988206222559140   T   T   T
  0.5000000000000000  0.0977099999999993  0.0714290000000020   F   F   F
  0.5000000000000000  0.4022900000000007  0.0714290000000020   F   F   F
  0.3333333333333357  0.3477099999999993  0.1272629999999992   F   F   F
  0.3333333333333357  0.1522900000000007  0.0155940000000001   F   F   F
  0.5000224835606392  0.0996123761315454  0.2149877756133860   T   T   T
  0.4998105939045226  0.3987041954427150  0.2139564332983672   T   T   T
  0.3324234560217877  0.3533195901223520  0.2738843931467326   T   T   T
  0.3336869810960030  0.1441889022377101  0.1548222880348035   T   T   T
  0.5002941589933330  0.1133067022193852  0.3666837429962253   T   T   T
  0.5034469346008426  0.4144344574240444  0.3637322798950055   T   T   T
  0.3621355342018565  0.3953880368065608  0.4385692135477985   T   T   T
  0.3439249383783562  0.1578924642987681  0.3049994377621121   T   T   T
  0.5000000000000000  0.5977099999999993  0.0714290000000020   F   F   F
  0.5000000000000000  0.9022900000000007  0.0714290000000020   F   F   F
  0.3333333333333357  0.8477099999999993  0.1272629999999992   F   F   F
  0.3333333333333357  0.6522900000000007  0.0155940000000001   F   F   F
  0.5005999514882601  0.5985570877940438  0.2128757132739034   T   T   T
  0.5003869419191708  0.9011677198339658  0.2144328218676120   T   T   T
  0.3342994646907400  0.8483199768157803  0.2705439442941163   T   T   T
  0.3335186487049954  0.6475232815796903  0.1546370844961016   T   T   T
  0.5064435144242391  0.6065704141036808  0.3648143733935978   T   T   T
  0.5036435951611122  0.9229878300862573  0.3651283906860393   T   T   T
  0.3351588800883870  0.8415350032435172  0.4107342343885305   T   T   T
  0.3341868034615357  0.6513150750750520  0.2991479636782466   T   T   T
  0.8333333333333357  0.0977099999999993  0.0714290000000020   F   F   F
  0.8333333333333357  0.4022900000000007  0.0714290000000020   F   F   F
  0.6666666666666643  0.3477099999999993  0.1272629999999992   F   F   F
  0.6666666666666643  0.1522900000000007  0.0155940000000001   F   F   F
  0.8317548510119819  0.0961784052963840  0.2126847481226883   T   T   T
  0.8333991755494266  0.3965220527231738  0.2126561945560398   T   T   T
  0.6700482152899654  0.3443951773536909  0.2696228352848013   T   T   T
  0.6641919676462179  0.1445177535291789  0.1545090325022196   T   T   T
  0.8391033383840316  0.1144683900634657  0.3679572771451107   T   T   T
  0.8382177258993090  0.4231647983707991  0.3670830288019822   T   T   T
  0.6717592241324408  0.3551790847616091  0.4166746820981234   T   T   T
  0.6720320504218565  0.1581302112593607  0.3052119833551860   T   T   T
  0.8333333333333357  0.5977099999999993  0.0714290000000020   F   F   F
  0.8333333333333357  0.9022900000000007  0.0714290000000020   F   F   F
  0.6666666666666643  0.8477099999999993  0.1272629999999992   F   F   F
  0.6666666666666643  0.6522900000000007  0.0155940000000001   F   F   F
  0.8328841738563099  0.5988641789416865  0.2130484947336413   T   T   T
  0.8316802622856653  0.8981886271981970  0.2129777261011485   T   T   T
  0.6672871708383813  0.8519827908307476  0.2709859703289594   T   T   T
  0.6666226196159237  0.6460928353861337  0.1543934086369987   T   T   T
  0.8334395831512385  0.6020952851688783  0.3621811648528704   T   T   T
  0.8330496587091811  0.9200407018192679  0.3640792120251321   T   T   T
  0.6685602586900998  0.8450068037464123  0.4110855652132132   T   T   T
  0.6663987719316482  0.6492440996848616  0.2991094331398602   T   T   T
  0.2899372761291044  0.6288244399793426  0.4479564379631045   T   T   T
  0.1129629405426914  0.6089745103275328  0.5174200272873881   T   T   T
  0.2006248492328365  0.4784172579895322  0.4412730829760336   T   T   T
  0.3173886851606683  0.7252775691843085  0.4842307611340597   T   T   T
  0.0266647741952765  0.5764498869657895  0.5243487178964391   T   T   T
 
  0.00000000E+00  0.00000000E+00  0.00000000E+00
  0.00000000E+00  0.00000000E+00  0.00000000E+00
  0.00000000E+00  0.00000000E+00  0.00000000E+00
  0.00000000E+00  0.00000000E+00  0.00000000E+00
  0.00000000E+00  0.00000000E+00  0.00000000E+00
  0.00000000E+00  0.00000000E+00  0.00000000E+00
  0.00000000E+00  0.00000000E+00  0.00000000E+00
  0.00000000E+00  0.00000000E+00  0.00000000E+00
  0.00000000E+00  0.00000000E+00  0.00000000E+00
  0.00000000E+00  0.00000000E+00  0.00000000E+00
  0.00000000E+00  0.00000000E+00  0.00000000E+00
  0.00000000E+00  0.00000000E+00  0.00000000E+00
  0.00000000E+00  0.00000000E+00  0.00000000E+00
  0.00000000E+00  0.00000000E+00  0.00000000E+00
  0.00000000E+00  0.00000000E+00  0.00000000E+00
  0.00000000E+00  0.00000000E+00  0.00000000E+00
  0.00000000E+00  0.00000000E+00  0.00000000E+00
  0.00000000E+00  0.00000000E+00  0.00000000E+00
  0.00000000E+00  0.00000000E+00  0.00000000E+00
  0.00000000E+00  0.00000000E+00  0.00000000E+00
  0.00000000E+00  0.00000000E+00  0.00000000E+00
  0.00000000E+00  0.00000000E+00  0.00000000E+00
  0.00000000E+00  0.00000000E+00  0.00000000E+00
  0.00000000E+00  0.00000000E+00  0.00000000E+00
  0.00000000E+00  0.00000000E+00  0.00000000E+00
  0.00000000E+00  0.00000000E+00  0.00000000E+00
  0.00000000E+00  0.00000000E+00  0.00000000E+00
  0.00000000E+00  0.00000000E+00  0.00000000E+00
  0.00000000E+00  0.00000000E+00  0.00000000E+00
  0.00000000E+00  0.00000000E+00  0.00000000E+00
  0.00000000E+00  0.00000000E+00  0.00000000E+00
  0.00000000E+00  0.00000000E+00  0.00000000E+00
  0.00000000E+00  0.00000000E+00  0.00000000E+00
  0.00000000E+00  0.00000000E+00  0.00000000E+00
  0.00000000E+00  0.00000000E+00  0.00000000E+00
  0.00000000E+00  0.00000000E+00  0.00000000E+00
  0.00000000E+00  0.00000000E+00  0.00000000E+00
  0.00000000E+00  0.00000000E+00  0.00000000E+00
  0.00000000E+00  0.00000000E+00  0.00000000E+00
  0.00000000E+00  0.00000000E+00  0.00000000E+00
  0.00000000E+00  0.00000000E+00  0.00000000E+00
  0.00000000E+00  0.00000000E+00  0.00000000E+00
  0.00000000E+00  0.00000000E+00  0.00000000E+00
  0.00000000E+00  0.00000000E+00  0.00000000E+00
  0.00000000E+00  0.00000000E+00  0.00000000E+00
  0.00000000E+00  0.00000000E+00  0.00000000E+00
  0.00000000E+00  0.00000000E+00  0.00000000E+00
  0.00000000E+00  0.00000000E+00  0.00000000E+00
  0.00000000E+00  0.00000000E+00  0.00000000E+00
  0.00000000E+00  0.00000000E+00  0.00000000E+00
  0.00000000E+00  0.00000000E+00  0.00000000E+00
  0.00000000E+00  0.00000000E+00  0.00000000E+00
  0.00000000E+00  0.00000000E+00  0.00000000E+00
  0.00000000E+00  0.00000000E+00  0.00000000E+00
  0.00000000E+00  0.00000000E+00  0.00000000E+00
  0.00000000E+00  0.00000000E+00  0.00000000E+00
  0.00000000E+00  0.00000000E+00  0.00000000E+00
  0.00000000E+00  0.00000000E+00  0.00000000E+00
  0.00000000E+00  0.00000000E+00  0.00000000E+00
  0.00000000E+00  0.00000000E+00  0.00000000E+00
  0.00000000E+00  0.00000000E+00  0.00000000E+00
  0.00000000E+00  0.00000000E+00  0.00000000E+00
  0.00000000E+00  0.00000000E+00  0.00000000E+00
  0.00000000E+00  0.00000000E+00  0.00000000E+00
  0.00000000E+00  0.00000000E+00  0.00000000E+00
  0.00000000E+00  0.00000000E+00  0.00000000E+00
  0.00000000E+00  0.00000000E+00  0.00000000E+00
  0.00000000E+00  0.00000000E+00  0.00000000E+00
  0.00000000E+00  0.00000000E+00  0.00000000E+00
  0.00000000E+00  0.00000000E+00  0.00000000E+00
  0.00000000E+00  0.00000000E+00  0.00000000E+00
  0.00000000E+00  0.00000000E+00  0.00000000E+00
  0.00000000E+00  0.00000000E+00  0.00000000E+00
  0.00000000E+00  0.00000000E+00  0.00000000E+00
  0.00000000E+00  0.00000000E+00  0.00000000E+00
  0.00000000E+00  0.00000000E+00  0.00000000E+00
  0.00000000E+00  0.00000000E+00  0.00000000E+00
  0.00000000E+00  0.00000000E+00  0.00000000E+00
  0.00000000E+00  0.00000000E+00  0.00000000E+00
  0.00000000E+00  0.00000000E+00  0.00000000E+00
  0.00000000E+00  0.00000000E+00  0.00000000E+00
  0.00000000E+00  0.00000000E+00  0.00000000E+00
  0.00000000E+00  0.00000000E+00  0.00000000E+00
  0.00000000E+00  0.00000000E+00  0.00000000E+00
  0.00000000E+00  0.00000000E+00  0.00000000E+00
  0.00000000E+00  0.00000000E+00  0.00000000E+00
  0.00000000E+00  0.00000000E+00  0.00000000E+00
  0.00000000E+00  0.00000000E+00  0.00000000E+00
  0.00000000E+00  0.00000000E+00  0.00000000E+00
  0.00000000E+00  0.00000000E+00  0.00000000E+00
  0.00000000E+00  0.00000000E+00  0.00000000E+00
  0.00000000E+00  0.00000000E+00  0.00000000E+00
  0.00000000E+00  0.00000000E+00  0.00000000E+00
  0.00000000E+00  0.00000000E+00  0.00000000E+00
  0.00000000E+00  0.00000000E+00  0.00000000E+00
  0.00000000E+00  0.00000000E+00  0.00000000E+00
  0.00000000E+00  0.00000000E+00  0.00000000E+00
  0.00000000E+00  0.00000000E+00  0.00000000E+00
  0.00000000E+00  0.00000000E+00  0.00000000E+00
  0.00000000E+00  0.00000000E+00  0.00000000E+00
  0.00000000E+00  0.00000000E+00  0.00000000E+00
  0.00000000E+00  0.00000000E+00  0.00000000E+00
  0.00000000E+00  0.00000000E+00  0.00000000E+00
  0.00000000E+00  0.00000000E+00  0.00000000E+00
  0.00000000E+00  0.00000000E+00  0.00000000E+00
  0.00000000E+00  0.00000000E+00  0.00000000E+00
  0.00000000E+00  0.00000000E+00  0.00000000E+00
  0.00000000E+00  0.00000000E+00  0.00000000E+00
  0.00000000E+00  0.00000000E+00  0.00000000E+00
  0.00000000E+00  0.00000000E+00  0.00000000E+00
  0.00000000E+00  0.00000000E+00  0.00000000E+00
  0.00000000E+00  0.00000000E+00  0.00000000E+00
  0.00000000E+00  0.00000000E+00  0.00000000E+00
