# Supplementary material for: Influence of Domain Size and Support Composition on the Reducibility of SiO2 and TiO2 Supported Tungsten Oxide Clusters
Source: J Phys Chem C Nanomater Interfaces. 2024 Aug 14;128(33):13864–78. doi: 10.1021/acs.jpcc.4c03652 (PMC11345822; doi:10.1021/acs.jpcc.4c03652)
Supplement: Supplementary file 2 — jp4c03652_si_002.zip [file jp4c03652_si_002.zip › structures/rutile/monomer/CONTCAR-r-m-1O1H]

Ti  O  W  H                             
   1.00000000000000     
     8.8369081668883567    0.0000374356377003    0.0034358522433205
     0.0000586916368848   13.2490515711956771    0.0037508993276402
     0.0088359823627321  -23.1793261331655351   23.0305836479898609
   Ti   O    W    H 
    36    74     1     1
Selective dynamics
Direct
  0.1666666666666643  0.2500000000000000  0.0714290000000020   F   F   F
  0.0000000000000000  0.0000000000000000  0.0714290000000020   F   F   F
  0.1704070441365756  0.2476042324512522  0.2123293731068046   T   T   T
  0.9977489329029345  0.9925163436418357  0.2096485027931782   T   T   T
  0.1597772742163796  0.2177870653564036  0.3453883493430183   T   T   T
  0.9971421068458846  0.9879009904823748  0.3510384225194622   T   T   T
  0.1666666666666643  0.7500000000000000  0.0714290000000020   F   F   F
  0.0000000000000000  0.5000000000000000  0.0714290000000020   F   F   F
  0.1662237155624491  0.7427910137933529  0.2110336808124946   T   T   T
  0.0000623783050558  0.4998459731218055  0.2139365107491351   T   T   T
  0.1652521167496281  0.7606807882522886  0.3618946610497297   T   T   T
  0.9950911618401076  0.4881480176435996  0.3484069645237210   T   T   T
  0.5000000000000000  0.2500000000000000  0.0714290000000020   F   F   F
  0.3333333333333357  0.0000000000000000  0.0714290000000020   F   F   F
  0.4954675612295505  0.2490319611920241  0.2129001768247049   T   T   T
  0.3340869418670506  0.9918786365405804  0.2097580649748537   T   T   T
  0.5126284013010957  0.2612541299657517  0.3627495617264030   T   T   T
  0.3349190735377848  0.9888321760285440  0.3509057777428383   T   T   T
  0.5000000000000000  0.7500000000000000  0.0714290000000020   F   F   F
  0.3333333333333357  0.5000000000000000  0.0714290000000020   F   F   F
  0.4999697092200187  0.7426155209443691  0.2111982431563398   T   T   T
  0.3325262871334086  0.4993466938691189  0.2140876325074737   T   T   T
  0.4996582268133700  0.7622503691886554  0.3620475610499221   T   T   T
  0.3352206600155699  0.5031590051091464  0.3556923363105136   T   T   T
  0.8333333333333357  0.2500000000000000  0.0714290000000020   F   F   F
  0.6666666666666643  0.0000000000000000  0.0714290000000020   F   F   F
  0.8318588362332758  0.2431948725047026  0.2086797288894522   T   T   T
  0.6667898152291968  0.9919968100718294  0.2095571596585741   T   T   T
  0.8254385867784338  0.2731480928855443  0.3692408743804762   T   T   T
  0.6666271207535908  0.9956452661479109  0.3515023733744571   T   T   T
  0.8333333333333357  0.7500000000000000  0.0714290000000020   F   F   F
  0.6666666666666643  0.5000000000000000  0.0714290000000020   F   F   F
  0.8327123673121966  0.7426410365343591  0.2111754792570432   T   T   T
  0.6656945162931805  0.4996856762663184  0.2139235463439454   T   T   T
  0.8315457591375038  0.7596530921638690  0.3618225750877744   T   T   T
  0.6657034272983100  0.4849458637136673  0.3499764683500639   T   T   T
  0.1666666666666643  0.0977099999999993  0.0714290000000020   F   F   F
  0.1666666666666643  0.4022900000000007  0.0714290000000020   F   F   F
  0.0000000000000000  0.3477099999999993  0.1272629999999992   F   F   F
  0.0000000000000000  0.1522900000000007  0.0155940000000001   F   F   F
  0.1665233779297129  0.1013185738244886  0.2160249550636500   T   T   T
  0.1662549584555482  0.3992807057476480  0.2141083547371264   T   T   T
  0.9961638424218838  0.3448682431732022  0.2696758430917411   T   T   T
  0.0008466333460599  0.1445433003102825  0.1549068389984687   T   T   T
  0.1655297422571584  0.1137163387325212  0.3657225082108034   T   T   T
  0.1604799445876370  0.4183462001624400  0.3683656140695348   T   T   T
  0.0210833451026833  0.3777377949780729  0.4217084833726726   T   T   T
  0.9898078720847684  0.1537768261945273  0.3031988156235818   T   T   T
  0.1666666666666643  0.5977099999999993  0.0714290000000020   F   F   F
  0.1666666666666643  0.9022900000000007  0.0714290000000020   F   F   F
  0.0000000000000000  0.8477099999999993  0.1272629999999992   F   F   F
  0.0000000000000000  0.6522900000000007  0.0155940000000001   F   F   F
  0.1660619980388345  0.5992159067084210  0.2131389511524754   T   T   T
  0.1666113430435125  0.9061124504120442  0.2166267443204070   T   T   T
  0.9988852437845249  0.8511863028669858  0.2715122833319749   T   T   T
  0.9997448641262413  0.6483834335797716  0.1549052431341099   T   T   T
  0.1612667459284027  0.6021880213263326  0.3625736480000515   T   T   T
  0.1664288876213749  0.9274190014916225  0.3669222709772482   T   T   T
  0.9984492012219714  0.8441767292008130  0.4107317716434094   T   T   T
  0.9989513059545913  0.6513120039807112  0.2992619362639450   T   T   T
  0.5000000000000000  0.0977099999999993  0.0714290000000020   F   F   F
  0.5000000000000000  0.4022900000000007  0.0714290000000020   F   F   F
  0.3333333333333357  0.3477099999999993  0.1272629999999992   F   F   F
  0.3333333333333357  0.1522900000000007  0.0155940000000001   F   F   F
  0.4998035761037713  0.1011283209977123  0.2158733848475993   T   T   T
  0.4990486890825648  0.3992610173037781  0.2141819602660736   T   T   T
  0.3315156210454273  0.3538997643210829  0.2742183342935838   T   T   T
  0.3330752867151999  0.1445156285311301  0.1550219593174660   T   T   T
  0.4963115203892761  0.1176833080437120  0.3674720397171566   T   T   T
  0.4981553563489963  0.4185383907260696  0.3662540746775717   T   T   T
  0.3318041245812223  0.3797615497267052  0.4286264619194609   T   T   T
  0.3387493971486318  0.1609056717769206  0.3058747647781840   T   T   T
  0.5000000000000000  0.5977099999999993  0.0714290000000020   F   F   F
  0.5000000000000000  0.9022900000000007  0.0714290000000020   F   F   F
  0.3333333333333357  0.8477099999999993  0.1272629999999992   F   F   F
  0.3333333333333357  0.6522900000000007  0.0155940000000001   F   F   F
  0.5000637487605296  0.5996942253780834  0.2133655977869230   T   T   T
  0.5002265790483555  0.9049713559918569  0.2158222193681833   T   T   T
  0.3331606418194851  0.8509353618102058  0.2715079995107060   T   T   T
  0.3332853898574086  0.6485931376437755  0.1549440677354001   T   T   T
  0.5020836511786657  0.6075684805275825  0.3655581486110777   T   T   T
  0.5017729078769801  0.9254160514450627  0.3656910626407182   T   T   T
  0.3321144021646655  0.8428265770262678  0.4107782257383193   T   T   T
  0.3327431293461064  0.6520114904133154  0.2994795992395158   T   T   T
  0.8333333333333357  0.0977099999999993  0.0714290000000020   F   F   F
  0.8333333333333357  0.4022900000000007  0.0714290000000020   F   F   F
  0.6666666666666643  0.3477099999999993  0.1272629999999992   F   F   F
  0.6666666666666643  0.1522900000000007  0.0155940000000001   F   F   F
  0.8321092369334067  0.0987543504228787  0.2144359056654098   T   T   T
  0.8327297320086741  0.3976315770418895  0.2132856126278607   T   T   T
  0.6681493468409346  0.3465184277785596  0.2707376941319130   T   T   T
  0.6640667597415766  0.1447400567945716  0.1549204472363094   T   T   T
  0.8377585708766830  0.1211215430306502  0.3695169023745072   T   T   T
  0.8340949085325027  0.4234916841011210  0.3680740957790844   T   T   T
  0.6659711816262860  0.3602829803464062  0.4192749547647268   T   T   T
  0.6708774805224936  0.1672613035366103  0.3091344277977129   T   T   T
  0.8333333333333357  0.5977099999999993  0.0714290000000020   F   F   F
  0.8333333333333357  0.9022900000000007  0.0714290000000020   F   F   F
  0.6666666666666643  0.8477099999999993  0.1272629999999992   F   F   F
  0.6666666666666643  0.6522900000000007  0.0155940000000001   F   F   F
  0.8322729612196647  0.5996192736977690  0.2133888199185570   T   T   T
  0.8319573054630336  0.9031018630349056  0.2148903016044443   T   T   T
  0.6665764323512917  0.8548092200453592  0.2719074012945282   T   T   T
  0.6662472484197891  0.6480492792233635  0.1548630194526585   T   T   T
  0.8309951366929361  0.6039013713822958  0.3635317903245865   T   T   T
  0.8300583446673676  0.9240135294932165  0.3651905031864354   T   T   T
  0.6657155630914993  0.8455583731157716  0.4111435330392432   T   T   T
  0.6653650285567239  0.6500928718844560  0.2994757624949461   T   T   T
  0.2776852897961267  0.6427270584042972  0.4543555002659030   T   T   T
  0.1599102328248355  0.6269492889321020  0.5285596908147642   T   T   T
  0.1851170166904605  0.5076326583173031  0.4544479158910923   T   T   T
  0.3111132183074596  0.7372954862399724  0.4904497348110387   T   T   T
 
  0.00000000E+00  0.00000000E+00  0.00000000E+00
  0.00000000E+00  0.00000000E+00  0.00000000E+00
  0.00000000E+00  0.00000000E+00  0.00000000E+00
  0.00000000E+00  0.00000000E+00  0.00000000E+00
  0.00000000E+00  0.00000000E+00  0.00000000E+00
  0.00000000E+00  0.00000000E+00  0.00000000E+00
  0.00000000E+00  0.00000000E+00  0.00000000E+00
  0.00000000E+00  0.00000000E+00  0.00000000E+00
  0.00000000E+00  0.00000000E+00  0.00000000E+00
  0.00000000E+00  0.00000000E+00  0.00000000E+00
  0.00000000E+00  0.00000000E+00  0.00000000E+00
  0.00000000E+00  0.00000000E+00  0.00000000E+00
  0.00000000E+00  0.00000000E+00  0.00000000E+00
  0.00000000E+00  0.00000000E+00  0.00000000E+00
  0.00000000E+00  0.00000000E+00  0.00000000E+00
  0.00000000E+00  0.00000000E+00  0.00000000E+00
  0.00000000E+00  0.00000000E+00  0.00000000E+00
  0.00000000E+00  0.00000000E+00  0.00000000E+00
  0.00000000E+00  0.00000000E+00  0.00000000E+00
  0.00000000E+00  0.00000000E+00  0.00000000E+00
  0.00000000E+00  0.00000000E+00  0.00000000E+00
  0.00000000E+00  0.00000000E+00  0.00000000E+00
  0.00000000E+00  0.00000000E+00  0.00000000E+00
  0.00000000E+00  0.00000000E+00  0.00000000E+00
  0.00000000E+00  0.00000000E+00  0.00000000E+00
  0.00000000E+00  0.00000000E+00  0.00000000E+00
  0.00000000E+00  0.00000000E+00  0.00000000E+00
  0.00000000E+00  0.00000000E+00  0.00000000E+00
  0.00000000E+00  0.00000000E+00  0.00000000E+00
  0.00000000E+00  0.00000000E+00  0.00000000E+00
  0.00000000E+00  0.00000000E+00  0.00000000E+00
  0.00000000E+00  0.00000000E+00  0.00000000E+00
  0.00000000E+00  0.00000000E+00  0.00000000E+00
  0.00000000E+00  0.00000000E+00  0.00000000E+00
  0.00000000E+00  0.00000000E+00  0.00000000E+00
  0.00000000E+00  0.00000000E+00  0.00000000E+00
  0.00000000E+00  0.00000000E+00  0.00000000E+00
  0.00000000E+00  0.00000000E+00  0.00000000E+00
  0.00000000E+00  0.00000000E+00  0.00000000E+00
  0.00000000E+00  0.00000000E+00  0.00000000E+00
  0.00000000E+00  0.00000000E+00  0.00000000E+00
  0.00000000E+00  0.00000000E+00  0.00000000E+00
  0.00000000E+00  0.00000000E+00  0.00000000E+00
  0.00000000E+00  0.00000000E+00  0.00000000E+00
  0.00000000E+00  0.00000000E+00  0.00000000E+00
  0.00000000E+00  0.00000000E+00  0.00000000E+00
  0.00000000E+00  0.00000000E+00  0.00000000E+00
  0.00000000E+00  0.00000000E+00  0.00000000E+00
  0.00000000E+00  0.00000000E+00  0.00000000E+00
  0.00000000E+00  0.00000000E+00  0.00000000E+00
  0.00000000E+00  0.00000000E+00  0.00000000E+00
  0.00000000E+00  0.00000000E+00  0.00000000E+00
  0.00000000E+00  0.00000000E+00  0.00000000E+00
  0.00000000E+00  0.00000000E+00  0.00000000E+00
  0.00000000E+00  0.00000000E+00  0.00000000E+00
  0.00000000E+00  0.00000000E+00  0.00000000E+00
  0.00000000E+00  0.00000000E+00  0.00000000E+00
  0.00000000E+00  0.00000000E+00  0.00000000E+00
  0.00000000E+00  0.00000000E+00  0.00000000E+00
  0.00000000E+00  0.00000000E+00  0.00000000E+00
  0.00000000E+00  0.00000000E+00  0.00000000E+00
  0.00000000E+00  0.00000000E+00  0.00000000E+00
  0.00000000E+00  0.00000000E+00  0.00000000E+00
  0.00000000E+00  0.00000000E+00  0.00000000E+00
  0.00000000E+00  0.00000000E+00  0.00000000E+00
  0.00000000E+00  0.00000000E+00  0.00000000E+00
  0.00000000E+00  0.00000000E+00  0.00000000E+00
  0.00000000E+00  0.00000000E+00  0.00000000E+00
  0.00000000E+00  0.00000000E+00  0.00000000E+00
  0.00000000E+00  0.00000000E+00  0.00000000E+00
  0.00000000E+00  0.00000000E+00  0.00000000E+00
  0.00000000E+00  0.00000000E+00  0.00000000E+00
  0.00000000E+00  0.00000000E+00  0.00000000E+00
  0.00000000E+00  0.00000000E+00  0.00000000E+00
  0.00000000E+00  0.00000000E+00  0.00000000E+00
  0.00000000E+00  0.00000000E+00  0.00000000E+00
  0.00000000E+00  0.00000000E+00  0.00000000E+00
  0.00000000E+00  0.00000000E+00  0.00000000E+00
  0.00000000E+00  0.00000000E+00  0.00000000E+00
  0.00000000E+00  0.00000000E+00  0.00000000E+00
  0.00000000E+00  0.00000000E+00  0.00000000E+00
  0.00000000E+00  0.00000000E+00  0.00000000E+00
  0.00000000E+00  0.00000000E+00  0.00000000E+00
  0.00000000E+00  0.00000000E+00  0.00000000E+00
  0.00000000E+00  0.00000000E+00  0.00000000E+00
  0.00000000E+00  0.00000000E+00  0.00000000E+00
  0.00000000E+00  0.00000000E+00  0.00000000E+00
  0.00000000E+00  0.00000000E+00  0.00000000E+00
  0.00000000E+00  0.00000000E+00  0.00000000E+00
  0.00000000E+00  0.00000000E+00  0.00000000E+00
  0.00000000E+00  0.00000000E+00  0.00000000E+00
  0.00000000E+00  0.00000000E+00  0.00000000E+00
  0.00000000E+00  0.00000000E+00  0.00000000E+00
  0.00000000E+00  0.00000000E+00  0.00000000E+00
  0.00000000E+00  0.00000000E+00  0.00000000E+00
  0.00000000E+00  0.00000000E+00  0.00000000E+00
  0.00000000E+00  0.00000000E+00  0.00000000E+00
  0.00000000E+00  0.00000000E+00  0.00000000E+00
  0.00000000E+00  0.00000000E+00  0.00000000E+00
  0.00000000E+00  0.00000000E+00  0.00000000E+00
  0.00000000E+00  0.00000000E+00  0.00000000E+00
  0.00000000E+00  0.00000000E+00  0.00000000E+00
  0.00000000E+00  0.00000000E+00  0.00000000E+00
  0.00000000E+00  0.00000000E+00  0.00000000E+00
  0.00000000E+00  0.00000000E+00  0.00000000E+00
  0.00000000E+00  0.00000000E+00  0.00000000E+00
  0.00000000E+00  0.00000000E+00  0.00000000E+00
  0.00000000E+00  0.00000000E+00  0.00000000E+00
  0.00000000E+00  0.00000000E+00  0.00000000E+00
  0.00000000E+00  0.00000000E+00  0.00000000E+00
  0.00000000E+00  0.00000000E+00  0.00000000E+00
  0.00000000E+00  0.00000000E+00  0.00000000E+00
