# Supplementary material for: Influence of Domain Size and Support Composition on the Reducibility of SiO2 and TiO2 Supported Tungsten Oxide Clusters
Source: J Phys Chem C Nanomater Interfaces. 2024 Aug 14;128(33):13864–78. doi: 10.1021/acs.jpcc.4c03652 (PMC11345822; doi:10.1021/acs.jpcc.4c03652)
Supplement: Supplementary file 2 — jp4c03652_si_002.zip [file jp4c03652_si_002.zip › structures/rutile/monomer/CONTCAR-r-m-2H]

Ti  O  W  H                             
   1.00000000000000     
     8.9076089999999990    0.0000000000000000    0.0000000000000000
     0.0000000000000000   13.1614407399999997    0.0000000000000000
     0.0000000000000000  -23.0325213013384165   23.0325213013384200
   Ti   O    W    H 
    36    75     1     2
Selective dynamics
Direct
  0.1666666666666643  0.2500000000000000  0.0714290000000020   F   F   F
  0.0000000000000000  0.0000000000000000  0.0714290000000020   F   F   F
  0.1687667189457189  0.2516141905200794  0.2148401598990330   T   T   T
  0.9990918575205689  0.9916139726451439  0.2097412066346397   T   T   T
  0.1696325688793818  0.2218193229527273  0.3457636953302651   T   T   T
  0.9995058813341934  0.9859222090164185  0.3498907004942398   T   T   T
  0.1666666666666643  0.7500000000000000  0.0714290000000020   F   F   F
  0.0000000000000000  0.5000000000000000  0.0714290000000020   F   F   F
  0.1673354351448407  0.7420649989368512  0.2103184250436423   T   T   T
  0.0013090106187485  0.4989707434639931  0.2137983503835884   T   T   T
  0.1690141612944832  0.7586202110548849  0.3611749763984153   T   T   T
  0.9982229648218666  0.4948013290773571  0.3533522158899698   T   T   T
  0.5000000000000000  0.2500000000000000  0.0714290000000020   F   F   F
  0.3333333333333357  0.0000000000000000  0.0714290000000020   F   F   F
  0.4951649999606842  0.2464485332839740  0.2107907802573580   T   T   T
  0.3353652343517179  0.9922764732483834  0.2099688156158253   T   T   T
  0.5043572858061024  0.2699867635882659  0.3675402424977059   T   T   T
  0.3352525599799197  0.9885351753903820  0.3503084412689533   T   T   T
  0.5000000000000000  0.7500000000000000  0.0714290000000020   F   F   F
  0.3333333333333357  0.5000000000000000  0.0714290000000020   F   F   F
  0.5009757831409773  0.7424834092456410  0.2108969513433908   T   T   T
  0.3334907588003894  0.4997022187061749  0.2138588488884293   T   T   T
  0.5033273079531221  0.7609527196929030  0.3613693355099455   T   T   T
  0.3406939110031229  0.5047897726867828  0.3562435798677611   T   T   T
  0.8333333333333357  0.2500000000000000  0.0714290000000020   F   F   F
  0.6666666666666643  0.0000000000000000  0.0714290000000020   F   F   F
  0.8374876214216447  0.2431611150258227  0.2092613741349446   T   T   T
  0.6664118840133417  0.9924786780378005  0.2098159522517936   T   T   T
  0.8183684755682541  0.2534033923731371  0.3583159586482718   T   T   T
  0.6678486970598000  0.9941406558912506  0.3509860861735742   T   T   T
  0.8333333333333357  0.7500000000000000  0.0714290000000020   F   F   F
  0.6666666666666643  0.5000000000000000  0.0714290000000020   F   F   F
  0.8330641868451795  0.7420560606843156  0.2106909213194014   T   T   T
  0.6676157861912905  0.4990900904877615  0.2136950521371941   T   T   T
  0.8350438919360293  0.7582955641174225  0.3614047693756408   T   T   T
  0.6688513050295050  0.4789421611842262  0.3462196800942505   T   T   T
  0.1666666666666643  0.0977099999999993  0.0714290000000020   F   F   F
  0.1666666666666643  0.4022900000000007  0.0714290000000020   F   F   F
  0.0000000000000000  0.3477099999999993  0.1272629999999992   F   F   F
  0.0000000000000000  0.1522900000000007  0.0155940000000001   F   F   F
  0.1666511224061989  0.1004676698916865  0.2159577817369644   T   T   T
  0.1670973379056612  0.3993659875575189  0.2137610970595908   T   T   T
  0.9978929023549493  0.3486102491810395  0.2703013579896075   T   T   T
  0.0026690383729710  0.1443413664414569  0.1548218424537343   T   T   T
  0.1664057164332042  0.1139574677752217  0.3667074957710432   T   T   T
  0.1627427122297862  0.3978420976114166  0.3580069363701857   T   T   T
  0.0226818095684290  0.3780853383262967  0.4221866053079343   T   T   T
  0.9944810917480638  0.1489892599113705  0.3030073373464414   T   T   T
  0.1666666666666643  0.5977099999999993  0.0714290000000020   F   F   F
  0.1666666666666643  0.9022900000000007  0.0714290000000020   F   F   F
  0.0000000000000000  0.8477099999999993  0.1272629999999992   F   F   F
  0.0000000000000000  0.6522900000000007  0.0155940000000001   F   F   F
  0.1668862049987101  0.5986050867613321  0.2126352975847844   T   T   T
  0.1667765658064527  0.9013866486538969  0.2145153268977805   T   T   T
  0.0003887909759567  0.8497797563581732  0.2705381250142387   T   T   T
  0.0001184125027236  0.6473380126699675  0.1545984698595551   T   T   T
  0.1671215836344866  0.5981555149019823  0.3602554487567527   T   T   T
  0.1679762461933677  0.9241067732676302  0.3655274061388340   T   T   T
  0.0015915544449936  0.8408536784581173  0.4098434500200285   T   T   T
  0.9994921214287862  0.6506261522305924  0.2986716671710689   T   T   T
  0.5000000000000000  0.0977099999999993  0.0714290000000020   F   F   F
  0.5000000000000000  0.4022900000000007  0.0714290000000020   F   F   F
  0.3333333333333357  0.3477099999999993  0.1272629999999992   F   F   F
  0.3333333333333357  0.1522900000000007  0.0155940000000001   F   F   F
  0.5005026358431380  0.0986978520074871  0.2146382723351047   T   T   T
  0.4999346977145197  0.3979152399196747  0.2129708181160547   T   T   T
  0.3355742044451462  0.3480833321004714  0.2709601381050506   T   T   T
  0.3315386752230892  0.1443301256873478  0.1549620986836173   T   T   T
  0.4973011918728799  0.1183691404340959  0.3689633567677012   T   T   T
  0.5059670761596692  0.4062276216316656  0.3594263845051578   T   T   T
  0.3194443920039658  0.3728623450614665  0.4176726882342227   T   T   T
  0.3410554809392553  0.1474718907601909  0.3025394876823695   T   T   T
  0.5000000000000000  0.5977099999999993  0.0714290000000020   F   F   F
  0.5000000000000000  0.9022900000000007  0.0714290000000020   F   F   F
  0.3333333333333357  0.8477099999999993  0.1272629999999992   F   F   F
  0.3333333333333357  0.6522900000000007  0.0155940000000001   F   F   F
  0.5010842158586062  0.5994225929988964  0.2130584799796614   T   T   T
  0.5009629911299339  0.8998134472726446  0.2134810845788353   T   T   T
  0.3338030707103772  0.8509269018713975  0.2708516789640688   T   T   T
  0.3339139366517634  0.6471232003554698  0.1545720821631620   T   T   T
  0.5059976934624869  0.6009776485936015  0.3610015267400070   T   T   T
  0.5028308333677857  0.9222047102553472  0.3640730965215473   T   T   T
  0.3350398103269965  0.8407503643264844  0.4094666581057403   T   T   T
  0.3336968061830802  0.6509654824168621  0.2985556953736884   T   T   T
  0.8333333333333357  0.0977099999999993  0.0714290000000020   F   F   F
  0.8333333333333357  0.4022900000000007  0.0714290000000020   F   F   F
  0.6666666666666643  0.3477099999999993  0.1272629999999992   F   F   F
  0.6666666666666643  0.1522900000000007  0.0155940000000001   F   F   F
  0.8332642510565991  0.0991027447476589  0.2147891072511431   T   T   T
  0.8340520030169338  0.3970342123092563  0.2125284997639455   T   T   T
  0.6680038557691836  0.3436806071440606  0.2672780576241265   T   T   T
  0.6665871197775521  0.1438175998436127  0.1543685530221112   T   T   T
  0.8385666715742522  0.1179175894309434  0.3686198009445946   T   T   T
  0.8309257892853075  0.4023767281131849  0.3581544817379518   T   T   T
  0.6685094807400404  0.3544639144916674  0.4155443129058278   T   T   T
  0.6628466244286200  0.1544050720888208  0.3052889166381945   T   T   T
  0.8333333333333357  0.5977099999999993  0.0714290000000020   F   F   F
  0.8333333333333357  0.9022900000000007  0.0714290000000020   F   F   F
  0.6666666666666643  0.8477099999999993  0.1272629999999992   F   F   F
  0.6666666666666643  0.6522900000000007  0.0155940000000001   F   F   F
  0.8330801656671520  0.5991904486452854  0.2129608163192500   T   T   T
  0.8327008137213057  0.9010464689524107  0.2140501643351797   T   T   T
  0.6672918388247218  0.8541612643450418  0.2713882315375972   T   T   T
  0.6669697441932869  0.6468952071013991  0.1544859178931033   T   T   T
  0.8322692285705083  0.6030973677785565  0.3636186699164591   T   T   T
  0.8320052090393605  0.9219583326500065  0.3642739801398968   T   T   T
  0.6681976525327976  0.8439673236530778  0.4101064925678883   T   T   T
  0.6677175225207198  0.6487282770240287  0.2986756058958335   T   T   T
  0.1928285554687253  0.6398424575944366  0.5262278555080643   T   T   T
  0.3279995321638672  0.6258891708786374  0.4438997556997238   T   T   T
  0.0189575377058065  0.6228271122218846  0.4457774713054687   T   T   T
  0.1954017484066697  0.5395928943600741  0.4530785295649888   T   T   T
  0.0196376350301601  0.3643161881246291  0.4479948662021162   T   T   T
  0.0114841625674349  0.7274032018917473  0.4738840281703192   T   T   T
 
  0.00000000E+00  0.00000000E+00  0.00000000E+00
  0.00000000E+00  0.00000000E+00  0.00000000E+00
  0.00000000E+00  0.00000000E+00  0.00000000E+00
  0.00000000E+00  0.00000000E+00  0.00000000E+00
  0.00000000E+00  0.00000000E+00  0.00000000E+00
  0.00000000E+00  0.00000000E+00  0.00000000E+00
  0.00000000E+00  0.00000000E+00  0.00000000E+00
  0.00000000E+00  0.00000000E+00  0.00000000E+00
  0.00000000E+00  0.00000000E+00  0.00000000E+00
  0.00000000E+00  0.00000000E+00  0.00000000E+00
  0.00000000E+00  0.00000000E+00  0.00000000E+00
  0.00000000E+00  0.00000000E+00  0.00000000E+00
  0.00000000E+00  0.00000000E+00  0.00000000E+00
  0.00000000E+00  0.00000000E+00  0.00000000E+00
  0.00000000E+00  0.00000000E+00  0.00000000E+00
  0.00000000E+00  0.00000000E+00  0.00000000E+00
  0.00000000E+00  0.00000000E+00  0.00000000E+00
  0.00000000E+00  0.00000000E+00  0.00000000E+00
  0.00000000E+00  0.00000000E+00  0.00000000E+00
  0.00000000E+00  0.00000000E+00  0.00000000E+00
  0.00000000E+00  0.00000000E+00  0.00000000E+00
  0.00000000E+00  0.00000000E+00  0.00000000E+00
  0.00000000E+00  0.00000000E+00  0.00000000E+00
  0.00000000E+00  0.00000000E+00  0.00000000E+00
  0.00000000E+00  0.00000000E+00  0.00000000E+00
  0.00000000E+00  0.00000000E+00  0.00000000E+00
  0.00000000E+00  0.00000000E+00  0.00000000E+00
  0.00000000E+00  0.00000000E+00  0.00000000E+00
  0.00000000E+00  0.00000000E+00  0.00000000E+00
  0.00000000E+00  0.00000000E+00  0.00000000E+00
  0.00000000E+00  0.00000000E+00  0.00000000E+00
  0.00000000E+00  0.00000000E+00  0.00000000E+00
  0.00000000E+00  0.00000000E+00  0.00000000E+00
  0.00000000E+00  0.00000000E+00  0.00000000E+00
  0.00000000E+00  0.00000000E+00  0.00000000E+00
  0.00000000E+00  0.00000000E+00  0.00000000E+00
  0.00000000E+00  0.00000000E+00  0.00000000E+00
  0.00000000E+00  0.00000000E+00  0.00000000E+00
  0.00000000E+00  0.00000000E+00  0.00000000E+00
  0.00000000E+00  0.00000000E+00  0.00000000E+00
  0.00000000E+00  0.00000000E+00  0.00000000E+00
  0.00000000E+00  0.00000000E+00  0.00000000E+00
  0.00000000E+00  0.00000000E+00  0.00000000E+00
  0.00000000E+00  0.00000000E+00  0.00000000E+00
  0.00000000E+00  0.00000000E+00  0.00000000E+00
  0.00000000E+00  0.00000000E+00  0.00000000E+00
  0.00000000E+00  0.00000000E+00  0.00000000E+00
  0.00000000E+00  0.00000000E+00  0.00000000E+00
  0.00000000E+00  0.00000000E+00  0.00000000E+00
  0.00000000E+00  0.00000000E+00  0.00000000E+00
  0.00000000E+00  0.00000000E+00  0.00000000E+00
  0.00000000E+00  0.00000000E+00  0.00000000E+00
  0.00000000E+00  0.00000000E+00  0.00000000E+00
  0.00000000E+00  0.00000000E+00  0.00000000E+00
  0.00000000E+00  0.00000000E+00  0.00000000E+00
  0.00000000E+00  0.00000000E+00  0.00000000E+00
  0.00000000E+00  0.00000000E+00  0.00000000E+00
  0.00000000E+00  0.00000000E+00  0.00000000E+00
  0.00000000E+00  0.00000000E+00  0.00000000E+00
  0.00000000E+00  0.00000000E+00  0.00000000E+00
  0.00000000E+00  0.00000000E+00  0.00000000E+00
  0.00000000E+00  0.00000000E+00  0.00000000E+00
  0.00000000E+00  0.00000000E+00  0.00000000E+00
  0.00000000E+00  0.00000000E+00  0.00000000E+00
  0.00000000E+00  0.00000000E+00  0.00000000E+00
  0.00000000E+00  0.00000000E+00  0.00000000E+00
  0.00000000E+00  0.00000000E+00  0.00000000E+00
  0.00000000E+00  0.00000000E+00  0.00000000E+00
  0.00000000E+00  0.00000000E+00  0.00000000E+00
  0.00000000E+00  0.00000000E+00  0.00000000E+00
  0.00000000E+00  0.00000000E+00  0.00000000E+00
  0.00000000E+00  0.00000000E+00  0.00000000E+00
  0.00000000E+00  0.00000000E+00  0.00000000E+00
  0.00000000E+00  0.00000000E+00  0.00000000E+00
  0.00000000E+00  0.00000000E+00  0.00000000E+00
  0.00000000E+00  0.00000000E+00  0.00000000E+00
  0.00000000E+00  0.00000000E+00  0.00000000E+00
  0.00000000E+00  0.00000000E+00  0.00000000E+00
  0.00000000E+00  0.00000000E+00  0.00000000E+00
  0.00000000E+00  0.00000000E+00  0.00000000E+00
  0.00000000E+00  0.00000000E+00  0.00000000E+00
  0.00000000E+00  0.00000000E+00  0.00000000E+00
  0.00000000E+00  0.00000000E+00  0.00000000E+00
  0.00000000E+00  0.00000000E+00  0.00000000E+00
  0.00000000E+00  0.00000000E+00  0.00000000E+00
  0.00000000E+00  0.00000000E+00  0.00000000E+00
  0.00000000E+00  0.00000000E+00  0.00000000E+00
  0.00000000E+00  0.00000000E+00  0.00000000E+00
  0.00000000E+00  0.00000000E+00  0.00000000E+00
  0.00000000E+00  0.00000000E+00  0.00000000E+00
  0.00000000E+00  0.00000000E+00  0.00000000E+00
  0.00000000E+00  0.00000000E+00  0.00000000E+00
  0.00000000E+00  0.00000000E+00  0.00000000E+00
  0.00000000E+00  0.00000000E+00  0.00000000E+00
  0.00000000E+00  0.00000000E+00  0.00000000E+00
  0.00000000E+00  0.00000000E+00  0.00000000E+00
  0.00000000E+00  0.00000000E+00  0.00000000E+00
  0.00000000E+00  0.00000000E+00  0.00000000E+00
  0.00000000E+00  0.00000000E+00  0.00000000E+00
  0.00000000E+00  0.00000000E+00  0.00000000E+00
  0.00000000E+00  0.00000000E+00  0.00000000E+00
  0.00000000E+00  0.00000000E+00  0.00000000E+00
  0.00000000E+00  0.00000000E+00  0.00000000E+00
  0.00000000E+00  0.00000000E+00  0.00000000E+00
  0.00000000E+00  0.00000000E+00  0.00000000E+00
  0.00000000E+00  0.00000000E+00  0.00000000E+00
  0.00000000E+00  0.00000000E+00  0.00000000E+00
  0.00000000E+00  0.00000000E+00  0.00000000E+00
  0.00000000E+00  0.00000000E+00  0.00000000E+00
  0.00000000E+00  0.00000000E+00  0.00000000E+00
  0.00000000E+00  0.00000000E+00  0.00000000E+00
  0.00000000E+00  0.00000000E+00  0.00000000E+00
  0.00000000E+00  0.00000000E+00  0.00000000E+00
  0.00000000E+00  0.00000000E+00  0.00000000E+00
