# Supplementary material for: Influence of Domain Size and Support Composition on the Reducibility of SiO2 and TiO2 Supported Tungsten Oxide Clusters
Source: J Phys Chem C Nanomater Interfaces. 2024 Aug 14;128(33):13864–78. doi: 10.1021/acs.jpcc.4c03652 (PMC11345822; doi:10.1021/acs.jpcc.4c03652)
Supplement: Supplementary file 2 — jp4c03652_si_002.zip [file jp4c03652_si_002.zip › structures/rutile/monomer/CONTCAR-r-m-2O]

Ti  O  W                                
   1.00000000000000     
     8.8354604315037832    0.0067880129099110   -0.0013065126678316
     0.0100348502375653   13.2356779414351049    0.0064111725286790
    -0.0211430015146040  -23.1511666535283673   23.0201387739160701
   Ti   O    W 
    36    73     1
Selective dynamics
Direct
  0.1666666666666643  0.2500000000000000  0.0714290000000020   F   F   F
  0.0000000000000000  0.0000000000000000  0.0714290000000020   F   F   F
  0.1575060827155164  0.2506126344513147  0.2148186182349776   T   T   T
  0.9978641760122104  0.9918182646338334  0.2105709531793408   T   T   T
  0.1558815621222902  0.2297824750243030  0.3515839612632992   T   T   T
  0.9985760840669939  0.9890538292710535  0.3513367850916731   T   T   T
  0.1666666666666643  0.7500000000000000  0.0714290000000020   F   F   F
  0.0000000000000000  0.5000000000000000  0.0714290000000020   F   F   F
  0.1661389599659187  0.7416285984059554  0.2111770510213269   T   T   T
 -0.0000740637546685  0.4986760261392239  0.2143972853901374   T   T   T
  0.1654497893643844  0.7573577358555764  0.3616111523973295   T   T   T
  0.9887761649216708  0.5288353743575200  0.3665630677119991   T   T   T
  0.5000000000000000  0.2500000000000000  0.0714290000000020   F   F   F
  0.3333333333333357  0.0000000000000000  0.0714290000000020   F   F   F
  0.5003672815282313  0.2378013150699155  0.2066854755417804   T   T   T
  0.3326545365702996  0.9914808195106884  0.2099793012946943   T   T   T
  0.5202452791593654  0.2398016527616156  0.3522733543933362   T   T   T
  0.3334465910774878  0.9865461864001210  0.3508585058393489   T   T   T
  0.5000000000000000  0.7500000000000000  0.0714290000000020   F   F   F
  0.3333333333333357  0.5000000000000000  0.0714290000000020   F   F   F
  0.5000529877315431  0.7412121894318523  0.2111817640105002   T   T   T
  0.3325199986643781  0.4985038777010775  0.2141510418459098   T   T   T
  0.4988836952012217  0.7572355209287461  0.3622179391868293   T   T   T
  0.3378973605077132  0.4858337562274812  0.3474214194251954   T   T   T
  0.8333333333333357  0.2500000000000000  0.0714290000000020   F   F   F
  0.6666666666666643  0.0000000000000000  0.0714290000000020   F   F   F
  0.8419816841129323  0.2513996747726538  0.2151901610818377   T   T   T
  0.6664724517702781  0.9905169190990561  0.2093701146358693   T   T   T
  0.8284261868203098  0.2669372154794901  0.3680314644283401   T   T   T
  0.6644815083314923  0.9915485934739964  0.3511256759932000   T   T   T
  0.8333333333333357  0.7500000000000000  0.0714290000000020   F   F   F
  0.6666666666666643  0.5000000000000000  0.0714290000000020   F   F   F
  0.8331007443131877  0.7411469105605559  0.2111262197906730   T   T   T
  0.6669065424314967  0.4981762529478699  0.2140747389590359   T   T   T
  0.8303464421431527  0.7626561793323656  0.3619575448558923   T   T   T
  0.6641906770742719  0.4770401672058175  0.3483556801225073   T   T   T
  0.1666666666666643  0.0977099999999993  0.0714290000000020   F   F   F
  0.1666666666666643  0.4022900000000007  0.0714290000000020   F   F   F
  0.0000000000000000  0.3477099999999993  0.1272629999999992   F   F   F
  0.0000000000000000  0.1522900000000007  0.0155940000000001   F   F   F
  0.1663813087796315  0.1005250574123578  0.2164906740513731   T   T   T
  0.1666275665932165  0.3981531550161762  0.2137116908553573   T   T   T
  0.0011758791604620  0.3523911389719975  0.2745102241241423   T   T   T
 -0.0000119741833133  0.1446957480001248  0.1554225792039519   T   T   T
  0.1672714478863137  0.1179162781254137  0.3700541732835578   T   T   T
  0.1883234560525146  0.4212732356785363  0.3722110704286696   T   T   T
 -0.0113797679816866  0.3697112849357467  0.4266025172835646   T   T   T
  0.9877253919975869  0.1567898960732291  0.3048441049700730   T   T   T
  0.1666666666666643  0.5977099999999993  0.0714290000000020   F   F   F
  0.1666666666666643  0.9022900000000007  0.0714290000000020   F   F   F
  0.0000000000000000  0.8477099999999993  0.1272629999999992   F   F   F
  0.0000000000000000  0.6522900000000007  0.0155940000000001   F   F   F
  0.1664915452114786  0.5990493410478358  0.2133831562945760   T   T   T
  0.1660962034733529  0.9029993696884405  0.2156859022680625   T   T   T
 -0.0005603419450258  0.8520297466381216  0.2716325781246919   T   T   T
  0.0001588172408743  0.6469190289700284  0.1547366977445795   T   T   T
  0.1710973573275969  0.5984004820916842  0.3608097812186931   T   T   T
  0.1648900488931501  0.9210042985210539  0.3649813654651518   T   T   T
 -0.0011435388548864  0.8388309206104773  0.4102315670432785   T   T   T
  0.9988732694268677  0.6496958656962467  0.2990207220606081   T   T   T
  0.5000000000000000  0.0977099999999993  0.0714290000000020   F   F   F
  0.5000000000000000  0.4022900000000007  0.0714290000000020   F   F   F
  0.3333333333333357  0.3477099999999993  0.1272629999999992   F   F   F
  0.3333333333333357  0.1522900000000007  0.0155940000000001   F   F   F
  0.4988603829925187  0.0986638719108232  0.2151558535850785   T   T   T
  0.5002674874599854  0.3952209846306069  0.2124055420322301   T   T   T
  0.3369072675764374  0.3433032981291688  0.2686419123899939   T   T   T
  0.3311404008598607  0.1428447344052377  0.1545603006892941   T   T   T
  0.4961199591142564  0.1114666020061161  0.3654737028136987   T   T   T
  0.4981551971975966  0.4098287623722655  0.3626382299236844   T   T   T
  0.3317294617970353  0.1588265173874123  0.3078821863183258   T   T   T
  0.5000000000000000  0.5977099999999993  0.0714290000000020   F   F   F
  0.5000000000000000  0.9022900000000007  0.0714290000000020   F   F   F
  0.3333333333333357  0.8477099999999993  0.1272629999999992   F   F   F
  0.3333333333333357  0.6522900000000007  0.0155940000000001   F   F   F
  0.4999111417632215  0.5988722010353471  0.2132815664184554   T   T   T
  0.4995851893592500  0.9026792635189231  0.2153473578390810   T   T   T
  0.3327190546973954  0.8497168342855091  0.2712179564717166   T   T   T
  0.3329876435570677  0.6476374360477729  0.1548330394973633   T   T   T
  0.5008073753645188  0.6029528591183201  0.3642451683504754   T   T   T
  0.4999318776234534  0.9228907742184629  0.3655270200621939   T   T   T
  0.3321022702776577  0.8427633451967712  0.4106358066903700   T   T   T
  0.3343602863472120  0.6481709134195933  0.2989240258820633   T   T   T
  0.8333333333333357  0.0977099999999993  0.0714290000000020   F   F   F
  0.8333333333333357  0.4022900000000007  0.0714290000000020   F   F   F
  0.6666666666666643  0.3477099999999993  0.1272629999999992   F   F   F
  0.6666666666666643  0.1522900000000007  0.0155940000000001   F   F   F
  0.8330273788315030  0.0977102677193038  0.2144798328090822   T   T   T
  0.8332223203534562  0.3985205723892337  0.2139961217247094   T   T   T
  0.6631351424223042  0.3433286411522756  0.2691583945582939   T   T   T
  0.6691241147571204  0.1433507421548052  0.1545717552614720   T   T   T
  0.8326772619031148  0.1147538918377106  0.3683090550128867   T   T   T
  0.8307657163154950  0.4150921584051065  0.3643906514678941   T   T   T
  0.6530127012240675  0.3473899733808129  0.4137388052517657   T   T   T
  0.6759237096052944  0.1501276818393930  0.3016943152501851   T   T   T
  0.8333333333333357  0.5977099999999993  0.0714290000000020   F   F   F
  0.8333333333333357  0.9022900000000007  0.0714290000000020   F   F   F
  0.6666666666666643  0.8477099999999993  0.1272629999999992   F   F   F
  0.6666666666666643  0.6522900000000007  0.0155940000000001   F   F   F
  0.8328139613484845  0.5988144172683937  0.2132312469031613   T   T   T
  0.8331529042461208  0.8990837138988889  0.2136063947019909   T   T   T
  0.6668546710792986  0.8512309429420969  0.2713537816016032   T   T   T
  0.6661709870888598  0.6468786213628963  0.1547012152871599   T   T   T
  0.8209173578268286  0.6074074086807684  0.3644903541546063   T   T   T
  0.8323581902091459  0.9229550563767608  0.3655027604507348   T   T   T
  0.6651099296444071  0.8458254471917073  0.4111614211110753   T   T   T
  0.6657508673709802  0.6495807113110887  0.2992026576914084   T   T   T
  0.2602287273611549  0.5833101399042353  0.5004364931391397   T   T   T
  0.0200027923354314  0.6372713935238360  0.4473503720382704   T   T   T
  0.1192780338099670  0.5151612497340828  0.4497651615206624   T   T   T
 
  0.00000000E+00  0.00000000E+00  0.00000000E+00
  0.00000000E+00  0.00000000E+00  0.00000000E+00
  0.00000000E+00  0.00000000E+00  0.00000000E+00
  0.00000000E+00  0.00000000E+00  0.00000000E+00
  0.00000000E+00  0.00000000E+00  0.00000000E+00
  0.00000000E+00  0.00000000E+00  0.00000000E+00
  0.00000000E+00  0.00000000E+00  0.00000000E+00
  0.00000000E+00  0.00000000E+00  0.00000000E+00
  0.00000000E+00  0.00000000E+00  0.00000000E+00
  0.00000000E+00  0.00000000E+00  0.00000000E+00
  0.00000000E+00  0.00000000E+00  0.00000000E+00
  0.00000000E+00  0.00000000E+00  0.00000000E+00
  0.00000000E+00  0.00000000E+00  0.00000000E+00
  0.00000000E+00  0.00000000E+00  0.00000000E+00
  0.00000000E+00  0.00000000E+00  0.00000000E+00
  0.00000000E+00  0.00000000E+00  0.00000000E+00
  0.00000000E+00  0.00000000E+00  0.00000000E+00
  0.00000000E+00  0.00000000E+00  0.00000000E+00
  0.00000000E+00  0.00000000E+00  0.00000000E+00
  0.00000000E+00  0.00000000E+00  0.00000000E+00
  0.00000000E+00  0.00000000E+00  0.00000000E+00
  0.00000000E+00  0.00000000E+00  0.00000000E+00
  0.00000000E+00  0.00000000E+00  0.00000000E+00
  0.00000000E+00  0.00000000E+00  0.00000000E+00
  0.00000000E+00  0.00000000E+00  0.00000000E+00
  0.00000000E+00  0.00000000E+00  0.00000000E+00
  0.00000000E+00  0.00000000E+00  0.00000000E+00
  0.00000000E+00  0.00000000E+00  0.00000000E+00
  0.00000000E+00  0.00000000E+00  0.00000000E+00
  0.00000000E+00  0.00000000E+00  0.00000000E+00
  0.00000000E+00  0.00000000E+00  0.00000000E+00
  0.00000000E+00  0.00000000E+00  0.00000000E+00
  0.00000000E+00  0.00000000E+00  0.00000000E+00
  0.00000000E+00  0.00000000E+00  0.00000000E+00
  0.00000000E+00  0.00000000E+00  0.00000000E+00
  0.00000000E+00  0.00000000E+00  0.00000000E+00
  0.00000000E+00  0.00000000E+00  0.00000000E+00
  0.00000000E+00  0.00000000E+00  0.00000000E+00
  0.00000000E+00  0.00000000E+00  0.00000000E+00
  0.00000000E+00  0.00000000E+00  0.00000000E+00
  0.00000000E+00  0.00000000E+00  0.00000000E+00
  0.00000000E+00  0.00000000E+00  0.00000000E+00
  0.00000000E+00  0.00000000E+00  0.00000000E+00
  0.00000000E+00  0.00000000E+00  0.00000000E+00
  0.00000000E+00  0.00000000E+00  0.00000000E+00
  0.00000000E+00  0.00000000E+00  0.00000000E+00
  0.00000000E+00  0.00000000E+00  0.00000000E+00
  0.00000000E+00  0.00000000E+00  0.00000000E+00
  0.00000000E+00  0.00000000E+00  0.00000000E+00
  0.00000000E+00  0.00000000E+00  0.00000000E+00
  0.00000000E+00  0.00000000E+00  0.00000000E+00
  0.00000000E+00  0.00000000E+00  0.00000000E+00
  0.00000000E+00  0.00000000E+00  0.00000000E+00
  0.00000000E+00  0.00000000E+00  0.00000000E+00
  0.00000000E+00  0.00000000E+00  0.00000000E+00
  0.00000000E+00  0.00000000E+00  0.00000000E+00
  0.00000000E+00  0.00000000E+00  0.00000000E+00
  0.00000000E+00  0.00000000E+00  0.00000000E+00
  0.00000000E+00  0.00000000E+00  0.00000000E+00
  0.00000000E+00  0.00000000E+00  0.00000000E+00
  0.00000000E+00  0.00000000E+00  0.00000000E+00
  0.00000000E+00  0.00000000E+00  0.00000000E+00
  0.00000000E+00  0.00000000E+00  0.00000000E+00
  0.00000000E+00  0.00000000E+00  0.00000000E+00
  0.00000000E+00  0.00000000E+00  0.00000000E+00
  0.00000000E+00  0.00000000E+00  0.00000000E+00
  0.00000000E+00  0.00000000E+00  0.00000000E+00
  0.00000000E+00  0.00000000E+00  0.00000000E+00
  0.00000000E+00  0.00000000E+00  0.00000000E+00
  0.00000000E+00  0.00000000E+00  0.00000000E+00
  0.00000000E+00  0.00000000E+00  0.00000000E+00
  0.00000000E+00  0.00000000E+00  0.00000000E+00
  0.00000000E+00  0.00000000E+00  0.00000000E+00
  0.00000000E+00  0.00000000E+00  0.00000000E+00
  0.00000000E+00  0.00000000E+00  0.00000000E+00
  0.00000000E+00  0.00000000E+00  0.00000000E+00
  0.00000000E+00  0.00000000E+00  0.00000000E+00
  0.00000000E+00  0.00000000E+00  0.00000000E+00
  0.00000000E+00  0.00000000E+00  0.00000000E+00
  0.00000000E+00  0.00000000E+00  0.00000000E+00
  0.00000000E+00  0.00000000E+00  0.00000000E+00
  0.00000000E+00  0.00000000E+00  0.00000000E+00
  0.00000000E+00  0.00000000E+00  0.00000000E+00
  0.00000000E+00  0.00000000E+00  0.00000000E+00
  0.00000000E+00  0.00000000E+00  0.00000000E+00
  0.00000000E+00  0.00000000E+00  0.00000000E+00
  0.00000000E+00  0.00000000E+00  0.00000000E+00
  0.00000000E+00  0.00000000E+00  0.00000000E+00
  0.00000000E+00  0.00000000E+00  0.00000000E+00
  0.00000000E+00  0.00000000E+00  0.00000000E+00
  0.00000000E+00  0.00000000E+00  0.00000000E+00
  0.00000000E+00  0.00000000E+00  0.00000000E+00
  0.00000000E+00  0.00000000E+00  0.00000000E+00
  0.00000000E+00  0.00000000E+00  0.00000000E+00
  0.00000000E+00  0.00000000E+00  0.00000000E+00
  0.00000000E+00  0.00000000E+00  0.00000000E+00
  0.00000000E+00  0.00000000E+00  0.00000000E+00
  0.00000000E+00  0.00000000E+00  0.00000000E+00
  0.00000000E+00  0.00000000E+00  0.00000000E+00
  0.00000000E+00  0.00000000E+00  0.00000000E+00
  0.00000000E+00  0.00000000E+00  0.00000000E+00
  0.00000000E+00  0.00000000E+00  0.00000000E+00
  0.00000000E+00  0.00000000E+00  0.00000000E+00
  0.00000000E+00  0.00000000E+00  0.00000000E+00
  0.00000000E+00  0.00000000E+00  0.00000000E+00
  0.00000000E+00  0.00000000E+00  0.00000000E+00
  0.00000000E+00  0.00000000E+00  0.00000000E+00
  0.00000000E+00  0.00000000E+00  0.00000000E+00
  0.00000000E+00  0.00000000E+00  0.00000000E+00
  0.00000000E+00  0.00000000E+00  0.00000000E+00
