# Supplementary material for: Influence of Domain Size and Support Composition on the Reducibility of SiO2 and TiO2 Supported Tungsten Oxide Clusters
Source: J Phys Chem C Nanomater Interfaces. 2024 Aug 14;128(33):13864–78. doi: 10.1021/acs.jpcc.4c03652 (PMC11345822; doi:10.1021/acs.jpcc.4c03652)
Supplement: Supplementary file 2 — jp4c03652_si_002.zip [file jp4c03652_si_002.zip › structures/rutile/monomer/CONTCAR-r-m-1O]

Ti  O  W                                
   1.00000000000000     
     8.8354604315037832    0.0067880129099110   -0.0013065126678316
     0.0100348502375653   13.2356779414351049    0.0064111725286790
    -0.0211430015146040  -23.1511666535283673   23.0201387739160701
   Ti   O    W 
    36    74     1
Selective dynamics
Direct
  0.1666666666666643  0.2500000000000000  0.0714290000000020   F   F   F
  0.0000000000000000  0.0000000000000000  0.0714290000000020   F   F   F
  0.1579186949972094  0.2485341659048190  0.2142692045266733   T   T   T
  0.9982047113175445  0.9904955832217497  0.2100385794783952   T   T   T
  0.1714819071077301  0.2143687133708061  0.3439461607107087   T   T   T
  0.9974887461771372  0.9867173054011898  0.3505147326437826   T   T   T
  0.1666666666666643  0.7500000000000000  0.0714290000000020   F   F   F
  0.0000000000000000  0.5000000000000000  0.0714290000000020   F   F   F
  0.1666088164449278  0.7408415922527726  0.2108140819366373   T   T   T
  0.0005511791658487  0.4979009729852837  0.2142664965469945   T   T   T
  0.1666022624415079  0.7577988418783387  0.3618859935342886   T   T   T
  0.9979004068912132  0.5170402058712805  0.3655367846743821   T   T   T
  0.5000000000000000  0.2500000000000000  0.0714290000000020   F   F   F
  0.3333333333333357  0.0000000000000000  0.0714290000000020   F   F   F
  0.5012351895848398  0.2376982416090055  0.2063168747293288   T   T   T
  0.3351631494577146  0.9911796465309822  0.2097548133318645   T   T   T
  0.5021873069080242  0.2727392370997364  0.3689871375806346   T   T   T
  0.3346556142313933  0.9856476442773687  0.3506773187356789   T   T   T
  0.5000000000000000  0.7500000000000000  0.0714290000000020   F   F   F
  0.3333333333333357  0.5000000000000000  0.0714290000000020   F   F   F
  0.5001962200758741  0.7406816976807900  0.2110797710091518   T   T   T
  0.3324275785252218  0.4980258350543861  0.2139813361097118   T   T   T
  0.5001633012518734  0.7561117956663514  0.3616098602322447   T   T   T
  0.3353342623065475  0.4818830159418024  0.3462279087130992   T   T   T
  0.8333333333333357  0.2500000000000000  0.0714290000000020   F   F   F
  0.6666666666666643  0.0000000000000000  0.0714290000000020   F   F   F
  0.8419697349421440  0.2512645676725548  0.2151858871168355   T   T   T
  0.6656565875514265  0.9922120098255484  0.2102351071816000   T   T   T
  0.8177928069276569  0.2569426852247085  0.3611619618911646   T   T   T
  0.6648801323374989  0.9936237752927775  0.3511849641325007   T   T   T
  0.8333333333333357  0.7500000000000000  0.0714290000000020   F   F   F
  0.6666666666666643  0.5000000000000000  0.0714290000000020   F   F   F
  0.8324541851608392  0.7406204335522339  0.2110801660530100   T   T   T
  0.6673645793901372  0.4979832978554600  0.2139474443656917   T   T   T
  0.8322955593516245  0.7600822221690939  0.3618866783809720   T   T   T
  0.6669055012177468  0.4826702333046400  0.3485211598154324   T   T   T
  0.1666666666666643  0.0977099999999993  0.0714290000000020   F   F   F
  0.1666666666666643  0.4022900000000007  0.0714290000000020   F   F   F
  0.0000000000000000  0.3477099999999993  0.1272629999999992   F   F   F
  0.0000000000000000  0.1522900000000007  0.0155940000000001   F   F   F
  0.1667177746412605  0.0997294386804722  0.2159183389870860   T   T   T
  0.1668308611441770  0.3981596591056158  0.2136036129334086   T   T   T
  0.0018672962991687  0.3522700654117434  0.2740924145085125   T   T   T
  0.9997483862021616  0.1442172301323795  0.1552171873978205   T   T   T
  0.1662024905631694  0.1095410693375243  0.3646233827496748   T   T   T
  0.1767981768753693  0.4026523129517772  0.3609414394156756   T   T   T
  0.0007826705316136  0.3671353555068059  0.4223337930709039   T   T   T
  0.9920805955325165  0.1533202982273458  0.3035731003360092   T   T   T
  0.1666666666666643  0.5977099999999993  0.0714290000000020   F   F   F
  0.1666666666666643  0.9022900000000007  0.0714290000000020   F   F   F
  0.0000000000000000  0.8477099999999993  0.1272629999999992   F   F   F
  0.0000000000000000  0.6522900000000007  0.0155940000000001   F   F   F
  0.1667333936413672  0.5981496865414495  0.2128562704912529   T   T   T
  0.1661092082664317  0.9023292850884113  0.2154258215833325   T   T   T
  0.9995495570363618  0.8488824911321300  0.2709404620547191   T   T   T
  0.9995562721363246  0.6472737242186217  0.1547035575112430   T   T   T
  0.1711252835959376  0.6007886676420414  0.3624999436521500   T   T   T
  0.1656481036553332  0.9246951215884521  0.3662955247946899   T   T   T
  0.9999096498170207  0.8415939022232383  0.4104546910413243   T   T   T
 -0.0000471612793556  0.6504750065159645  0.2991218491100969   T   T   T
  0.5000000000000000  0.0977099999999993  0.0714290000000020   F   F   F
  0.5000000000000000  0.4022900000000007  0.0714290000000020   F   F   F
  0.3333333333333357  0.3477099999999993  0.1272629999999992   F   F   F
  0.3333333333333357  0.1522900000000007  0.0155940000000001   F   F   F
  0.5001042835775337  0.0971426883169841  0.2137802500992875   T   T   T
  0.5004263154824734  0.3952203989952195  0.2122350657996169   T   T   T
  0.3381675586033184  0.3423123147874135  0.2676216959702859   T   T   T
  0.3314818999098163  0.1430073718066570  0.1543183082892400   T   T   T
  0.4946059657790943  0.1174462342438628  0.3689733528383530   T   T   T
  0.4992893468777447  0.4187002588083745  0.3656300725529562   T   T   T
  0.3104979172316049  0.3725054054962720  0.4179763721363204   T   T   T
  0.3435020973961078  0.1461698321275123  0.3016773232431951   T   T   T
  0.5000000000000000  0.5977099999999993  0.0714290000000020   F   F   F
  0.5000000000000000  0.9022900000000007  0.0714290000000020   F   F   F
  0.3333333333333357  0.8477099999999993  0.1272629999999992   F   F   F
  0.3333333333333357  0.6522900000000007  0.0155940000000001   F   F   F
  0.5005139228861557  0.5987339031730105  0.2131886755325860   T   T   T
  0.5012556464587941  0.8996362562267202  0.2137303322452860   T   T   T
  0.3334864215719817  0.8491512542442664  0.2709239249028828   T   T   T
  0.3330992254088438  0.6470339305774686  0.1546383220637906   T   T   T
  0.5006460462480590  0.6010066020845523  0.3625405155518000   T   T   T
  0.5018705738926471  0.9202685638690727  0.3640714153117250   T   T   T
  0.3337037230074635  0.8429140369203486  0.4104697740642846   T   T   T
  0.3336510210013435  0.6489993177501886  0.2987966841110525   T   T   T
  0.8333333333333357  0.0977099999999993  0.0714290000000020   F   F   F
  0.8333333333333357  0.4022900000000007  0.0714290000000020   F   F   F
  0.6666666666666643  0.3477099999999993  0.1272629999999992   F   F   F
  0.6666666666666643  0.1522900000000007  0.0155940000000001   F   F   F
  0.8325505857310940  0.0994144556915622  0.2154947285304012   T   T   T
  0.8338957304513731  0.3983804653472109  0.2138403710835161   T   T   T
  0.6634403773103755  0.3444991043382361  0.2693164008542577   T   T   T
  0.6701579384505844  0.1435970189611906  0.1544830035876450   T   T   T
  0.8345052265237767  0.1134425651356804  0.3665533432355105   T   T   T
  0.8307849109537181  0.4119581026800171  0.3634254692101582   T   T   T
  0.6647030644827573  0.3558831097957911  0.4176637290795303   T   T   T
  0.6597520455443381  0.1619649453685733  0.3072949572427998   T   T   T
  0.8333333333333357  0.5977099999999993  0.0714290000000020   F   F   F
  0.8333333333333357  0.9022900000000007  0.0714290000000020   F   F   F
  0.6666666666666643  0.8477099999999993  0.1272629999999992   F   F   F
  0.6666666666666643  0.6522900000000007  0.0155940000000001   F   F   F
  0.8326667285823867  0.5987835426535973  0.2131670647316875   T   T   T
  0.8322352153089925  0.9017651015012135  0.2148449262678427   T   T   T
  0.6659494812305951  0.8528411886754584  0.2713621694111434   T   T   T
  0.6666972692583888  0.6464987532267321  0.1545386152546763   T   T   T
  0.8301195837616231  0.6062176000298817  0.3654581075196681   T   T   T
  0.8304321478759925  0.9224865688682308  0.3649021340648869   T   T   T
  0.6662634444968593  0.8438172896557232  0.4107167001246376   T   T   T
  0.6671376565035616  0.6477160614533258  0.2989508944080351   T   T   T
  0.1659474143103275  0.6171061128485514  0.5253451891027093   T   T   T
  0.0420660259764789  0.6219340687217978  0.4471001299882325   T   T   T
  0.1397531122031410  0.5061353785276786  0.4518826300732451   T   T   T
 
  0.00000000E+00  0.00000000E+00  0.00000000E+00
  0.00000000E+00  0.00000000E+00  0.00000000E+00
  0.00000000E+00  0.00000000E+00  0.00000000E+00
  0.00000000E+00  0.00000000E+00  0.00000000E+00
  0.00000000E+00  0.00000000E+00  0.00000000E+00
  0.00000000E+00  0.00000000E+00  0.00000000E+00
  0.00000000E+00  0.00000000E+00  0.00000000E+00
  0.00000000E+00  0.00000000E+00  0.00000000E+00
  0.00000000E+00  0.00000000E+00  0.00000000E+00
  0.00000000E+00  0.00000000E+00  0.00000000E+00
  0.00000000E+00  0.00000000E+00  0.00000000E+00
  0.00000000E+00  0.00000000E+00  0.00000000E+00
  0.00000000E+00  0.00000000E+00  0.00000000E+00
  0.00000000E+00  0.00000000E+00  0.00000000E+00
  0.00000000E+00  0.00000000E+00  0.00000000E+00
  0.00000000E+00  0.00000000E+00  0.00000000E+00
  0.00000000E+00  0.00000000E+00  0.00000000E+00
  0.00000000E+00  0.00000000E+00  0.00000000E+00
  0.00000000E+00  0.00000000E+00  0.00000000E+00
  0.00000000E+00  0.00000000E+00  0.00000000E+00
  0.00000000E+00  0.00000000E+00  0.00000000E+00
  0.00000000E+00  0.00000000E+00  0.00000000E+00
  0.00000000E+00  0.00000000E+00  0.00000000E+00
  0.00000000E+00  0.00000000E+00  0.00000000E+00
  0.00000000E+00  0.00000000E+00  0.00000000E+00
  0.00000000E+00  0.00000000E+00  0.00000000E+00
  0.00000000E+00  0.00000000E+00  0.00000000E+00
  0.00000000E+00  0.00000000E+00  0.00000000E+00
  0.00000000E+00  0.00000000E+00  0.00000000E+00
  0.00000000E+00  0.00000000E+00  0.00000000E+00
  0.00000000E+00  0.00000000E+00  0.00000000E+00
  0.00000000E+00  0.00000000E+00  0.00000000E+00
  0.00000000E+00  0.00000000E+00  0.00000000E+00
  0.00000000E+00  0.00000000E+00  0.00000000E+00
  0.00000000E+00  0.00000000E+00  0.00000000E+00
  0.00000000E+00  0.00000000E+00  0.00000000E+00
  0.00000000E+00  0.00000000E+00  0.00000000E+00
  0.00000000E+00  0.00000000E+00  0.00000000E+00
  0.00000000E+00  0.00000000E+00  0.00000000E+00
  0.00000000E+00  0.00000000E+00  0.00000000E+00
  0.00000000E+00  0.00000000E+00  0.00000000E+00
  0.00000000E+00  0.00000000E+00  0.00000000E+00
  0.00000000E+00  0.00000000E+00  0.00000000E+00
  0.00000000E+00  0.00000000E+00  0.00000000E+00
  0.00000000E+00  0.00000000E+00  0.00000000E+00
  0.00000000E+00  0.00000000E+00  0.00000000E+00
  0.00000000E+00  0.00000000E+00  0.00000000E+00
  0.00000000E+00  0.00000000E+00  0.00000000E+00
  0.00000000E+00  0.00000000E+00  0.00000000E+00
  0.00000000E+00  0.00000000E+00  0.00000000E+00
  0.00000000E+00  0.00000000E+00  0.00000000E+00
  0.00000000E+00  0.00000000E+00  0.00000000E+00
  0.00000000E+00  0.00000000E+00  0.00000000E+00
  0.00000000E+00  0.00000000E+00  0.00000000E+00
  0.00000000E+00  0.00000000E+00  0.00000000E+00
  0.00000000E+00  0.00000000E+00  0.00000000E+00
  0.00000000E+00  0.00000000E+00  0.00000000E+00
  0.00000000E+00  0.00000000E+00  0.00000000E+00
  0.00000000E+00  0.00000000E+00  0.00000000E+00
  0.00000000E+00  0.00000000E+00  0.00000000E+00
  0.00000000E+00  0.00000000E+00  0.00000000E+00
  0.00000000E+00  0.00000000E+00  0.00000000E+00
  0.00000000E+00  0.00000000E+00  0.00000000E+00
  0.00000000E+00  0.00000000E+00  0.00000000E+00
  0.00000000E+00  0.00000000E+00  0.00000000E+00
  0.00000000E+00  0.00000000E+00  0.00000000E+00
  0.00000000E+00  0.00000000E+00  0.00000000E+00
  0.00000000E+00  0.00000000E+00  0.00000000E+00
  0.00000000E+00  0.00000000E+00  0.00000000E+00
  0.00000000E+00  0.00000000E+00  0.00000000E+00
  0.00000000E+00  0.00000000E+00  0.00000000E+00
  0.00000000E+00  0.00000000E+00  0.00000000E+00
  0.00000000E+00  0.00000000E+00  0.00000000E+00
  0.00000000E+00  0.00000000E+00  0.00000000E+00
  0.00000000E+00  0.00000000E+00  0.00000000E+00
  0.00000000E+00  0.00000000E+00  0.00000000E+00
  0.00000000E+00  0.00000000E+00  0.00000000E+00
  0.00000000E+00  0.00000000E+00  0.00000000E+00
  0.00000000E+00  0.00000000E+00  0.00000000E+00
  0.00000000E+00  0.00000000E+00  0.00000000E+00
  0.00000000E+00  0.00000000E+00  0.00000000E+00
  0.00000000E+00  0.00000000E+00  0.00000000E+00
  0.00000000E+00  0.00000000E+00  0.00000000E+00
  0.00000000E+00  0.00000000E+00  0.00000000E+00
  0.00000000E+00  0.00000000E+00  0.00000000E+00
  0.00000000E+00  0.00000000E+00  0.00000000E+00
  0.00000000E+00  0.00000000E+00  0.00000000E+00
  0.00000000E+00  0.00000000E+00  0.00000000E+00
  0.00000000E+00  0.00000000E+00  0.00000000E+00
  0.00000000E+00  0.00000000E+00  0.00000000E+00
  0.00000000E+00  0.00000000E+00  0.00000000E+00
  0.00000000E+00  0.00000000E+00  0.00000000E+00
  0.00000000E+00  0.00000000E+00  0.00000000E+00
  0.00000000E+00  0.00000000E+00  0.00000000E+00
  0.00000000E+00  0.00000000E+00  0.00000000E+00
  0.00000000E+00  0.00000000E+00  0.00000000E+00
  0.00000000E+00  0.00000000E+00  0.00000000E+00
  0.00000000E+00  0.00000000E+00  0.00000000E+00
  0.00000000E+00  0.00000000E+00  0.00000000E+00
  0.00000000E+00  0.00000000E+00  0.00000000E+00
  0.00000000E+00  0.00000000E+00  0.00000000E+00
  0.00000000E+00  0.00000000E+00  0.00000000E+00
  0.00000000E+00  0.00000000E+00  0.00000000E+00
  0.00000000E+00  0.00000000E+00  0.00000000E+00
  0.00000000E+00  0.00000000E+00  0.00000000E+00
  0.00000000E+00  0.00000000E+00  0.00000000E+00
  0.00000000E+00  0.00000000E+00  0.00000000E+00
  0.00000000E+00  0.00000000E+00  0.00000000E+00
  0.00000000E+00  0.00000000E+00  0.00000000E+00
  0.00000000E+00  0.00000000E+00  0.00000000E+00
  0.00000000E+00  0.00000000E+00  0.00000000E+00
