# Supplementary material for: Influence of Domain Size and Support Composition on the Reducibility of SiO2 and TiO2 Supported Tungsten Oxide Clusters
Source: J Phys Chem C Nanomater Interfaces. 2024 Aug 14;128(33):13864–78. doi: 10.1021/acs.jpcc.4c03652 (PMC11345822; doi:10.1021/acs.jpcc.4c03652)
Supplement: Supplementary file 2 — jp4c03652_si_002.zip [file jp4c03652_si_002.zip › structures/rutile/monomer/CONTCAR-r-m-1H]

Ti  O  W  H                             
   1.00000000000000     
     8.9076089999999990    0.0000000000000000    0.0000000000000000
     0.0000000000000000   13.1614407399999997    0.0000000000000000
     0.0000000000000000  -23.0325213013384165   23.0325213013384200
   Ti   O    W    H 
    36    75     1     1
Selective dynamics
Direct
  0.1666666666666643  0.2500000000000000  0.0714290000000020   F   F   F
  0.0000000000000000  0.0000000000000000  0.0714290000000020   F   F   F
  0.1670029718642142  0.2584662899738882  0.2186779253923524   T   T   T
  0.9988110487856785  0.9926939707612812  0.2099832563950245   T   T   T
  0.1715263790547554  0.2229570276624786  0.3448294930512960   T   T   T
  0.0005346317402119  0.9864916524905403  0.3497433532155710   T   T   T
  0.1666666666666643  0.7500000000000000  0.0714290000000020   F   F   F
  0.0000000000000000  0.5000000000000000  0.0714290000000020   F   F   F
  0.1676151880850958  0.7434619987553480  0.2102817419979393   T   T   T
  0.0026600157454038  0.5002218653110163  0.2139768145238161   T   T   T
  0.1703190525248172  0.7586584944878304  0.3611009960623288   T   T   T
  0.9981601126865124  0.5160567611334959  0.3655673045890310   T   T   T
  0.5000000000000000  0.2500000000000000  0.0714290000000020   F   F   F
  0.3333333333333357  0.0000000000000000  0.0714290000000020   F   F   F
  0.4958239425472081  0.2453562895444813  0.2088794108824368   T   T   T
  0.3362494970436163  0.9931181078690091  0.2100472814620722   T   T   T
  0.5015154672270443  0.2730203136503292  0.3681904577571564   T   T   T
  0.3354312514939272  0.9897797053023222  0.3501012613294671   T   T   T
  0.5000000000000000  0.7500000000000000  0.0714290000000020   F   F   F
  0.3333333333333357  0.5000000000000000  0.0714290000000020   F   F   F
  0.5011650283647735  0.7433662847163606  0.2108294698996629   T   T   T
  0.3333452920031762  0.5008849029791611  0.2139632119422214   T   T   T
  0.5045363320420209  0.7615749905273080  0.3610980167183757   T   T   T
  0.3416286693187103  0.5092948487299407  0.3584857403644671   T   T   T
  0.8333333333333357  0.2500000000000000  0.0714290000000020   F   F   F
  0.6666666666666643  0.0000000000000000  0.0714290000000020   F   F   F
  0.8420195483882866  0.2469556961089421  0.2103702721956129   T   T   T
  0.6665800626562715  0.9944984361217615  0.2102342082968704   T   T   T
  0.8175674752492229  0.2521906667243844  0.3574366911234224   T   T   T
  0.6682718343122015  0.9948134401494348  0.3507881694523617   T   T   T
  0.8333333333333357  0.7500000000000000  0.0714290000000020   F   F   F
  0.6666666666666643  0.5000000000000000  0.0714290000000020   F   F   F
  0.8332716954940609  0.7432418903275908  0.2106333086073938   T   T   T
  0.6687472776996911  0.5013746023661722  0.2138021526552450   T   T   T
  0.8364192843426325  0.7587259084146980  0.3613225116772187   T   T   T
  0.6701958490033283  0.4766453344335176  0.3442896502041549   T   T   T
  0.1666666666666643  0.0977099999999993  0.0714290000000020   F   F   F
  0.1666666666666643  0.4022900000000007  0.0714290000000020   F   F   F
  0.0000000000000000  0.3477099999999993  0.1272629999999992   F   F   F
  0.0000000000000000  0.1522900000000007  0.0155940000000001   F   F   F
  0.1675082424150544  0.1005537319684106  0.2158155232921326   T   T   T
  0.1677689176920893  0.4003450776420814  0.2139424911258566   T   T   T
  0.9976671192171184  0.3444867933876112  0.2679168622556851   T   T   T
  0.0036045237980475  0.1446102918099229  0.1546968611287312   T   T   T
  0.1669208349259758  0.1130093599486701  0.3656077168618643   T   T   T
  0.1656012168489328  0.3935573101325927  0.3544548319847004   T   T   T
  0.0238482118672461  0.3759108460959377  0.4209269406837959   T   T   T
  0.9942260636066113  0.1488974491072145  0.3024055131303268   T   T   T
  0.1666666666666643  0.5977099999999993  0.0714290000000020   F   F   F
  0.1666666666666643  0.9022900000000007  0.0714290000000020   F   F   F
  0.0000000000000000  0.8477099999999993  0.1272629999999992   F   F   F
  0.0000000000000000  0.6522900000000007  0.0155940000000001   F   F   F
  0.1673868347995262  0.5985344282351361  0.2122680644108124   T   T   T
  0.1669971583555906  0.9007787377346251  0.2141224954084183   T   T   T
  0.0007340116094486  0.8494038879419581  0.2701993127854694   T   T   T
  0.0003709077133174  0.6470692405434187  0.1543609546791190   T   T   T
  0.1685276956223731  0.5977738179132281  0.3595385818520523   T   T   T
  0.1688379250437925  0.9243946163695042  0.3651733786315825   T   T   T
  0.0026198625287224  0.8417965581862719  0.4093760090695315   T   T   T
  0.9997405225860760  0.6512802743745298  0.2983260112889586   T   T   T
  0.5000000000000000  0.0977099999999993  0.0714290000000020   F   F   F
  0.5000000000000000  0.4022900000000007  0.0714290000000020   F   F   F
  0.3333333333333357  0.3477099999999993  0.1272629999999992   F   F   F
  0.3333333333333357  0.1522900000000007  0.0155940000000001   F   F   F
  0.5009494578470198  0.0978533689010796  0.2138009813847422   T   T   T
  0.5008083752347525  0.3969827189671026  0.2123262192311236   T   T   T
  0.3379234395431149  0.3450645462153195  0.2684326638618011   T   T   T
  0.3313416799973828  0.1446714033928768  0.1547319149223270   T   T   T
  0.4980695259273558  0.1184618230994212  0.3685354847010619   T   T   T
  0.5080984602711549  0.4032290954785649  0.3570568218330438   T   T   T
  0.3180428139153977  0.3709127646722314  0.4151112322615711   T   T   T
  0.3429348990687823  0.1451646550624674  0.3014070543379556   T   T   T
  0.5000000000000000  0.5977099999999993  0.0714290000000020   F   F   F
  0.5000000000000000  0.9022900000000007  0.0714290000000020   F   F   F
  0.3333333333333357  0.8477099999999993  0.1272629999999992   F   F   F
  0.3333333333333357  0.6522900000000007  0.0155940000000001   F   F   F
  0.5012925240928163  0.5993750401624018  0.2125714115504784   T   T   T
  0.5014643021755157  0.8988241237005892  0.2129198606253303   T   T   T
  0.3340612442961816  0.8507376156004786  0.2704248197846243   T   T   T
  0.3340087254999065  0.6469939341770343  0.1543672522310053   T   T   T
  0.5076140212152969  0.5995434291287760  0.3596478913022761   T   T   T
  0.5032132568204581  0.9226917815111636  0.3637822449887045   T   T   T
  0.3362001208432224  0.8406425167517476  0.4091389978699930   T   T   T
  0.3345769412697354  0.6513357243722960  0.2981314102444375   T   T   T
  0.8333333333333357  0.0977099999999993  0.0714290000000020   F   F   F
  0.8333333333333357  0.4022900000000007  0.0714290000000020   F   F   F
  0.6666666666666643  0.3477099999999993  0.1272629999999992   F   F   F
  0.6666666666666643  0.1522900000000007  0.0155940000000001   F   F   F
  0.8334121817944602  0.0981355516605686  0.2140433981489575   T   T   T
  0.8340214391522570  0.3970942799458723  0.2122583171546805   T   T   T
  0.6681043982931297  0.3397324606028829  0.2650492791012527   T   T   T
  0.6671020143362979  0.1431532123279654  0.1538498919323618   T   T   T
  0.8388799572041852  0.1179862919871051  0.3682483549940816   T   T   T
  0.8310406958893762  0.4029106630603118  0.3576562137212810   T   T   T
  0.6682917260113939  0.3550264013506433  0.4148947062333423   T   T   T
  0.6637415321638018  0.1531077151142500  0.3043411013332529   T   T   T
  0.8333333333333357  0.5977099999999993  0.0714290000000020   F   F   F
  0.8333333333333357  0.9022900000000007  0.0714290000000020   F   F   F
  0.6666666666666643  0.8477099999999993  0.1272629999999992   F   F   F
  0.6666666666666643  0.6522900000000007  0.0155940000000001   F   F   F
  0.8336729868161743  0.5993357922349033  0.2125821509455664   T   T   T
  0.8333432960399264  0.9004160711025808  0.2137116173141406   T   T   T
  0.6675973261687670  0.8538762240921272  0.2709976069225207   T   T   T
  0.6672225338734967  0.6467683443304404  0.1543007532171351   T   T   T
  0.8314746484523590  0.6023670383150749  0.3622323906539501   T   T   T
  0.8325944575454991  0.9225114099444340  0.3639598103588656   T   T   T
  0.6690225671875090  0.8444216467759950  0.4097126243931973   T   T   T
  0.6676748403481576  0.6493655751441688  0.2981286436962091   T   T   T
  0.1892106821651007  0.6357385196851538  0.5247521889464685   T   T   T
  0.3302485875344879  0.6220608325203423  0.4415755402221898   T   T   T
  0.0238065478544040  0.6209151385186511  0.4444699098694603   T   T   T
  0.1862992465131594  0.5431596942496582  0.4525827785678970   T   T   T
  0.0250986787064034  0.3613000253433675  0.4464593968262848   T   T   T
 
  0.00000000E+00  0.00000000E+00  0.00000000E+00
  0.00000000E+00  0.00000000E+00  0.00000000E+00
  0.00000000E+00  0.00000000E+00  0.00000000E+00
  0.00000000E+00  0.00000000E+00  0.00000000E+00
  0.00000000E+00  0.00000000E+00  0.00000000E+00
  0.00000000E+00  0.00000000E+00  0.00000000E+00
  0.00000000E+00  0.00000000E+00  0.00000000E+00
  0.00000000E+00  0.00000000E+00  0.00000000E+00
  0.00000000E+00  0.00000000E+00  0.00000000E+00
  0.00000000E+00  0.00000000E+00  0.00000000E+00
  0.00000000E+00  0.00000000E+00  0.00000000E+00
  0.00000000E+00  0.00000000E+00  0.00000000E+00
  0.00000000E+00  0.00000000E+00  0.00000000E+00
  0.00000000E+00  0.00000000E+00  0.00000000E+00
  0.00000000E+00  0.00000000E+00  0.00000000E+00
  0.00000000E+00  0.00000000E+00  0.00000000E+00
  0.00000000E+00  0.00000000E+00  0.00000000E+00
  0.00000000E+00  0.00000000E+00  0.00000000E+00
  0.00000000E+00  0.00000000E+00  0.00000000E+00
  0.00000000E+00  0.00000000E+00  0.00000000E+00
  0.00000000E+00  0.00000000E+00  0.00000000E+00
  0.00000000E+00  0.00000000E+00  0.00000000E+00
  0.00000000E+00  0.00000000E+00  0.00000000E+00
  0.00000000E+00  0.00000000E+00  0.00000000E+00
  0.00000000E+00  0.00000000E+00  0.00000000E+00
  0.00000000E+00  0.00000000E+00  0.00000000E+00
  0.00000000E+00  0.00000000E+00  0.00000000E+00
  0.00000000E+00  0.00000000E+00  0.00000000E+00
  0.00000000E+00  0.00000000E+00  0.00000000E+00
  0.00000000E+00  0.00000000E+00  0.00000000E+00
  0.00000000E+00  0.00000000E+00  0.00000000E+00
  0.00000000E+00  0.00000000E+00  0.00000000E+00
  0.00000000E+00  0.00000000E+00  0.00000000E+00
  0.00000000E+00  0.00000000E+00  0.00000000E+00
  0.00000000E+00  0.00000000E+00  0.00000000E+00
  0.00000000E+00  0.00000000E+00  0.00000000E+00
  0.00000000E+00  0.00000000E+00  0.00000000E+00
  0.00000000E+00  0.00000000E+00  0.00000000E+00
  0.00000000E+00  0.00000000E+00  0.00000000E+00
  0.00000000E+00  0.00000000E+00  0.00000000E+00
  0.00000000E+00  0.00000000E+00  0.00000000E+00
  0.00000000E+00  0.00000000E+00  0.00000000E+00
  0.00000000E+00  0.00000000E+00  0.00000000E+00
  0.00000000E+00  0.00000000E+00  0.00000000E+00
  0.00000000E+00  0.00000000E+00  0.00000000E+00
  0.00000000E+00  0.00000000E+00  0.00000000E+00
  0.00000000E+00  0.00000000E+00  0.00000000E+00
  0.00000000E+00  0.00000000E+00  0.00000000E+00
  0.00000000E+00  0.00000000E+00  0.00000000E+00
  0.00000000E+00  0.00000000E+00  0.00000000E+00
  0.00000000E+00  0.00000000E+00  0.00000000E+00
  0.00000000E+00  0.00000000E+00  0.00000000E+00
  0.00000000E+00  0.00000000E+00  0.00000000E+00
  0.00000000E+00  0.00000000E+00  0.00000000E+00
  0.00000000E+00  0.00000000E+00  0.00000000E+00
  0.00000000E+00  0.00000000E+00  0.00000000E+00
  0.00000000E+00  0.00000000E+00  0.00000000E+00
  0.00000000E+00  0.00000000E+00  0.00000000E+00
  0.00000000E+00  0.00000000E+00  0.00000000E+00
  0.00000000E+00  0.00000000E+00  0.00000000E+00
  0.00000000E+00  0.00000000E+00  0.00000000E+00
  0.00000000E+00  0.00000000E+00  0.00000000E+00
  0.00000000E+00  0.00000000E+00  0.00000000E+00
  0.00000000E+00  0.00000000E+00  0.00000000E+00
  0.00000000E+00  0.00000000E+00  0.00000000E+00
  0.00000000E+00  0.00000000E+00  0.00000000E+00
  0.00000000E+00  0.00000000E+00  0.00000000E+00
  0.00000000E+00  0.00000000E+00  0.00000000E+00
  0.00000000E+00  0.00000000E+00  0.00000000E+00
  0.00000000E+00  0.00000000E+00  0.00000000E+00
  0.00000000E+00  0.00000000E+00  0.00000000E+00
  0.00000000E+00  0.00000000E+00  0.00000000E+00
  0.00000000E+00  0.00000000E+00  0.00000000E+00
  0.00000000E+00  0.00000000E+00  0.00000000E+00
  0.00000000E+00  0.00000000E+00  0.00000000E+00
  0.00000000E+00  0.00000000E+00  0.00000000E+00
  0.00000000E+00  0.00000000E+00  0.00000000E+00
  0.00000000E+00  0.00000000E+00  0.00000000E+00
  0.00000000E+00  0.00000000E+00  0.00000000E+00
  0.00000000E+00  0.00000000E+00  0.00000000E+00
  0.00000000E+00  0.00000000E+00  0.00000000E+00
  0.00000000E+00  0.00000000E+00  0.00000000E+00
  0.00000000E+00  0.00000000E+00  0.00000000E+00
  0.00000000E+00  0.00000000E+00  0.00000000E+00
  0.00000000E+00  0.00000000E+00  0.00000000E+00
  0.00000000E+00  0.00000000E+00  0.00000000E+00
  0.00000000E+00  0.00000000E+00  0.00000000E+00
  0.00000000E+00  0.00000000E+00  0.00000000E+00
  0.00000000E+00  0.00000000E+00  0.00000000E+00
  0.00000000E+00  0.00000000E+00  0.00000000E+00
  0.00000000E+00  0.00000000E+00  0.00000000E+00
  0.00000000E+00  0.00000000E+00  0.00000000E+00
  0.00000000E+00  0.00000000E+00  0.00000000E+00
  0.00000000E+00  0.00000000E+00  0.00000000E+00
  0.00000000E+00  0.00000000E+00  0.00000000E+00
  0.00000000E+00  0.00000000E+00  0.00000000E+00
  0.00000000E+00  0.00000000E+00  0.00000000E+00
  0.00000000E+00  0.00000000E+00  0.00000000E+00
  0.00000000E+00  0.00000000E+00  0.00000000E+00
  0.00000000E+00  0.00000000E+00  0.00000000E+00
  0.00000000E+00  0.00000000E+00  0.00000000E+00
  0.00000000E+00  0.00000000E+00  0.00000000E+00
  0.00000000E+00  0.00000000E+00  0.00000000E+00
  0.00000000E+00  0.00000000E+00  0.00000000E+00
  0.00000000E+00  0.00000000E+00  0.00000000E+00
  0.00000000E+00  0.00000000E+00  0.00000000E+00
  0.00000000E+00  0.00000000E+00  0.00000000E+00
  0.00000000E+00  0.00000000E+00  0.00000000E+00
  0.00000000E+00  0.00000000E+00  0.00000000E+00
  0.00000000E+00  0.00000000E+00  0.00000000E+00
  0.00000000E+00  0.00000000E+00  0.00000000E+00
  0.00000000E+00  0.00000000E+00  0.00000000E+00
  0.00000000E+00  0.00000000E+00  0.00000000E+00
