# Supplementary material for: Influence of Domain Size and Support Composition on the Reducibility of SiO2 and TiO2 Supported Tungsten Oxide Clusters
Source: J Phys Chem C Nanomater Interfaces. 2024 Aug 14;128(33):13864–78. doi: 10.1021/acs.jpcc.4c03652 (PMC11345822; doi:10.1021/acs.jpcc.4c03652)
Supplement: Supplementary file 2 — jp4c03652_si_002.zip [file jp4c03652_si_002.zip › structures/rutile/dimer/CONTCAR-r-dimer]

Ti  O  W                                
   1.00000000000000     
     8.9076100000000000    0.0000000000000000    0.0000000000000000
     0.0000000000000000   13.1614000000000004    0.0000000000000000
     0.0000000000000000  -23.0325184729112884   23.0325184729112920
   Ti   O    W 
    36    78     2
Selective dynamics
Direct
  0.1668960635964538  0.2272300063019657  0.0592790931123659   F   F   F
  0.0000813980299341  0.0080677538012850  0.0761621468987244   F   F   F
  0.1657704534912111  0.2362765126213661  0.2103042769122415   T   T   T
  0.9980893351010606  0.9848606893131239  0.2086676032539951   T   T   T
  0.1520139954878434  0.2507156315905437  0.3559977191947116   T   T   T
  0.9990799589479671  0.9885812689326408  0.3499311089597857   T   T   T
  0.1649545895896196  0.7316124430585518  0.0602630636183932   F   F   F
  0.9999328336844755  0.5064290853588531  0.0749667101930385   F   F   F
  0.1662404685845550  0.7396667665076889  0.2123563251427451   T   T   T
 -0.0002668673506206  0.4837213362119968  0.2086949709119181   T   T   T
  0.1632828837508898  0.7509930040279488  0.3577382462320108   T   T   T
  0.9969648837667363  0.4870099780039314  0.3494368839328126   T   T   T
  0.5006852394860175  0.2294158774658470  0.0606435781926749   F   F   F
  0.3330142690037050  0.0078622905964352  0.0761259065427708   F   F   F
  0.5055391651289018  0.2486089739515882  0.2166834422308825   T   T   T
  0.3332587639616987  0.9827672150303851  0.2074127096199408   T   T   T
  0.5056791359435548  0.2406211078170492  0.3495660471821394   T   T   T
  0.3325301705831893  0.9906548263832906  0.3502412717618461   T   T   T
  0.5004561783431996  0.7299137165266103  0.0593122548920988   F   F   F
  0.3334361199993481  0.5065357199221765  0.0751011065459153   F   F   F
  0.4995000421510999  0.7403781424224548  0.2127322116512427   T   T   T
  0.3325144044686007  0.4847298848941179  0.2090509898093135   T   T   T
  0.4960488011906758  0.7529264505814128  0.3583579933495599   T   T   T
  0.3330877052767687  0.4863654406964781  0.3487440375102852   T   T   T
  0.8325400735397963  0.2287842912987799  0.0601383766306327   F   F   F
  0.6665120091083594  0.0075816713317849  0.0759053229740090   F   F   F
  0.8265000896205759  0.2498418502642608  0.2170190602407110   T   T   T
  0.6667807249864987  0.9828110683243738  0.2066649633208671   T   T   T
  0.8273863182761879  0.2666350555583157  0.3655714320554018   T   T   T
  0.6651167418456888  0.9900347328271570  0.3502206618265312   T   T   T
  0.8347131025127723  0.7325045691827654  0.0608055674487389   F   F   F
  0.6665419994803585  0.5065892301294639  0.0750822718895989   F   F   F
  0.8327338903934839  0.7387164749957968  0.2122854074372084   T   T   T
  0.6656596041737546  0.4863645690586363  0.2100657347980086   T   T   T
  0.8307037859888879  0.7519288678076856  0.3578663808379278   T   T   T
  0.6654021950408983  0.5399174328571967  0.3785760474703885   T   T   T
  0.1665329826993940  0.0768631794419647  0.0614906880407773   F   F   F
  0.1666160221128052  0.3895018948864220  0.0617076700345720   F   F   F
  0.9998305981013189  0.3445272093777660  0.1243317230982868   F   F   F
  0.9994646353483034  0.1467818237839182  0.0122275323109804   F   F   F
  0.1660681386007634  0.0949736666343982  0.2110973941910952   T   T   T
  0.1662217580985528  0.3897253040056928  0.2095915698070848   T   T   T
  0.0012004056111187  0.3435644181959627  0.2682134490063042   T   T   T
  0.9978723336412599  0.1461223637551315  0.1557726562432035   T   T   T
  0.1660820501797383  0.1064657776873890  0.3628378788669262   T   T   T
  0.1659385658917909  0.4177035145120504  0.3634818758932533   T   T   T
  0.0000205646151542  0.3449290325823213  0.4108159136478093   T   T   T
  0.0016506831026415  0.1494311406892243  0.2990132440523450   T   T   T
  0.1667621477235031  0.5741676957941166  0.0606384759923984   F   F   F
  0.1664819482683839  0.8879944163833926  0.0611193732666919   F   F   F
  0.0006188324660386  0.8423344546907927  0.1249939714926995   F   F   F
  0.9994135872074779  0.6458739955851982  0.0120542392051135   F   F   F
  0.1660348732676716  0.5949749023480848  0.2100848734860521   T   T   T
  0.1661511034583289  0.8964618736804880  0.2121900343867080   T   T   T
  0.9992108641119380  0.8459695958814583  0.2684381207515309   T   T   T
  0.9995002519076988  0.6502989898313760  0.1558836906956920   T   T   T
  0.1647300243349850  0.6012124849197137  0.3614573945956431   T   T   T
  0.1649713695289968  0.9174267501758666  0.3617068207010602   T   T   T
  0.9981161131228494  0.8379373200537459  0.4060676280022786   T   T   T
  0.0000821576256934  0.6411071341578499  0.2942346074293412   T   T   T
  0.4999400147437569  0.0767590368602669  0.0615377251379527   F   F   F
  0.5000578999956105  0.3897832065741724  0.0618592246313341   F   F   F
  0.3329736142668054  0.3446947973601411  0.1246454423257930   F   F   F
  0.3342426221022734  0.1473572161528978  0.0124184002380474   F   F   F
  0.4992546219996990  0.0958728016599636  0.2120972713580810   T   T   T
  0.4989698689871422  0.3914512766584638  0.2104188568537801   T   T   T
  0.3304399126704277  0.3436444012479388  0.2677833497874324   T   T   T
  0.3342734060128232  0.1458586678590049  0.1557151012873077   T   T   T
  0.4987402944340645  0.0996056849861430  0.3581407918747909   T   T   T
  0.4957445232981134  0.4158432693964739  0.3624226193099284   T   T   T
  0.3355272009310492  0.3505235151681758  0.4150061424006320   T   T   T
  0.3311067371680900  0.1521553771987391  0.2997250313213228   T   T   T
  0.4998746487357053  0.5742787764877022  0.0606403397902113   F   F   F
  0.5000804575737376  0.8882126754407622  0.0612688477411041   F   F   F
  0.3333824585469642  0.8431393577289654  0.1252855087367379   F   F   F
  0.3328523931715210  0.6461824789993500  0.0123595475277654   F   F   F
  0.4996642111192990  0.5952007959859793  0.2102020918041202   T   T   T
  0.4999638457061227  0.8969694404747952  0.2125074667978839   T   T   T
  0.3322183570438430  0.8449098071985428  0.2685643442168700   T   T   T
  0.3331844726961208  0.6506745092175462  0.1560526846310681   T   T   T
  0.4952661894382114  0.6038445854124237  0.3626586194815207   T   T   T
  0.4987466861903065  0.9207779394890574  0.3631691676043287   T   T   T
  0.3307451759429023  0.8380962129046966  0.4061982709948624   T   T   T
  0.3333566857058205  0.6421691699110020  0.2944940920913115   T   T   T
  0.8332387584763268  0.0768188400252896  0.0615444082920718   F   F   F
  0.8332468633448258  0.3895671695617011  0.0617952896379848   F   F   F
  0.6668966472630871  0.3452482867372311  0.1253195556330908   F   F   F
  0.6662627522736031  0.1474463936498935  0.0124743470764486   F   F   F
  0.8336811444593397  0.0950112975154710  0.2117984613618206   T   T   T
  0.8334002086870204  0.3911631068726124  0.2104360024720557   T   T   T
  0.6659758416376707  0.3442746986096771  0.2686368272671414   T   T   T
  0.6662316291329855  0.1462302223631693  0.1560441913686396   T   T   T
  0.8316326154063024  0.1068937929568752  0.3636551804834367   T   T   T
  0.8341830716165751  0.4189797256484106  0.3641220049779448   T   T   T
  0.6567392527371088  0.3444035250994352  0.4099896843790411   T   T   T
  0.6681926645464478  0.1492743865356120  0.2986009192060537   T   T   T
  0.8332544989525843  0.5746986574814557  0.0607920853119452   F   F   F
  0.8331147430796335  0.8888102871780177  0.0616362547994029   F   F   F
  0.6651065515099077  0.8424371689326406  0.1249889197201171   F   F   F
  0.6675221667629287  0.6464347459091826  0.0123752488532674   F   F   F
  0.8331984180240659  0.5947666079119880  0.2101236555213732   T   T   T
  0.8328573851394715  0.8962119977631674  0.2119592366230576   T   T   T
  0.6668459885884360  0.8451643073243378  0.2685438596262910   T   T   T
  0.6661276923714156  0.6506182321732834  0.1560292946009937   T   T   T
  0.8343386415179145  0.6034210969997170  0.3625008511860042   T   T   T
  0.8324886368996245  0.9165312135270903  0.3614711685091933   T   T   T
  0.6648859920369565  0.8363228120716584  0.4060062215821078   T   T   T
  0.6663875377112428  0.6427900601506470  0.2944446388531334   T   T   T
  0.5181051108385772  0.6137615473250866  0.5271043651807873   T   T   T
  0.6627053042172466  0.6729821866151783  0.4575801132258948   T   T   T
  0.4718061585365589  0.8851081338146363  0.5598081420319907   T   T   T
  0.4647826542246454  0.3316345479631161  0.4921489947492391   T   T   T
  0.2251947018905337  0.5163571942435236  0.5311501536800975   T   T   T
  0.7553137108820174  0.8346984839096880  0.5784368870718803   T   T   T
  0.6036763696413543  0.7530374716984468  0.5316666563693156   T   T   T
  0.3896019292870278  0.4528556412390317  0.4916975422090407   T   T   T
 
  0.00000000E+00  0.00000000E+00  0.00000000E+00
  0.00000000E+00  0.00000000E+00  0.00000000E+00
  0.00000000E+00  0.00000000E+00  0.00000000E+00
  0.00000000E+00  0.00000000E+00  0.00000000E+00
  0.00000000E+00  0.00000000E+00  0.00000000E+00
  0.00000000E+00  0.00000000E+00  0.00000000E+00
  0.00000000E+00  0.00000000E+00  0.00000000E+00
  0.00000000E+00  0.00000000E+00  0.00000000E+00
  0.00000000E+00  0.00000000E+00  0.00000000E+00
  0.00000000E+00  0.00000000E+00  0.00000000E+00
  0.00000000E+00  0.00000000E+00  0.00000000E+00
  0.00000000E+00  0.00000000E+00  0.00000000E+00
  0.00000000E+00  0.00000000E+00  0.00000000E+00
  0.00000000E+00  0.00000000E+00  0.00000000E+00
  0.00000000E+00  0.00000000E+00  0.00000000E+00
  0.00000000E+00  0.00000000E+00  0.00000000E+00
  0.00000000E+00  0.00000000E+00  0.00000000E+00
  0.00000000E+00  0.00000000E+00  0.00000000E+00
  0.00000000E+00  0.00000000E+00  0.00000000E+00
  0.00000000E+00  0.00000000E+00  0.00000000E+00
  0.00000000E+00  0.00000000E+00  0.00000000E+00
  0.00000000E+00  0.00000000E+00  0.00000000E+00
  0.00000000E+00  0.00000000E+00  0.00000000E+00
  0.00000000E+00  0.00000000E+00  0.00000000E+00
  0.00000000E+00  0.00000000E+00  0.00000000E+00
  0.00000000E+00  0.00000000E+00  0.00000000E+00
  0.00000000E+00  0.00000000E+00  0.00000000E+00
  0.00000000E+00  0.00000000E+00  0.00000000E+00
  0.00000000E+00  0.00000000E+00  0.00000000E+00
  0.00000000E+00  0.00000000E+00  0.00000000E+00
  0.00000000E+00  0.00000000E+00  0.00000000E+00
  0.00000000E+00  0.00000000E+00  0.00000000E+00
  0.00000000E+00  0.00000000E+00  0.00000000E+00
  0.00000000E+00  0.00000000E+00  0.00000000E+00
  0.00000000E+00  0.00000000E+00  0.00000000E+00
  0.00000000E+00  0.00000000E+00  0.00000000E+00
  0.00000000E+00  0.00000000E+00  0.00000000E+00
  0.00000000E+00  0.00000000E+00  0.00000000E+00
  0.00000000E+00  0.00000000E+00  0.00000000E+00
  0.00000000E+00  0.00000000E+00  0.00000000E+00
  0.00000000E+00  0.00000000E+00  0.00000000E+00
  0.00000000E+00  0.00000000E+00  0.00000000E+00
  0.00000000E+00  0.00000000E+00  0.00000000E+00
  0.00000000E+00  0.00000000E+00  0.00000000E+00
  0.00000000E+00  0.00000000E+00  0.00000000E+00
  0.00000000E+00  0.00000000E+00  0.00000000E+00
  0.00000000E+00  0.00000000E+00  0.00000000E+00
  0.00000000E+00  0.00000000E+00  0.00000000E+00
  0.00000000E+00  0.00000000E+00  0.00000000E+00
  0.00000000E+00  0.00000000E+00  0.00000000E+00
  0.00000000E+00  0.00000000E+00  0.00000000E+00
  0.00000000E+00  0.00000000E+00  0.00000000E+00
  0.00000000E+00  0.00000000E+00  0.00000000E+00
  0.00000000E+00  0.00000000E+00  0.00000000E+00
  0.00000000E+00  0.00000000E+00  0.00000000E+00
  0.00000000E+00  0.00000000E+00  0.00000000E+00
  0.00000000E+00  0.00000000E+00  0.00000000E+00
  0.00000000E+00  0.00000000E+00  0.00000000E+00
  0.00000000E+00  0.00000000E+00  0.00000000E+00
  0.00000000E+00  0.00000000E+00  0.00000000E+00
  0.00000000E+00  0.00000000E+00  0.00000000E+00
  0.00000000E+00  0.00000000E+00  0.00000000E+00
  0.00000000E+00  0.00000000E+00  0.00000000E+00
  0.00000000E+00  0.00000000E+00  0.00000000E+00
  0.00000000E+00  0.00000000E+00  0.00000000E+00
  0.00000000E+00  0.00000000E+00  0.00000000E+00
  0.00000000E+00  0.00000000E+00  0.00000000E+00
  0.00000000E+00  0.00000000E+00  0.00000000E+00
  0.00000000E+00  0.00000000E+00  0.00000000E+00
  0.00000000E+00  0.00000000E+00  0.00000000E+00
  0.00000000E+00  0.00000000E+00  0.00000000E+00
  0.00000000E+00  0.00000000E+00  0.00000000E+00
  0.00000000E+00  0.00000000E+00  0.00000000E+00
  0.00000000E+00  0.00000000E+00  0.00000000E+00
  0.00000000E+00  0.00000000E+00  0.00000000E+00
  0.00000000E+00  0.00000000E+00  0.00000000E+00
  0.00000000E+00  0.00000000E+00  0.00000000E+00
  0.00000000E+00  0.00000000E+00  0.00000000E+00
  0.00000000E+00  0.00000000E+00  0.00000000E+00
  0.00000000E+00  0.00000000E+00  0.00000000E+00
  0.00000000E+00  0.00000000E+00  0.00000000E+00
  0.00000000E+00  0.00000000E+00  0.00000000E+00
  0.00000000E+00  0.00000000E+00  0.00000000E+00
  0.00000000E+00  0.00000000E+00  0.00000000E+00
  0.00000000E+00  0.00000000E+00  0.00000000E+00
  0.00000000E+00  0.00000000E+00  0.00000000E+00
  0.00000000E+00  0.00000000E+00  0.00000000E+00
  0.00000000E+00  0.00000000E+00  0.00000000E+00
  0.00000000E+00  0.00000000E+00  0.00000000E+00
  0.00000000E+00  0.00000000E+00  0.00000000E+00
  0.00000000E+00  0.00000000E+00  0.00000000E+00
  0.00000000E+00  0.00000000E+00  0.00000000E+00
  0.00000000E+00  0.00000000E+00  0.00000000E+00
  0.00000000E+00  0.00000000E+00  0.00000000E+00
  0.00000000E+00  0.00000000E+00  0.00000000E+00
  0.00000000E+00  0.00000000E+00  0.00000000E+00
  0.00000000E+00  0.00000000E+00  0.00000000E+00
  0.00000000E+00  0.00000000E+00  0.00000000E+00
  0.00000000E+00  0.00000000E+00  0.00000000E+00
  0.00000000E+00  0.00000000E+00  0.00000000E+00
  0.00000000E+00  0.00000000E+00  0.00000000E+00
  0.00000000E+00  0.00000000E+00  0.00000000E+00
  0.00000000E+00  0.00000000E+00  0.00000000E+00
  0.00000000E+00  0.00000000E+00  0.00000000E+00
  0.00000000E+00  0.00000000E+00  0.00000000E+00
  0.00000000E+00  0.00000000E+00  0.00000000E+00
  0.00000000E+00  0.00000000E+00  0.00000000E+00
  0.00000000E+00  0.00000000E+00  0.00000000E+00
  0.00000000E+00  0.00000000E+00  0.00000000E+00
  0.00000000E+00  0.00000000E+00  0.00000000E+00
  0.00000000E+00  0.00000000E+00  0.00000000E+00
  0.00000000E+00  0.00000000E+00  0.00000000E+00
  0.00000000E+00  0.00000000E+00  0.00000000E+00
  0.00000000E+00  0.00000000E+00  0.00000000E+00
  0.00000000E+00  0.00000000E+00  0.00000000E+00
  0.00000000E+00  0.00000000E+00  0.00000000E+00
