# Supplementary material for: Influence of Domain Size and Support Composition on the Reducibility of SiO2 and TiO2 Supported Tungsten Oxide Clusters
Source: J Phys Chem C Nanomater Interfaces. 2024 Aug 14;128(33):13864–78. doi: 10.1021/acs.jpcc.4c03652 (PMC11345822; doi:10.1021/acs.jpcc.4c03652)
Supplement: Supplementary file 2 — jp4c03652_si_002.zip [file jp4c03652_si_002.zip › structures/rutile/dimer/CONTCAR-r-d-2H]

Ti  O  W  H                             
   1.00000000000000     
     8.9076100000000000    0.0000000000000000    0.0000000000000000
     0.0000000000000000   13.1614000000000004    0.0000000000000000
     0.0000000000000000  -23.0325184729112884   23.0325184729112920
   Ti   O    W    H 
    36    78     2     2
Selective dynamics
Direct
  0.1668960635964538  0.2272300063019657  0.0592790931123659   F   F   F
  0.0000813980299341  0.0080677538012850  0.0761621468987244   F   F   F
  0.1653788120285229  0.2472195883243168  0.2116328639724296   T   T   T
  0.9991622372891291  0.9860752071946367  0.2065394636065848   T   T   T
  0.1490992621658285  0.2488438292005598  0.3570173437112316   T   T   T
  0.9974193553021076  0.9893511067017020  0.3510326860360144   T   T   T
  0.1649545895896196  0.7316124430585518  0.0602630636183932   F   F   F
  0.9999328336844755  0.5064290853588531  0.0749667101930385   F   F   F
  0.1645961501155366  0.7433413797628092  0.2119128962021590   T   T   T
  0.9973770835226681  0.4895275142200159  0.2083821427125462   T   T   T
  0.1578188129025236  0.7513495170173901  0.3582903501688733   T   T   T
 -0.0006450937960309  0.4868173881647115  0.3508436275158607   T   T   T
  0.5006852394860175  0.2294158774658470  0.0606435781926749   F   F   F
  0.3330142690037050  0.0078622905964352  0.0761259065427708   F   F   F
  0.5052963536950277  0.2530629910183751  0.2160832958352281   T   T   T
  0.3316779460952614  0.9847793202794822  0.2056215555867000   T   T   T
  0.5060725298513050  0.2392505784751889  0.3480384893237959   T   T   T
  0.3303967280953057  0.9878526786196534  0.3495765863605239   T   T   T
  0.5004561783431996  0.7299137165266103  0.0593122548920988   F   F   F
  0.3334361199993481  0.5065357199221765  0.0751011065459153   F   F   F
  0.5013309357715381  0.7475363780075525  0.2134215514172424   T   T   T
  0.3327767831394532  0.4905910987507127  0.2087145100133513   T   T   T
  0.4902640513202616  0.7560372997705584  0.3587871813586422   T   T   T
  0.3309253920524580  0.4860222429757348  0.3500259681138498   T   T   T
  0.8325400735397963  0.2287842912987799  0.0601383766306327   F   F   F
  0.6665120091083594  0.0075816713317849  0.0759053229740090   F   F   F
  0.8270383917812343  0.2544124766505095  0.2163597129387983   T   T   T
  0.6671344167600454  0.9852922562300431  0.2062291168790525   T   T   T
  0.8352946045705746  0.2716889380161512  0.3685082003985882   T   T   T
  0.6628077093386608  0.9994712940550725  0.3532421724635931   T   T   T
  0.8347131025127723  0.7325045691827654  0.0608055674487389   F   F   F
  0.6665419994803585  0.5065892301294639  0.0750822718895989   F   F   F
  0.8307387108020803  0.7468794631102812  0.2137498596957890   T   T   T
  0.6642267102316699  0.4920096809746204  0.2100621269826097   T   T   T
  0.8255609317642322  0.7559320213672259  0.3583901747622915   T   T   T
  0.6662084316235264  0.5121858917815888  0.3603966544760416   T   T   T
  0.1665329826993940  0.0768631794419647  0.0614906880407773   F   F   F
  0.1666160221128052  0.3895018948864220  0.0617076700345720   F   F   F
  0.9998305981013189  0.3445272093777660  0.1243317230982868   F   F   F
  0.9994646353483034  0.1467818237839182  0.0122275323109804   F   F   F
  0.1652821406397315  0.0959391319660499  0.2126007574204994   T   T   T
  0.1663022003187451  0.3915631597874241  0.2104876017374691   T   T   T
  0.0023831313570130  0.3456272946446366  0.2707813233889200   T   T   T
  0.9973087506809668  0.1452939650898087  0.1557138524566899   T   T   T
  0.1667051581715893  0.1132705314197379  0.3659989713207483   T   T   T
  0.1667837754225553  0.4211912008552142  0.3676999869677987   T   T   T
  0.0002728167151664  0.3533004301332482  0.4155575259845740   T   T   T
  0.9966428704761839  0.1580597555949219  0.3044180440803267   T   T   T
  0.1667621477235031  0.5741676957941166  0.0606384759923984   F   F   F
  0.1664819482683839  0.8879944163833926  0.0611193732666919   F   F   F
  0.0006188324660386  0.8423344546907927  0.1249939714926995   F   F   F
  0.9994135872074779  0.6458739955851982  0.0120542392051135   F   F   F
  0.1658272529854264  0.5946454620388479  0.2100938422150401   T   T   T
  0.1658169772961111  0.9014072196053939  0.2139986567215874   T   T   T
 -0.0000208202225530  0.8508618645575028  0.2709158489559201   T   T   T
  0.9982315650374809  0.6505856147425108  0.1553006672686323   T   T   T
  0.1642091531994919  0.6030761757026029  0.3638344713604197   T   T   T
  0.1633168082099514  0.9215626465287343  0.3640058914995382   T   T   T
  0.9956853945222216  0.8390725080938696  0.4072576561313256   T   T   T
  0.0027770008497179  0.6439490105059638  0.2954732785767307   T   T   T
  0.4999400147437569  0.0767590368602669  0.0615377251379527   F   F   F
  0.5000578999956105  0.3897832065741724  0.0618592246313341   F   F   F
  0.3329736142668054  0.3446947973601411  0.1246454423257930   F   F   F
  0.3342426221022734  0.1473572161528978  0.0124184002380474   F   F   F
  0.4991347174482943  0.0984966015288629  0.2138992281330736   T   T   T
  0.4990580874817758  0.3940355092913761  0.2115320321149696   T   T   T
  0.3293052041035919  0.3460104293683346  0.2701375288726385   T   T   T
  0.3344930486073880  0.1447497410929033  0.1556757381525326   T   T   T
  0.4941063125374427  0.1003204003381018  0.3567621909737762   T   T   T
  0.4951737033901995  0.4169611839821996  0.3649175855085269   T   T   T
  0.3601355658940116  0.3638226094074881  0.4292545372589819   T   T   T
  0.3272677656451702  0.1648025453594396  0.3060624766958824   T   T   T
  0.4998746487357053  0.5742787764877022  0.0606403397902113   F   F   F
  0.5000804575737376  0.8882126754407622  0.0612688477411041   F   F   F
  0.3333824585469642  0.8431393577289654  0.1252855087367379   F   F   F
  0.3328523931715210  0.6461824789993500  0.0123595475277654   F   F   F
  0.4995710102335922  0.5956558114922947  0.2106401800151126   T   T   T
  0.4989604314987245  0.9026700332332356  0.2147985226863394   T   T   T
  0.3302327334418642  0.8458531759313498  0.2697880984669095   T   T   T
  0.3332278580694143  0.6511094759647105  0.1554686681149474   T   T   T
  0.4927011608870201  0.6024174140632755  0.3620761019454211   T   T   T
  0.4970665283816640  0.9291985532200028  0.3668554195877718   T   T   T
  0.3287825390000739  0.8394720571363307  0.4075774273286619   T   T   T
  0.3346040587588712  0.6455172424921239  0.2958249917066486   T   T   T
  0.8332387584763268  0.0768188400252896  0.0615444082920718   F   F   F
  0.8332468633448258  0.3895671695617011  0.0617952896379848   F   F   F
  0.6668966472630871  0.3452482867372311  0.1253195556330908   F   F   F
  0.6662627522736031  0.1474463936498935  0.0124743470764486   F   F   F
  0.8332174019022049  0.0963687838541202  0.2127879206301246   T   T   T
  0.8333148160495502  0.3938979539056491  0.2116109554510610   T   T   T
  0.6654517010943605  0.3556740926245000  0.2747970310382616   T   T   T
  0.6660246566034242  0.1458142146909948  0.1560120724344561   T   T   T
  0.8323817770333529  0.1130674403504322  0.3657623945732047   T   T   T
  0.8324663821062538  0.4210060753151308  0.3665251660021142   T   T   T
  0.6575467060026321  0.3511533402789849  0.4169805454552488   T   T   T
  0.6716670798246522  0.1575704585864505  0.3022548539137698   T   T   T
  0.8332544989525843  0.5746986574814557  0.0607920853119452   F   F   F
  0.8331147430796335  0.8888102871780177  0.0616362547994029   F   F   F
  0.6651065515099077  0.8424371689326406  0.1249889197201171   F   F   F
  0.6675221667629287  0.6464347459091826  0.0123752488532674   F   F   F
  0.8333618635919964  0.5958683569177518  0.2107964685413729   T   T   T
  0.8328022936855485  0.9002968167075375  0.2134636574539207   T   T   T
  0.6660645672883366  0.8520564469707332  0.2723087218125806   T   T   T
  0.6658229196542880  0.6507812210173533  0.1554652271262310   T   T   T
  0.8367339522035537  0.6010357393734500  0.3610877117385517   T   T   T
  0.8303008055301354  0.9230719734248146  0.3643803876682518   T   T   T
  0.6626143765747282  0.8367599098725527  0.4070296560297055   T   T   T
  0.6681904910224680  0.6455823966245208  0.2956745016747515   T   T   T
  0.5850900739607479  0.6128555658558229  0.5214971000468470   T   T   T
  0.6631432090830178  0.6732523699590457  0.4523640172611751   T   T   T
  0.4738747766496688  0.8848728218051272  0.5570809157850576   T   T   T
  0.5972453920151702  0.2691636378722388  0.4686739418231486   T   T   T
  0.4081147110158351  0.4865802087855285  0.5410839300435250   T   T   T
  0.7958887363554619  0.8380517531762099  0.5630688974208594   T   T   T
  0.6332079596624824  0.7536738349026101  0.5238165449194977   T   T   T
  0.5051704019749053  0.4218749176782928  0.4803554027372100   T   T   T
  0.4750160759074321  0.9867051947871300  0.5929878383430147   T   T   T
  0.5677088937792432  0.2689190389580662  0.4974920169354313   T   T   T
 
  0.00000000E+00  0.00000000E+00  0.00000000E+00
  0.00000000E+00  0.00000000E+00  0.00000000E+00
  0.00000000E+00  0.00000000E+00  0.00000000E+00
  0.00000000E+00  0.00000000E+00  0.00000000E+00
  0.00000000E+00  0.00000000E+00  0.00000000E+00
  0.00000000E+00  0.00000000E+00  0.00000000E+00
  0.00000000E+00  0.00000000E+00  0.00000000E+00
  0.00000000E+00  0.00000000E+00  0.00000000E+00
  0.00000000E+00  0.00000000E+00  0.00000000E+00
  0.00000000E+00  0.00000000E+00  0.00000000E+00
  0.00000000E+00  0.00000000E+00  0.00000000E+00
  0.00000000E+00  0.00000000E+00  0.00000000E+00
  0.00000000E+00  0.00000000E+00  0.00000000E+00
  0.00000000E+00  0.00000000E+00  0.00000000E+00
  0.00000000E+00  0.00000000E+00  0.00000000E+00
  0.00000000E+00  0.00000000E+00  0.00000000E+00
  0.00000000E+00  0.00000000E+00  0.00000000E+00
  0.00000000E+00  0.00000000E+00  0.00000000E+00
  0.00000000E+00  0.00000000E+00  0.00000000E+00
  0.00000000E+00  0.00000000E+00  0.00000000E+00
  0.00000000E+00  0.00000000E+00  0.00000000E+00
  0.00000000E+00  0.00000000E+00  0.00000000E+00
  0.00000000E+00  0.00000000E+00  0.00000000E+00
  0.00000000E+00  0.00000000E+00  0.00000000E+00
  0.00000000E+00  0.00000000E+00  0.00000000E+00
  0.00000000E+00  0.00000000E+00  0.00000000E+00
  0.00000000E+00  0.00000000E+00  0.00000000E+00
  0.00000000E+00  0.00000000E+00  0.00000000E+00
  0.00000000E+00  0.00000000E+00  0.00000000E+00
  0.00000000E+00  0.00000000E+00  0.00000000E+00
  0.00000000E+00  0.00000000E+00  0.00000000E+00
  0.00000000E+00  0.00000000E+00  0.00000000E+00
  0.00000000E+00  0.00000000E+00  0.00000000E+00
  0.00000000E+00  0.00000000E+00  0.00000000E+00
  0.00000000E+00  0.00000000E+00  0.00000000E+00
  0.00000000E+00  0.00000000E+00  0.00000000E+00
  0.00000000E+00  0.00000000E+00  0.00000000E+00
  0.00000000E+00  0.00000000E+00  0.00000000E+00
  0.00000000E+00  0.00000000E+00  0.00000000E+00
  0.00000000E+00  0.00000000E+00  0.00000000E+00
  0.00000000E+00  0.00000000E+00  0.00000000E+00
  0.00000000E+00  0.00000000E+00  0.00000000E+00
  0.00000000E+00  0.00000000E+00  0.00000000E+00
  0.00000000E+00  0.00000000E+00  0.00000000E+00
  0.00000000E+00  0.00000000E+00  0.00000000E+00
  0.00000000E+00  0.00000000E+00  0.00000000E+00
  0.00000000E+00  0.00000000E+00  0.00000000E+00
  0.00000000E+00  0.00000000E+00  0.00000000E+00
  0.00000000E+00  0.00000000E+00  0.00000000E+00
  0.00000000E+00  0.00000000E+00  0.00000000E+00
  0.00000000E+00  0.00000000E+00  0.00000000E+00
  0.00000000E+00  0.00000000E+00  0.00000000E+00
  0.00000000E+00  0.00000000E+00  0.00000000E+00
  0.00000000E+00  0.00000000E+00  0.00000000E+00
  0.00000000E+00  0.00000000E+00  0.00000000E+00
  0.00000000E+00  0.00000000E+00  0.00000000E+00
  0.00000000E+00  0.00000000E+00  0.00000000E+00
  0.00000000E+00  0.00000000E+00  0.00000000E+00
  0.00000000E+00  0.00000000E+00  0.00000000E+00
  0.00000000E+00  0.00000000E+00  0.00000000E+00
  0.00000000E+00  0.00000000E+00  0.00000000E+00
  0.00000000E+00  0.00000000E+00  0.00000000E+00
  0.00000000E+00  0.00000000E+00  0.00000000E+00
  0.00000000E+00  0.00000000E+00  0.00000000E+00
  0.00000000E+00  0.00000000E+00  0.00000000E+00
  0.00000000E+00  0.00000000E+00  0.00000000E+00
  0.00000000E+00  0.00000000E+00  0.00000000E+00
  0.00000000E+00  0.00000000E+00  0.00000000E+00
  0.00000000E+00  0.00000000E+00  0.00000000E+00
  0.00000000E+00  0.00000000E+00  0.00000000E+00
  0.00000000E+00  0.00000000E+00  0.00000000E+00
  0.00000000E+00  0.00000000E+00  0.00000000E+00
  0.00000000E+00  0.00000000E+00  0.00000000E+00
  0.00000000E+00  0.00000000E+00  0.00000000E+00
  0.00000000E+00  0.00000000E+00  0.00000000E+00
  0.00000000E+00  0.00000000E+00  0.00000000E+00
  0.00000000E+00  0.00000000E+00  0.00000000E+00
  0.00000000E+00  0.00000000E+00  0.00000000E+00
  0.00000000E+00  0.00000000E+00  0.00000000E+00
  0.00000000E+00  0.00000000E+00  0.00000000E+00
  0.00000000E+00  0.00000000E+00  0.00000000E+00
  0.00000000E+00  0.00000000E+00  0.00000000E+00
  0.00000000E+00  0.00000000E+00  0.00000000E+00
  0.00000000E+00  0.00000000E+00  0.00000000E+00
  0.00000000E+00  0.00000000E+00  0.00000000E+00
  0.00000000E+00  0.00000000E+00  0.00000000E+00
  0.00000000E+00  0.00000000E+00  0.00000000E+00
  0.00000000E+00  0.00000000E+00  0.00000000E+00
  0.00000000E+00  0.00000000E+00  0.00000000E+00
  0.00000000E+00  0.00000000E+00  0.00000000E+00
  0.00000000E+00  0.00000000E+00  0.00000000E+00
  0.00000000E+00  0.00000000E+00  0.00000000E+00
  0.00000000E+00  0.00000000E+00  0.00000000E+00
  0.00000000E+00  0.00000000E+00  0.00000000E+00
  0.00000000E+00  0.00000000E+00  0.00000000E+00
  0.00000000E+00  0.00000000E+00  0.00000000E+00
  0.00000000E+00  0.00000000E+00  0.00000000E+00
  0.00000000E+00  0.00000000E+00  0.00000000E+00
  0.00000000E+00  0.00000000E+00  0.00000000E+00
  0.00000000E+00  0.00000000E+00  0.00000000E+00
  0.00000000E+00  0.00000000E+00  0.00000000E+00
  0.00000000E+00  0.00000000E+00  0.00000000E+00
  0.00000000E+00  0.00000000E+00  0.00000000E+00
  0.00000000E+00  0.00000000E+00  0.00000000E+00
  0.00000000E+00  0.00000000E+00  0.00000000E+00
  0.00000000E+00  0.00000000E+00  0.00000000E+00
  0.00000000E+00  0.00000000E+00  0.00000000E+00
  0.00000000E+00  0.00000000E+00  0.00000000E+00
  0.00000000E+00  0.00000000E+00  0.00000000E+00
  0.00000000E+00  0.00000000E+00  0.00000000E+00
  0.00000000E+00  0.00000000E+00  0.00000000E+00
  0.00000000E+00  0.00000000E+00  0.00000000E+00
  0.00000000E+00  0.00000000E+00  0.00000000E+00
  0.00000000E+00  0.00000000E+00  0.00000000E+00
  0.00000000E+00  0.00000000E+00  0.00000000E+00
  0.00000000E+00  0.00000000E+00  0.00000000E+00
  0.00000000E+00  0.00000000E+00  0.00000000E+00
  0.00000000E+00  0.00000000E+00  0.00000000E+00
