# Supplementary material for: Influence of Domain Size and Support Composition on the Reducibility of SiO2 and TiO2 Supported Tungsten Oxide Clusters
Source: J Phys Chem C Nanomater Interfaces. 2024 Aug 14;128(33):13864–78. doi: 10.1021/acs.jpcc.4c03652 (PMC11345822; doi:10.1021/acs.jpcc.4c03652)
Supplement: Supplementary file 2 — jp4c03652_si_002.zip [file jp4c03652_si_002.zip › structures/rutile/dimer/CONTCAR-r-d-2O-109]

Ti  O  W                                
   1.00000000000000     
     8.9076100000000000    0.0000000000000000    0.0000000000000000
     0.0000000000000000   13.1614000000000004    0.0000000000000000
     0.0000000000000000  -23.0325184729112884   23.0325184729112920
   Ti   O    W 
    36    76     2
Selective dynamics
Direct
  0.1668960635964538  0.2272300063019657  0.0592790931123659   F   F   F
  0.0000813980299341  0.0080677538012850  0.0761621468987244   F   F   F
  0.1655317385185694  0.2459980758682087  0.2122566640066686   T   T   T
  0.0001839637358927  0.9855901660985125  0.2066782708441373   T   T   T
  0.1554050438743172  0.2591051625035925  0.3621414148182682   T   T   T
  0.0003483866897303  0.9889305298577253  0.3512232069762426   T   T   T
  0.1649545895896196  0.7316124430585518  0.0602630636183932   F   F   F
  0.9999328336844755  0.5064290853588531  0.0749667101930385   F   F   F
  0.1662016743517020  0.7442152294944536  0.2128725085484974   T   T   T
  0.9988005556794559  0.4878392546835590  0.2081999397649354   T   T   T
  0.1604990395230096  0.7515095433484795  0.3581527711836360   T   T   T
  0.0012285272178258  0.4894895770122419  0.3520574274265190   T   T   T
  0.5006852394860175  0.2294158774658470  0.0606435781926749   F   F   F
  0.3330142690037050  0.0078622905964352  0.0761259065427708   F   F   F
  0.5048212152021720  0.2505495166400181  0.2154767056731278   T   T   T
  0.3329110657411706  0.9840332673615453  0.2057199531999477   T   T   T
  0.5012024429081603  0.2422987822412649  0.3510470791622284   T   T   T
  0.3322168092947762  0.9941601256387773  0.3512717054611986   T   T   T
  0.5004561783431996  0.7299137165266103  0.0593122548920988   F   F   F
  0.3334361199993481  0.5065357199221765  0.0751011065459153   F   F   F
  0.4996033774568746  0.7450915216529576  0.2128438750214555   T   T   T
  0.3332947101547863  0.4885591028305962  0.2084971825224089   T   T   T
  0.4901846713329163  0.7598314976040720  0.3589613412806267   T   T   T
  0.3309210832948824  0.4856006857675455  0.3507740303028944   T   T   T
  0.8325400735397963  0.2287842912987799  0.0601383766306327   F   F   F
  0.6665120091083594  0.0075816713317849  0.0759053229740090   F   F   F
  0.8288021736686767  0.2520076882850870  0.2159903284217694   T   T   T
  0.6670114343417645  0.9838543733449333  0.2059275169668172   T   T   T
  0.8418045854702800  0.2513772997388628  0.3596609098120200   T   T   T
  0.6642460738784284  0.9947926685680647  0.3512338061216829   T   T   T
  0.8347131025127723  0.7325045691827654  0.0608055674487389   F   F   F
  0.6665419994803585  0.5065892301294639  0.0750822718895989   F   F   F
  0.8329978488088743  0.7442698601217815  0.2128484607926882   T   T   T
  0.6654836653214140  0.4907926973682752  0.2099966944209419   T   T   T
  0.8301159533939313  0.7588126873995440  0.3584642664461806   T   T   T
  0.6650553663960863  0.5270886411859561  0.3568981821990084   T   T   T
  0.1665329826993940  0.0768631794419647  0.0614906880407773   F   F   F
  0.1666160221128052  0.3895018948864220  0.0617076700345720   F   F   F
  0.9998305981013189  0.3445272093777660  0.1243317230982868   F   F   F
  0.9994646353483034  0.1467818237839182  0.0122275323109804   F   F   F
  0.1663920803113916  0.0961391452871334  0.2124150699528605   T   T   T
  0.1663611011947279  0.3931622422080424  0.2113124047795178   T   T   T
  0.0010023235447457  0.3471177376745432  0.2722056132929471   T   T   T
  0.9981025308461953  0.1457514796795367  0.1558402173892176   T   T   T
  0.1655003657373395  0.1124905918913362  0.3649532065992970   T   T   T
  0.1662791481150133  0.4247713836090448  0.3686100064859428   T   T   T
  0.9986197925460667  0.3494728607494924  0.4135833516366880   T   T   T
  0.0009737494981866  0.1607021576356100  0.3032143396515532   T   T   T
  0.1667621477235031  0.5741676957941166  0.0606384759923984   F   F   F
  0.1664819482683839  0.8879944163833926  0.0611193732666919   F   F   F
  0.0006188324660386  0.8423344546907927  0.1249939714926995   F   F   F
  0.9994135872074779  0.6458739955851982  0.0120542392051135   F   F   F
  0.1668682375119854  0.5957840485512325  0.2106201848695396   T   T   T
  0.1662879664120876  0.9021544075166943  0.2143560710336279   T   T   T
  0.9995306183018611  0.8510463389820960  0.2713817805226195   T   T   T
  0.9997943474964975  0.6510493483823100  0.1555152313142876   T   T   T
  0.1640975559163665  0.6020063186094818  0.3627504844783779   T   T   T
  0.1671352288779047  0.9237709361970209  0.3641488776079937   T   T   T
  0.9984395968202134  0.8432875286201286  0.4073026593293307   T   T   T
  0.0015081672014540  0.6471978673339975  0.2957533283238737   T   T   T
  0.4999400147437569  0.0767590368602669  0.0615377251379527   F   F   F
  0.5000578999956105  0.3897832065741724  0.0618592246313341   F   F   F
  0.3329736142668054  0.3446947973601411  0.1246454423257930   F   F   F
  0.3342426221022734  0.1473572161528978  0.0124184002380474   F   F   F
  0.4999368815242408  0.0965258035481705  0.2129106167976254   T   T   T
  0.4990789487180824  0.3941613008844359  0.2116046423419651   T   T   T
  0.3318300999014097  0.3461074425867740  0.2710627122684803   T   T   T
  0.3341077928423035  0.1456902600885187  0.1557841947626551   T   T   T
  0.5001180194896276  0.1161354992555884  0.3653816850519049   T   T   T
  0.5026883713783787  0.4270413802771359  0.3689237780982560   T   T   T
  0.3316607840009278  0.3619708803721057  0.4204798464470769   T   T   T
  0.3342274368844185  0.1629274106704823  0.3046508574929465   T   T   T
  0.4998746487357053  0.5742787764877022  0.0606403397902113   F   F   F
  0.5000804575737376  0.8882126754407622  0.0612688477411041   F   F   F
  0.3333824585469642  0.8431393577289654  0.1252855087367379   F   F   F
  0.3328523931715210  0.6461824789993500  0.0123595475277654   F   F   F
  0.4998556933128425  0.5961600314034013  0.2108557150515566   T   T   T
  0.4993379444561811  0.9007365660997895  0.2138457731496773   T   T   T
  0.3332317782732195  0.8519691078908206  0.2713732258740025   T   T   T
  0.3329384947662351  0.6510792882811887  0.1555640261510435   T   T   T
  0.4817902538734687  0.6107866347308765  0.3643414548943958   T   T   T
  0.4992038880940303  0.9278158165379830  0.3655863246602998   T   T   T
  0.3283685243384680  0.8439421364957269  0.4077817119405963   T   T   T
  0.3343670961540146  0.6469064186777501  0.2960544715825361   T   T   T
  0.8332387584763268  0.0768188400252896  0.0615444082920718   F   F   F
  0.8332468633448258  0.3895671695617011  0.0617952896379848   F   F   F
  0.6668966472630871  0.3452482867372311  0.1253195556330908   F   F   F
  0.6662627522736031  0.1474463936498935  0.0124743470764486   F   F   F
  0.8330269805222218  0.0961435292208631  0.2128469261935862   T   T   T
  0.8344222052908072  0.3942858438092748  0.2117806793935627   T   T   T
  0.6657472808779494  0.3507616170829653  0.2728473484263920   T   T   T
  0.6667824935660140  0.1460554273083170  0.1559900448986185   T   T   T
  0.8324241347882110  0.1128498361183462  0.3650727038553497   T   T   T
  0.8214725168187907  0.4315435863605153  0.3708675232858779   T   T   T
  0.6737232573351938  0.3673011926296154  0.4179707177817801   T   T   T
  0.6659659733695303  0.1554358027561957  0.3026993338768951   T   T   T
  0.8332544989525843  0.5746986574814557  0.0607920853119452   F   F   F
  0.8331147430796335  0.8888102871780177  0.0616362547994029   F   F   F
  0.6651065515099077  0.8424371689326406  0.1249889197201171   F   F   F
  0.6675221667629287  0.6464347459091826  0.0123752488532674   F   F   F
  0.8334170682305532  0.5959564685283142  0.2107151609783409   T   T   T
  0.8338909049345201  0.9009444254747427  0.2138506248351206   T   T   T
  0.6660032828756649  0.8515802383225354  0.2713414690369523   T   T   T
  0.6664019190172534  0.6510553436022779  0.1555514151046154   T   T   T
  0.8472956090582395  0.6083887098904411  0.3625234285204158   T   T   T
  0.8303287681360140  0.9267373792536253  0.3654252256541592   T   T   T
  0.6637714635680827  0.8314363459687526  0.4058993137381688   T   T   T
  0.6682265489397649  0.6441603723613269  0.2955292491543114   T   T   T
  0.5103598456020716  0.6412096542156451  0.4950311695334690   T   T   T
  0.4396809590481592  0.5004143666378059  0.5362138894675941   T   T   T
  0.2037393551126364  0.6329582410805308  0.5315737966192635   T   T   T
  0.8307151938983094  0.6651432608898920  0.4910428241570137   T   T   T
  0.6834005699511013  0.5552655564341310  0.4471358730693729   T   T   T
  0.3678241330815212  0.5362711522214376  0.4981056258930219   T   T   T
 
  0.00000000E+00  0.00000000E+00  0.00000000E+00
  0.00000000E+00  0.00000000E+00  0.00000000E+00
  0.00000000E+00  0.00000000E+00  0.00000000E+00
  0.00000000E+00  0.00000000E+00  0.00000000E+00
  0.00000000E+00  0.00000000E+00  0.00000000E+00
  0.00000000E+00  0.00000000E+00  0.00000000E+00
  0.00000000E+00  0.00000000E+00  0.00000000E+00
  0.00000000E+00  0.00000000E+00  0.00000000E+00
  0.00000000E+00  0.00000000E+00  0.00000000E+00
  0.00000000E+00  0.00000000E+00  0.00000000E+00
  0.00000000E+00  0.00000000E+00  0.00000000E+00
  0.00000000E+00  0.00000000E+00  0.00000000E+00
  0.00000000E+00  0.00000000E+00  0.00000000E+00
  0.00000000E+00  0.00000000E+00  0.00000000E+00
  0.00000000E+00  0.00000000E+00  0.00000000E+00
  0.00000000E+00  0.00000000E+00  0.00000000E+00
  0.00000000E+00  0.00000000E+00  0.00000000E+00
  0.00000000E+00  0.00000000E+00  0.00000000E+00
  0.00000000E+00  0.00000000E+00  0.00000000E+00
  0.00000000E+00  0.00000000E+00  0.00000000E+00
  0.00000000E+00  0.00000000E+00  0.00000000E+00
  0.00000000E+00  0.00000000E+00  0.00000000E+00
  0.00000000E+00  0.00000000E+00  0.00000000E+00
  0.00000000E+00  0.00000000E+00  0.00000000E+00
  0.00000000E+00  0.00000000E+00  0.00000000E+00
  0.00000000E+00  0.00000000E+00  0.00000000E+00
  0.00000000E+00  0.00000000E+00  0.00000000E+00
  0.00000000E+00  0.00000000E+00  0.00000000E+00
  0.00000000E+00  0.00000000E+00  0.00000000E+00
  0.00000000E+00  0.00000000E+00  0.00000000E+00
  0.00000000E+00  0.00000000E+00  0.00000000E+00
  0.00000000E+00  0.00000000E+00  0.00000000E+00
  0.00000000E+00  0.00000000E+00  0.00000000E+00
  0.00000000E+00  0.00000000E+00  0.00000000E+00
  0.00000000E+00  0.00000000E+00  0.00000000E+00
  0.00000000E+00  0.00000000E+00  0.00000000E+00
  0.00000000E+00  0.00000000E+00  0.00000000E+00
  0.00000000E+00  0.00000000E+00  0.00000000E+00
  0.00000000E+00  0.00000000E+00  0.00000000E+00
  0.00000000E+00  0.00000000E+00  0.00000000E+00
  0.00000000E+00  0.00000000E+00  0.00000000E+00
  0.00000000E+00  0.00000000E+00  0.00000000E+00
  0.00000000E+00  0.00000000E+00  0.00000000E+00
  0.00000000E+00  0.00000000E+00  0.00000000E+00
  0.00000000E+00  0.00000000E+00  0.00000000E+00
  0.00000000E+00  0.00000000E+00  0.00000000E+00
  0.00000000E+00  0.00000000E+00  0.00000000E+00
  0.00000000E+00  0.00000000E+00  0.00000000E+00
  0.00000000E+00  0.00000000E+00  0.00000000E+00
  0.00000000E+00  0.00000000E+00  0.00000000E+00
  0.00000000E+00  0.00000000E+00  0.00000000E+00
  0.00000000E+00  0.00000000E+00  0.00000000E+00
  0.00000000E+00  0.00000000E+00  0.00000000E+00
  0.00000000E+00  0.00000000E+00  0.00000000E+00
  0.00000000E+00  0.00000000E+00  0.00000000E+00
  0.00000000E+00  0.00000000E+00  0.00000000E+00
  0.00000000E+00  0.00000000E+00  0.00000000E+00
  0.00000000E+00  0.00000000E+00  0.00000000E+00
  0.00000000E+00  0.00000000E+00  0.00000000E+00
  0.00000000E+00  0.00000000E+00  0.00000000E+00
  0.00000000E+00  0.00000000E+00  0.00000000E+00
  0.00000000E+00  0.00000000E+00  0.00000000E+00
  0.00000000E+00  0.00000000E+00  0.00000000E+00
  0.00000000E+00  0.00000000E+00  0.00000000E+00
  0.00000000E+00  0.00000000E+00  0.00000000E+00
  0.00000000E+00  0.00000000E+00  0.00000000E+00
  0.00000000E+00  0.00000000E+00  0.00000000E+00
  0.00000000E+00  0.00000000E+00  0.00000000E+00
  0.00000000E+00  0.00000000E+00  0.00000000E+00
  0.00000000E+00  0.00000000E+00  0.00000000E+00
  0.00000000E+00  0.00000000E+00  0.00000000E+00
  0.00000000E+00  0.00000000E+00  0.00000000E+00
  0.00000000E+00  0.00000000E+00  0.00000000E+00
  0.00000000E+00  0.00000000E+00  0.00000000E+00
  0.00000000E+00  0.00000000E+00  0.00000000E+00
  0.00000000E+00  0.00000000E+00  0.00000000E+00
  0.00000000E+00  0.00000000E+00  0.00000000E+00
  0.00000000E+00  0.00000000E+00  0.00000000E+00
  0.00000000E+00  0.00000000E+00  0.00000000E+00
  0.00000000E+00  0.00000000E+00  0.00000000E+00
  0.00000000E+00  0.00000000E+00  0.00000000E+00
  0.00000000E+00  0.00000000E+00  0.00000000E+00
  0.00000000E+00  0.00000000E+00  0.00000000E+00
  0.00000000E+00  0.00000000E+00  0.00000000E+00
  0.00000000E+00  0.00000000E+00  0.00000000E+00
  0.00000000E+00  0.00000000E+00  0.00000000E+00
  0.00000000E+00  0.00000000E+00  0.00000000E+00
  0.00000000E+00  0.00000000E+00  0.00000000E+00
  0.00000000E+00  0.00000000E+00  0.00000000E+00
  0.00000000E+00  0.00000000E+00  0.00000000E+00
  0.00000000E+00  0.00000000E+00  0.00000000E+00
  0.00000000E+00  0.00000000E+00  0.00000000E+00
  0.00000000E+00  0.00000000E+00  0.00000000E+00
  0.00000000E+00  0.00000000E+00  0.00000000E+00
  0.00000000E+00  0.00000000E+00  0.00000000E+00
  0.00000000E+00  0.00000000E+00  0.00000000E+00
  0.00000000E+00  0.00000000E+00  0.00000000E+00
  0.00000000E+00  0.00000000E+00  0.00000000E+00
  0.00000000E+00  0.00000000E+00  0.00000000E+00
  0.00000000E+00  0.00000000E+00  0.00000000E+00
  0.00000000E+00  0.00000000E+00  0.00000000E+00
  0.00000000E+00  0.00000000E+00  0.00000000E+00
  0.00000000E+00  0.00000000E+00  0.00000000E+00
  0.00000000E+00  0.00000000E+00  0.00000000E+00
  0.00000000E+00  0.00000000E+00  0.00000000E+00
  0.00000000E+00  0.00000000E+00  0.00000000E+00
  0.00000000E+00  0.00000000E+00  0.00000000E+00
  0.00000000E+00  0.00000000E+00  0.00000000E+00
  0.00000000E+00  0.00000000E+00  0.00000000E+00
  0.00000000E+00  0.00000000E+00  0.00000000E+00
  0.00000000E+00  0.00000000E+00  0.00000000E+00
  0.00000000E+00  0.00000000E+00  0.00000000E+00
  0.00000000E+00  0.00000000E+00  0.00000000E+00
  0.00000000E+00  0.00000000E+00  0.00000000E+00
