# Supplementary material for: Influence of Domain Size and Support Composition on the Reducibility of SiO2 and TiO2 Supported Tungsten Oxide Clusters
Source: J Phys Chem C Nanomater Interfaces. 2024 Aug 14;128(33):13864–78. doi: 10.1021/acs.jpcc.4c03652 (PMC11345822; doi:10.1021/acs.jpcc.4c03652)
Supplement: Supplementary file 2 — jp4c03652_si_002.zip [file jp4c03652_si_002.zip › structures/rutile/dimer/CONTCAR-r-d-1O]

Ti  O  W                                
   1.00000000000000     
     8.9076100000000000    0.0000000000000000    0.0000000000000000
     0.0000000000000000   13.1614000000000004    0.0000000000000000
     0.0000000000000000  -23.0325184729112884   23.0325184729112920
   Ti   O    W 
    36    77     2
Selective dynamics
Direct
  0.1668960635964538  0.2272300063019657  0.0592790931123659   F   F   F
  0.0000813980299341  0.0080677538012850  0.0761621468987244   F   F   F
  0.1659558290437956  0.2467156693133263  0.2107608852299570   T   T   T
  0.0001781372628647  0.9859848101555589  0.2061552426944773   T   T   T
  0.1540655654445427  0.2614054028278632  0.3633046614487646   T   T   T
  0.9992178060003569  0.9910904541231466  0.3516318179119370   T   T   T
  0.1649545895896196  0.7316124430585518  0.0602630636183932   F   F   F
  0.9999328336844755  0.5064290853588531  0.0749667101930385   F   F   F
  0.1661134567060442  0.7462097690670385  0.2131075444720348   T   T   T
  0.9980200483286658  0.4900409114524670  0.2083606331251147   T   T   T
  0.1622661890889536  0.7503494413836158  0.3580057526038179   T   T   T
  0.9995016487738068  0.4868748529113870  0.3498064516873864   T   T   T
  0.5006852394860175  0.2294158774658470  0.0606435781926749   F   F   F
  0.3330142690037050  0.0078622905964352  0.0761259065427708   F   F   F
  0.5068711516814280  0.2544828192248826  0.2167074852542616   T   T   T
  0.3320776960890838  0.9852273436202352  0.2056503906216291   T   T   T
  0.4940406556727904  0.2416717276649472  0.3515438757260947   T   T   T
  0.3320516843234086  0.9927433673478256  0.3518162302098038   T   T   T
  0.5004561783431996  0.7299137165266103  0.0593122548920988   F   F   F
  0.3334361199993481  0.5065357199221765  0.0751011065459153   F   F   F
  0.4992458004055991  0.7470085391154977  0.2131836635913668   T   T   T
  0.3336501044878243  0.4908201594062780  0.2087192975577599   T   T   T
  0.4947278237033731  0.7555650642037233  0.3583919590261890   T   T   T
  0.3317705042033410  0.4855135409327035  0.3496577951481668   T   T   T
  0.8325400735397963  0.2287842912987799  0.0601383766306327   F   F   F
  0.6665120091083594  0.0075816713317849  0.0759053229740090   F   F   F
  0.8255204549371299  0.2551322520081739  0.2168309848157557   T   T   T
  0.6661275119930393  0.9837127213600735  0.2054932153456943   T   T   T
  0.8441115150899708  0.2504109620271488  0.3569151944387340   T   T   T
  0.6649499687539208  0.9946807815123703  0.3516503065759155   T   T   T
  0.8347131025127723  0.7325045691827654  0.0608055674487389   F   F   F
  0.6665419994803585  0.5065892301294639  0.0750822718895989   F   F   F
  0.8327974483980048  0.7460992043108321  0.2130185755376656   T   T   T
  0.6653938026674762  0.4914943615437577  0.2099665717869857   T   T   T
  0.8298490923314188  0.7559365216558502  0.3584077500804098   T   T   T
  0.6661095600554433  0.5169300522412673  0.3631802017700898   T   T   T
  0.1665329826993940  0.0768631794419647  0.0614906880407773   F   F   F
  0.1666160221128052  0.3895018948864220  0.0617076700345720   F   F   F
  0.9998305981013189  0.3445272093777660  0.1243317230982868   F   F   F
  0.9994646353483034  0.1467818237839182  0.0122275323109804   F   F   F
  0.1658637493171244  0.0963299423950168  0.2126034392246639   T   T   T
  0.1662797288756604  0.3908850807806727  0.2098033901011071   T   T   T
  0.0034047692502646  0.3472850909474807  0.2700136291638473   T   T   T
  0.9969230618966964  0.1449025225715241  0.1557086918515823   T   T   T
  0.1658349738314962  0.1148581793799190  0.3668862662183381   T   T   T
  0.1658970973193021  0.4183283597738577  0.3655931815004886   T   T   T
  0.9962938772358361  0.3502895350217399  0.4135868458047886   T   T   T
  0.0021975497527145  0.1550869697995299  0.3032218581822960   T   T   T
  0.1667621477235031  0.5741676957941166  0.0606384759923984   F   F   F
  0.1664819482683839  0.8879944163833926  0.0611193732666919   F   F   F
  0.0006188324660386  0.8423344546907927  0.1249939714926995   F   F   F
  0.9994135872074779  0.6458739955851982  0.0120542392051135   F   F   F
  0.1664162779540161  0.5968045797773619  0.2108705812263888   T   T   T
  0.1659731054364364  0.9013423160442918  0.2137602129206741   T   T   T
  0.9992885703703059  0.8524481519002539  0.2715235301711078   T   T   T
  0.9995236228897669  0.6513756551368404  0.1554851712885263   T   T   T
  0.1658220027460545  0.6032422002590407  0.3636991874419873   T   T   T
  0.1657687272907705  0.9219213399719183  0.3638319298770435   T   T   T
  0.9980504275721302  0.8389329648400418  0.4067977391617840   T   T   T
  0.0016119420151503  0.6436969710603544  0.2954072360506660   T   T   T
  0.4999400147437569  0.0767590368602669  0.0615377251379527   F   F   F
  0.5000578999956105  0.3897832065741724  0.0618592246313341   F   F   F
  0.3329736142668054  0.3446947973601411  0.1246454423257930   F   F   F
  0.3342426221022734  0.1473572161528978  0.0124184002380474   F   F   F
  0.5000462356368133  0.0986424904399601  0.2141223884496123   T   T   T
  0.4996415645808958  0.3943599372907493  0.2114794651377183   T   T   T
  0.3292061878716017  0.3465368072478368  0.2698699616253548   T   T   T
  0.3352766263151258  0.1448485541167370  0.1556512330222816   T   T   T
  0.4993913925199431  0.1172969202782431  0.3668584095640354   T   T   T
  0.4920023571855406  0.4140572618920019  0.3645560620648459   T   T   T
  0.3291581287832498  0.3627951605930447  0.4220340753831547   T   T   T
  0.3315137278896780  0.1575249384083177  0.3045488522894548   T   T   T
  0.4998746487357053  0.5742787764877022  0.0606403397902113   F   F   F
  0.5000804575737376  0.8882126754407622  0.0612688477411041   F   F   F
  0.3333824585469642  0.8431393577289654  0.1252855087367379   F   F   F
  0.3328523931715210  0.6461824789993500  0.0123595475277654   F   F   F
  0.4993842333970642  0.5967593076095937  0.2108738751886888   T   T   T
  0.4995857919224274  0.9013024182420437  0.2139344079415101   T   T   T
  0.3326680993906925  0.8529155835852409  0.2716161453522207   T   T   T
  0.3328880554026528  0.6514573716727281  0.1555807189771615   T   T   T
  0.4949615762902474  0.6028935833066742  0.3628249888655319   T   T   T
  0.4989333132106315  0.9240386130610568  0.3644575077689345   T   T   T
  0.3312084529803090  0.8385746066763629  0.4067992430525002   T   T   T
  0.3335739037865152  0.6435898084910413  0.2954594620381894   T   T   T
  0.8332387584763268  0.0768188400252896  0.0615444082920718   F   F   F
  0.8332468633448258  0.3895671695617011  0.0617952896379848   F   F   F
  0.6668966472630871  0.3452482867372311  0.1253195556330908   F   F   F
  0.6662627522736031  0.1474463936498935  0.0124743470764486   F   F   F
  0.8324827760764805  0.0984715282029531  0.2141209965168881   T   T   T
  0.8333648102469666  0.3941286705494309  0.2114120298447691   T   T   T
  0.6654044744585647  0.3562842836063412  0.2752029225411586   T   T   T
  0.6662625091528058  0.1458085506765071  0.1561356053870744   T   T   T
  0.8311080681167938  0.1140124734432426  0.3656013844757538   T   T   T
  0.8362638618291306  0.4108824064623098  0.3616369569293517   T   T   T
  0.6746503288864243  0.3808736281625007  0.4249733378544291   T   T   T
  0.6638179070530937  0.1596215739669695  0.3059663110934153   T   T   T
  0.8332544989525843  0.5746986574814557  0.0607920853119452   F   F   F
  0.8331147430796335  0.8888102871780177  0.0616362547994029   F   F   F
  0.6651065515099077  0.8424371689326406  0.1249889197201171   F   F   F
  0.6675221667629287  0.6464347459091826  0.0123752488532674   F   F   F
  0.8336660552393116  0.5966549381904739  0.2107871295709426   T   T   T
  0.8329036025496732  0.9016297032252599  0.2139479697607373   T   T   T
  0.6660899829837905  0.8525936116987080  0.2715310082594520   T   T   T
  0.6661414506832393  0.6514354259744235  0.1556020288010213   T   T   T
  0.8357837712272678  0.6038277843366699  0.3628649420619715   T   T   T
  0.8313835102903501  0.9250677354982280  0.3650284102764209   T   T   T
  0.6644492833355798  0.8358900646048532  0.4063612488219390   T   T   T
  0.6680792416447059  0.6456395739937149  0.2954451984812708   T   T   T
  0.5002811071577973  0.6248901516389461  0.5276631120529049   T   T   T
  0.6672210966750221  0.6475140845215014  0.4513480265423347   T   T   T
  0.4289358628277488  0.3704103964736316  0.5098749950760747   T   T   T
  0.1906033465078764  0.5504246494034541  0.5391453989560824   T   T   T
  0.8310821694524909  0.6422343328729132  0.5251991545874597   T   T   T
  0.6725876659140075  0.5773403414586974  0.4829293360618575   T   T   T
  0.3576962601389800  0.4774466334007280  0.5014662833337522   T   T   T
 
  0.00000000E+00  0.00000000E+00  0.00000000E+00
  0.00000000E+00  0.00000000E+00  0.00000000E+00
  0.00000000E+00  0.00000000E+00  0.00000000E+00
  0.00000000E+00  0.00000000E+00  0.00000000E+00
  0.00000000E+00  0.00000000E+00  0.00000000E+00
  0.00000000E+00  0.00000000E+00  0.00000000E+00
  0.00000000E+00  0.00000000E+00  0.00000000E+00
  0.00000000E+00  0.00000000E+00  0.00000000E+00
  0.00000000E+00  0.00000000E+00  0.00000000E+00
  0.00000000E+00  0.00000000E+00  0.00000000E+00
  0.00000000E+00  0.00000000E+00  0.00000000E+00
  0.00000000E+00  0.00000000E+00  0.00000000E+00
  0.00000000E+00  0.00000000E+00  0.00000000E+00
  0.00000000E+00  0.00000000E+00  0.00000000E+00
  0.00000000E+00  0.00000000E+00  0.00000000E+00
  0.00000000E+00  0.00000000E+00  0.00000000E+00
  0.00000000E+00  0.00000000E+00  0.00000000E+00
  0.00000000E+00  0.00000000E+00  0.00000000E+00
  0.00000000E+00  0.00000000E+00  0.00000000E+00
  0.00000000E+00  0.00000000E+00  0.00000000E+00
  0.00000000E+00  0.00000000E+00  0.00000000E+00
  0.00000000E+00  0.00000000E+00  0.00000000E+00
  0.00000000E+00  0.00000000E+00  0.00000000E+00
  0.00000000E+00  0.00000000E+00  0.00000000E+00
  0.00000000E+00  0.00000000E+00  0.00000000E+00
  0.00000000E+00  0.00000000E+00  0.00000000E+00
  0.00000000E+00  0.00000000E+00  0.00000000E+00
  0.00000000E+00  0.00000000E+00  0.00000000E+00
  0.00000000E+00  0.00000000E+00  0.00000000E+00
  0.00000000E+00  0.00000000E+00  0.00000000E+00
  0.00000000E+00  0.00000000E+00  0.00000000E+00
  0.00000000E+00  0.00000000E+00  0.00000000E+00
  0.00000000E+00  0.00000000E+00  0.00000000E+00
  0.00000000E+00  0.00000000E+00  0.00000000E+00
  0.00000000E+00  0.00000000E+00  0.00000000E+00
  0.00000000E+00  0.00000000E+00  0.00000000E+00
  0.00000000E+00  0.00000000E+00  0.00000000E+00
  0.00000000E+00  0.00000000E+00  0.00000000E+00
  0.00000000E+00  0.00000000E+00  0.00000000E+00
  0.00000000E+00  0.00000000E+00  0.00000000E+00
  0.00000000E+00  0.00000000E+00  0.00000000E+00
  0.00000000E+00  0.00000000E+00  0.00000000E+00
  0.00000000E+00  0.00000000E+00  0.00000000E+00
  0.00000000E+00  0.00000000E+00  0.00000000E+00
  0.00000000E+00  0.00000000E+00  0.00000000E+00
  0.00000000E+00  0.00000000E+00  0.00000000E+00
  0.00000000E+00  0.00000000E+00  0.00000000E+00
  0.00000000E+00  0.00000000E+00  0.00000000E+00
  0.00000000E+00  0.00000000E+00  0.00000000E+00
  0.00000000E+00  0.00000000E+00  0.00000000E+00
  0.00000000E+00  0.00000000E+00  0.00000000E+00
  0.00000000E+00  0.00000000E+00  0.00000000E+00
  0.00000000E+00  0.00000000E+00  0.00000000E+00
  0.00000000E+00  0.00000000E+00  0.00000000E+00
  0.00000000E+00  0.00000000E+00  0.00000000E+00
  0.00000000E+00  0.00000000E+00  0.00000000E+00
  0.00000000E+00  0.00000000E+00  0.00000000E+00
  0.00000000E+00  0.00000000E+00  0.00000000E+00
  0.00000000E+00  0.00000000E+00  0.00000000E+00
  0.00000000E+00  0.00000000E+00  0.00000000E+00
  0.00000000E+00  0.00000000E+00  0.00000000E+00
  0.00000000E+00  0.00000000E+00  0.00000000E+00
  0.00000000E+00  0.00000000E+00  0.00000000E+00
  0.00000000E+00  0.00000000E+00  0.00000000E+00
  0.00000000E+00  0.00000000E+00  0.00000000E+00
  0.00000000E+00  0.00000000E+00  0.00000000E+00
  0.00000000E+00  0.00000000E+00  0.00000000E+00
  0.00000000E+00  0.00000000E+00  0.00000000E+00
  0.00000000E+00  0.00000000E+00  0.00000000E+00
  0.00000000E+00  0.00000000E+00  0.00000000E+00
  0.00000000E+00  0.00000000E+00  0.00000000E+00
  0.00000000E+00  0.00000000E+00  0.00000000E+00
  0.00000000E+00  0.00000000E+00  0.00000000E+00
  0.00000000E+00  0.00000000E+00  0.00000000E+00
  0.00000000E+00  0.00000000E+00  0.00000000E+00
  0.00000000E+00  0.00000000E+00  0.00000000E+00
  0.00000000E+00  0.00000000E+00  0.00000000E+00
  0.00000000E+00  0.00000000E+00  0.00000000E+00
  0.00000000E+00  0.00000000E+00  0.00000000E+00
  0.00000000E+00  0.00000000E+00  0.00000000E+00
  0.00000000E+00  0.00000000E+00  0.00000000E+00
  0.00000000E+00  0.00000000E+00  0.00000000E+00
  0.00000000E+00  0.00000000E+00  0.00000000E+00
  0.00000000E+00  0.00000000E+00  0.00000000E+00
  0.00000000E+00  0.00000000E+00  0.00000000E+00
  0.00000000E+00  0.00000000E+00  0.00000000E+00
  0.00000000E+00  0.00000000E+00  0.00000000E+00
  0.00000000E+00  0.00000000E+00  0.00000000E+00
  0.00000000E+00  0.00000000E+00  0.00000000E+00
  0.00000000E+00  0.00000000E+00  0.00000000E+00
  0.00000000E+00  0.00000000E+00  0.00000000E+00
  0.00000000E+00  0.00000000E+00  0.00000000E+00
  0.00000000E+00  0.00000000E+00  0.00000000E+00
  0.00000000E+00  0.00000000E+00  0.00000000E+00
  0.00000000E+00  0.00000000E+00  0.00000000E+00
  0.00000000E+00  0.00000000E+00  0.00000000E+00
  0.00000000E+00  0.00000000E+00  0.00000000E+00
  0.00000000E+00  0.00000000E+00  0.00000000E+00
  0.00000000E+00  0.00000000E+00  0.00000000E+00
  0.00000000E+00  0.00000000E+00  0.00000000E+00
  0.00000000E+00  0.00000000E+00  0.00000000E+00
  0.00000000E+00  0.00000000E+00  0.00000000E+00
  0.00000000E+00  0.00000000E+00  0.00000000E+00
  0.00000000E+00  0.00000000E+00  0.00000000E+00
  0.00000000E+00  0.00000000E+00  0.00000000E+00
  0.00000000E+00  0.00000000E+00  0.00000000E+00
  0.00000000E+00  0.00000000E+00  0.00000000E+00
  0.00000000E+00  0.00000000E+00  0.00000000E+00
  0.00000000E+00  0.00000000E+00  0.00000000E+00
  0.00000000E+00  0.00000000E+00  0.00000000E+00
  0.00000000E+00  0.00000000E+00  0.00000000E+00
  0.00000000E+00  0.00000000E+00  0.00000000E+00
  0.00000000E+00  0.00000000E+00  0.00000000E+00
  0.00000000E+00  0.00000000E+00  0.00000000E+00
  0.00000000E+00  0.00000000E+00  0.00000000E+00
