# Supplementary material for: Influence of Domain Size and Support Composition on the Reducibility of SiO2 and TiO2 Supported Tungsten Oxide Clusters
Source: J Phys Chem C Nanomater Interfaces. 2024 Aug 14;128(33):13864–78. doi: 10.1021/acs.jpcc.4c03652 (PMC11345822; doi:10.1021/acs.jpcc.4c03652)
Supplement: Supplementary file 2 — jp4c03652_si_002.zip [file jp4c03652_si_002.zip › structures/rutile/dimer/CONTCAR-r-d-1H]

Ti  O  W  H                             
   1.00000000000000     
     8.9076100000000000    0.0000000000000000    0.0000000000000000
     0.0000000000000000   13.1614000000000004    0.0000000000000000
     0.0000000000000000  -23.0325184729112884   23.0325184729112920
   Ti   O    W    H 
    36    78     2     1
Direct
  0.1550959517269242  0.2413018958011431  0.0640513647067189
  0.9884730699613050  0.0118082669400247  0.0757758100947011
  0.1555075352629931  0.2450969134548534  0.2097531415989529
  0.9885993875267318  0.9856574427658497  0.2046280205003094
  0.1388310358191087  0.2529659994786291  0.3561166990804078
  0.9883921883637029  0.9936620090924247  0.3504695809416910
  0.1553395958163291  0.7314079846109580  0.0582577382005408
  0.9887648130575211  0.5092199157467412  0.0739937387398854
  0.1546647227114009  0.7453990392275632  0.2115751609649391
  0.9880939763287548  0.4982611420252135  0.2122738519632187
  0.1541828759751809  0.7598235498888504  0.3604098427074329
  0.9887397304667243  0.4901883866934142  0.3500646987613205
  0.4887882229897973  0.2418236574921859  0.0642902737163467
  0.3226405141832591  0.0115839716463096  0.0756970223490184
  0.4951753170201932  0.2573335884517791  0.2174242928195327
  0.3215770234024958  0.9855396217875291  0.2045747165321494
  0.4959371929567326  0.2445158079152821  0.3475194804599510
  0.3214247978844359  0.9926638873607764  0.3492156604851260
  0.4893499855926297  0.7318336206980529  0.0585854277544596
  0.3221620955428818  0.5093845656217773  0.0740623669299269
  0.4901897017847218  0.7481864555008839  0.2125482821021699
  0.3227669420459095  0.4983570870995640  0.2122140650133345
  0.4868885093185667  0.7639614013902557  0.3605092195227151
  0.3228058529099958  0.4904917587629005  0.3494029224502657
  0.8217060381398428  0.2417782502895904  0.0642917015566891
  0.6555777902879589  0.0130172624950457  0.0765987356416341
  0.8163932272465173  0.2588112583966793  0.2178369887928692
  0.6569754199159364  0.9868242360374163  0.2053339300724705
  0.8217145456674952  0.2764948490531521  0.3682871247733085
  0.6539305116988170  0.0018388649744340  0.3518466909255092
  0.8219566055162129  0.7318442125190781  0.0585960763541338
  0.6554884364725846  0.5093432752923721  0.0741048354949468
  0.8212537402133799  0.7480912234502510  0.2129232923951657
  0.6548322956979420  0.4992361719354035  0.2127495499906281
  0.8214971737901640  0.7633314224030080  0.3600646950616931
  0.6568536362619746  0.5436168429637003  0.3745676088155284
  0.1555939974417892  0.0803732278529040  0.0622728507220738
  0.1554956719643823  0.3940562660886765  0.0612135936096144
  0.9891457540575659  0.3521094264677514  0.1273982034147653
  0.9885649028273185  0.1563381883069680  0.0158722038918398
  0.1553832335149340  0.0979897718146122  0.2109068458682211
  0.1557372176585496  0.3988824942444100  0.2125164315833682
  0.9918306422106911  0.3465059337928191  0.2694063670565726
  0.9864150368446315  0.1518308342401217  0.1560543561762007
  0.1571397760405071  0.1157140149582497  0.3648570171227738
  0.1572330570624500  0.4249522369362134  0.3662239475245625
  0.9897812539110572  0.3558549973141242  0.4141949536416867
  0.9874915190367863  0.1610904411193788  0.3031264437149964
  0.1555027274379762  0.5782125072239280  0.0594175284193221
  0.1554782398550791  0.8922936913270860  0.0616537902103003
  0.9890586890097534  0.8444470976508938  0.1236994961772248
  0.9885742370894436  0.6495078040294783  0.0108268274004056
  0.1551511754738878  0.6015406653051181  0.2114907379317565
  0.1556985916847569  0.9028078995021414  0.2124700013549612
  0.9894407951761192  0.8542955998673840  0.2699037492293404
  0.9880816906751778  0.6519828983503774  0.1543894850054884
  0.1548748253146599  0.6064363421067417  0.3624749235782167
  0.1543700994282425  0.9253521820852011  0.3634133782790591
  0.9880489245329733  0.8467907082194581  0.4086511013459533
  0.9901865982920950  0.6520845710528206  0.2970772428785322
  0.4895058083469686  0.0810528647291714  0.0626431897328083
  0.4888304053118870  0.3941161611123261  0.0612365971186570
  0.3222533118086361  0.3526909178382691  0.1274989439067737
  0.3223555352924364  0.1563799069443879  0.0159585407808954
  0.4882677884767145  0.1006535185162494  0.2126341593531126
  0.4882854933970616  0.4017064774632897  0.2135248825032223
  0.3193715004057146  0.3472014520725291  0.2689520776860231
  0.3247143053729382  0.1512480151905538  0.1559698633278885
  0.4858398982312053  0.1040382712921371  0.3566713821618471
  0.4880448196787000  0.4234967791976056  0.3642904646741981
  0.3496273629536242  0.3648795383693210  0.4241352005452886
  0.3179680387873547  0.1663182619031172  0.3041625515123869
  0.4889853195326057  0.5783301374955434  0.0594982045789034
  0.4894142678249843  0.8923226246589250  0.0615956126912262
  0.3225337954812350  0.8450126392704642  0.1238925117246516
  0.3224965224628925  0.6497327765341053  0.0109833676528312
  0.4889475780225861  0.6020295771754364  0.2117535069375845
  0.4887650489093296  0.9037083196708474  0.2130494139671710
  0.3207140992609129  0.8503412430774876  0.2689968842732794
  0.3226280939604302  0.6523608747075559  0.1544592184631038
  0.4830484934236612  0.6072620026131927  0.3613058442028118
  0.4883970353169674  0.9327502326027259  0.3662632716559918
  0.3212837610508278  0.8471666956784447  0.4088682658960885
  0.3220429039465375  0.6534607821106838  0.2973234559397534
  0.8215333967530550  0.0806382196402447  0.0624510547141923
  0.8221338856631518  0.3940165214631881  0.0611864249573356
  0.6560226972457112  0.3526092648339018  0.1275723368629123
  0.6553942939577927  0.1565482578302641  0.0159237276629769
  0.8232729371081589  0.0989446977703473  0.2117008154159778
  0.8226882451491749  0.4016582521552541  0.2136955322589282
  0.6555837230067681  0.3514112182232645  0.2707550656603160
  0.6557078590246664  0.1535330200665938  0.1573190124825010
  0.8226141209603360  0.1156387901876392  0.3648618576516983
  0.8226899300482922  0.4275039393933981  0.3665312013643977
  0.6450422475900899  0.3530106015169179  0.4147133906695737
  0.6616009340076254  0.1597534736011373  0.3008527396279947
  0.8220124104065821  0.5783462709412204  0.0595017295772608
  0.8218163808971739  0.8925685742923931  0.0617789897171500
  0.6552701781727002  0.8456083263477738  0.1239839784958156
  0.6556101424579394  0.6492832032725592  0.0108468493498886
  0.8226214577067679  0.6021350914575084  0.2119140442747856
  0.8224013554521098  0.9016882065192827  0.2120009900384233
  0.6559513605350026  0.8545748189009436  0.2706825098410162
  0.6555447270072828  0.6523686145453312  0.1545937973708440
  0.8279502343297879  0.6057889604915825  0.3606397903285127
  0.8216984160607370  0.9261619588751269  0.3635909451727480
  0.6551905564732219  0.8437661338014251  0.4084331028702636
  0.6553382168150552  0.6542001707130329  0.2972543361673087
  0.5609384246671852  0.6153225695079482  0.5228076170416627
  0.6566789252827893  0.6872525909130265  0.4548096902619301
  0.4952687096926984  0.8992522445142493  0.5654906103251301
  0.5877730136819052  0.2921776190660634  0.4744026743037019
  0.3616997627877619  0.4787894717566936  0.5344303587178840
  0.7934259056936878  0.8381585187241258  0.5684711206516737
  0.6280200550331669  0.7638810958308273  0.5292410646640284
  0.4806772622120332  0.4319325919353325  0.4815681168487225
  0.5583790824314612  0.2915578839827121  0.5031552032304847
 
  0.00000000E+00  0.00000000E+00  0.00000000E+00
  0.00000000E+00  0.00000000E+00  0.00000000E+00
  0.00000000E+00  0.00000000E+00  0.00000000E+00
  0.00000000E+00  0.00000000E+00  0.00000000E+00
  0.00000000E+00  0.00000000E+00  0.00000000E+00
  0.00000000E+00  0.00000000E+00  0.00000000E+00
  0.00000000E+00  0.00000000E+00  0.00000000E+00
  0.00000000E+00  0.00000000E+00  0.00000000E+00
  0.00000000E+00  0.00000000E+00  0.00000000E+00
  0.00000000E+00  0.00000000E+00  0.00000000E+00
  0.00000000E+00  0.00000000E+00  0.00000000E+00
  0.00000000E+00  0.00000000E+00  0.00000000E+00
  0.00000000E+00  0.00000000E+00  0.00000000E+00
  0.00000000E+00  0.00000000E+00  0.00000000E+00
  0.00000000E+00  0.00000000E+00  0.00000000E+00
  0.00000000E+00  0.00000000E+00  0.00000000E+00
  0.00000000E+00  0.00000000E+00  0.00000000E+00
  0.00000000E+00  0.00000000E+00  0.00000000E+00
  0.00000000E+00  0.00000000E+00  0.00000000E+00
  0.00000000E+00  0.00000000E+00  0.00000000E+00
  0.00000000E+00  0.00000000E+00  0.00000000E+00
  0.00000000E+00  0.00000000E+00  0.00000000E+00
  0.00000000E+00  0.00000000E+00  0.00000000E+00
  0.00000000E+00  0.00000000E+00  0.00000000E+00
  0.00000000E+00  0.00000000E+00  0.00000000E+00
  0.00000000E+00  0.00000000E+00  0.00000000E+00
  0.00000000E+00  0.00000000E+00  0.00000000E+00
  0.00000000E+00  0.00000000E+00  0.00000000E+00
  0.00000000E+00  0.00000000E+00  0.00000000E+00
  0.00000000E+00  0.00000000E+00  0.00000000E+00
  0.00000000E+00  0.00000000E+00  0.00000000E+00
  0.00000000E+00  0.00000000E+00  0.00000000E+00
  0.00000000E+00  0.00000000E+00  0.00000000E+00
  0.00000000E+00  0.00000000E+00  0.00000000E+00
  0.00000000E+00  0.00000000E+00  0.00000000E+00
  0.00000000E+00  0.00000000E+00  0.00000000E+00
  0.00000000E+00  0.00000000E+00  0.00000000E+00
  0.00000000E+00  0.00000000E+00  0.00000000E+00
  0.00000000E+00  0.00000000E+00  0.00000000E+00
  0.00000000E+00  0.00000000E+00  0.00000000E+00
  0.00000000E+00  0.00000000E+00  0.00000000E+00
  0.00000000E+00  0.00000000E+00  0.00000000E+00
  0.00000000E+00  0.00000000E+00  0.00000000E+00
  0.00000000E+00  0.00000000E+00  0.00000000E+00
  0.00000000E+00  0.00000000E+00  0.00000000E+00
  0.00000000E+00  0.00000000E+00  0.00000000E+00
  0.00000000E+00  0.00000000E+00  0.00000000E+00
  0.00000000E+00  0.00000000E+00  0.00000000E+00
  0.00000000E+00  0.00000000E+00  0.00000000E+00
  0.00000000E+00  0.00000000E+00  0.00000000E+00
  0.00000000E+00  0.00000000E+00  0.00000000E+00
  0.00000000E+00  0.00000000E+00  0.00000000E+00
  0.00000000E+00  0.00000000E+00  0.00000000E+00
  0.00000000E+00  0.00000000E+00  0.00000000E+00
  0.00000000E+00  0.00000000E+00  0.00000000E+00
  0.00000000E+00  0.00000000E+00  0.00000000E+00
  0.00000000E+00  0.00000000E+00  0.00000000E+00
  0.00000000E+00  0.00000000E+00  0.00000000E+00
  0.00000000E+00  0.00000000E+00  0.00000000E+00
  0.00000000E+00  0.00000000E+00  0.00000000E+00
  0.00000000E+00  0.00000000E+00  0.00000000E+00
  0.00000000E+00  0.00000000E+00  0.00000000E+00
  0.00000000E+00  0.00000000E+00  0.00000000E+00
  0.00000000E+00  0.00000000E+00  0.00000000E+00
  0.00000000E+00  0.00000000E+00  0.00000000E+00
  0.00000000E+00  0.00000000E+00  0.00000000E+00
  0.00000000E+00  0.00000000E+00  0.00000000E+00
  0.00000000E+00  0.00000000E+00  0.00000000E+00
  0.00000000E+00  0.00000000E+00  0.00000000E+00
  0.00000000E+00  0.00000000E+00  0.00000000E+00
  0.00000000E+00  0.00000000E+00  0.00000000E+00
  0.00000000E+00  0.00000000E+00  0.00000000E+00
  0.00000000E+00  0.00000000E+00  0.00000000E+00
  0.00000000E+00  0.00000000E+00  0.00000000E+00
  0.00000000E+00  0.00000000E+00  0.00000000E+00
  0.00000000E+00  0.00000000E+00  0.00000000E+00
  0.00000000E+00  0.00000000E+00  0.00000000E+00
  0.00000000E+00  0.00000000E+00  0.00000000E+00
  0.00000000E+00  0.00000000E+00  0.00000000E+00
  0.00000000E+00  0.00000000E+00  0.00000000E+00
  0.00000000E+00  0.00000000E+00  0.00000000E+00
  0.00000000E+00  0.00000000E+00  0.00000000E+00
  0.00000000E+00  0.00000000E+00  0.00000000E+00
  0.00000000E+00  0.00000000E+00  0.00000000E+00
  0.00000000E+00  0.00000000E+00  0.00000000E+00
  0.00000000E+00  0.00000000E+00  0.00000000E+00
  0.00000000E+00  0.00000000E+00  0.00000000E+00
  0.00000000E+00  0.00000000E+00  0.00000000E+00
  0.00000000E+00  0.00000000E+00  0.00000000E+00
  0.00000000E+00  0.00000000E+00  0.00000000E+00
  0.00000000E+00  0.00000000E+00  0.00000000E+00
  0.00000000E+00  0.00000000E+00  0.00000000E+00
  0.00000000E+00  0.00000000E+00  0.00000000E+00
  0.00000000E+00  0.00000000E+00  0.00000000E+00
  0.00000000E+00  0.00000000E+00  0.00000000E+00
  0.00000000E+00  0.00000000E+00  0.00000000E+00
  0.00000000E+00  0.00000000E+00  0.00000000E+00
  0.00000000E+00  0.00000000E+00  0.00000000E+00
  0.00000000E+00  0.00000000E+00  0.00000000E+00
  0.00000000E+00  0.00000000E+00  0.00000000E+00
  0.00000000E+00  0.00000000E+00  0.00000000E+00
  0.00000000E+00  0.00000000E+00  0.00000000E+00
  0.00000000E+00  0.00000000E+00  0.00000000E+00
  0.00000000E+00  0.00000000E+00  0.00000000E+00
  0.00000000E+00  0.00000000E+00  0.00000000E+00
  0.00000000E+00  0.00000000E+00  0.00000000E+00
  0.00000000E+00  0.00000000E+00  0.00000000E+00
  0.00000000E+00  0.00000000E+00  0.00000000E+00
  0.00000000E+00  0.00000000E+00  0.00000000E+00
  0.00000000E+00  0.00000000E+00  0.00000000E+00
  0.00000000E+00  0.00000000E+00  0.00000000E+00
  0.00000000E+00  0.00000000E+00  0.00000000E+00
  0.00000000E+00  0.00000000E+00  0.00000000E+00
  0.00000000E+00  0.00000000E+00  0.00000000E+00
  0.00000000E+00  0.00000000E+00  0.00000000E+00
  0.00000000E+00  0.00000000E+00  0.00000000E+00
  0.00000000E+00  0.00000000E+00  0.00000000E+00
