# Supplementary material for: Influence of Domain Size and Support Composition on the Reducibility of SiO2 and TiO2 Supported Tungsten Oxide Clusters
Source: J Phys Chem C Nanomater Interfaces. 2024 Aug 14;128(33):13864–78. doi: 10.1021/acs.jpcc.4c03652 (PMC11345822; doi:10.1021/acs.jpcc.4c03652)
Supplement: Supplementary file 2 — jp4c03652_si_002.zip [file jp4c03652_si_002.zip › structures/rutile/dimer/CONTCAR-r-d-1O1H]

Ti  O  W  H                             
   1.00000000000000     
     8.9076100000000000    0.0000000000000000    0.0000000000000000
     0.0000000000000000   13.1614000000000004    0.0000000000000000
     0.0000000000000000  -23.0325184729112884   23.0325184729112920
   Ti   O    W    H 
    36    77     2     1
Selective dynamics
Direct
  0.1668960635964538  0.2272300063019657  0.0592790931123659   F   F   F
  0.0000813980299341  0.0080677538012850  0.0761621468987244   F   F   F
  0.1645777149780927  0.2500681813612262  0.2134720045922821   T   T   T
  0.0000820076091502  0.9860786658419394  0.2061714245889633   T   T   T
  0.1541489944861556  0.2646732263380230  0.3652335130317950   T   T   T
  0.0004414009599856  0.9889477493481742  0.3517866717155601   T   T   T
  0.1649545895896196  0.7316124430585518  0.0602630636183932   F   F   F
  0.9999328336844755  0.5064290853588531  0.0749667101930385   F   F   F
  0.1659110734159647  0.7465383096627651  0.2130474799096889   T   T   T
  0.9987410093835636  0.4895751610422521  0.2079742021169438   T   T   T
  0.1578430638238500  0.7536212789436216  0.3584600700789967   T   T   T
  0.0006651019341148  0.4937175107275020  0.3531531693058192   T   T   T
  0.5006852394860175  0.2294158774658470  0.0606435781926749   F   F   F
  0.3330142690037050  0.0078622905964352  0.0761259065427708   F   F   F
  0.5013529194786726  0.2511428038644047  0.2145448574069928   T   T   T
  0.3325877641990533  0.9850971004222201  0.2055579772123543   T   T   T
  0.4981923082679704  0.2449222036449729  0.3532713355208604   T   T   T
  0.3316588038744875  0.9947725058047034  0.3517147042551941   T   T   T
  0.5004561783431996  0.7299137165266103  0.0593122548920988   F   F   F
  0.3334361199993481  0.5065357199221765  0.0751011065459153   F   F   F
  0.4993976136827285  0.7468893184568033  0.2129813084795401   T   T   T
  0.3325244781713407  0.4904491143460306  0.2084031021435891   T   T   T
  0.4882428479650840  0.7591157944591719  0.3586253828134141   T   T   T
  0.3289678796568486  0.4843755997707511  0.3514946052410072   T   T   T
  0.8325400735397963  0.2287842912987799  0.0601383766306327   F   F   F
  0.6665120091083594  0.0075816713317849  0.0759053229740090   F   F   F
  0.8303800710779548  0.2527302811337927  0.2152150210768305   T   T   T
  0.6665027693185157  0.9843994457564561  0.2054244639127868   T   T   T
  0.8423127626174364  0.2482134865371163  0.3599760226602594   T   T   T
  0.6633914311409195  0.9926148526407348  0.3516857215083019   T   T   T
  0.8347131025127723  0.7325045691827654  0.0608055674487389   F   F   F
  0.6665419994803585  0.5065892301294639  0.0750822718895989   F   F   F
  0.8328664649884387  0.7465122170303524  0.2130503172108353   T   T   T
  0.6653256648874907  0.4920840313920056  0.2095765988987519   T   T   T
  0.8262350860424383  0.7566428627597725  0.3580360567982928   T   T   T
  0.6565434097405564  0.5153156723815544  0.3545356863643407   T   T   T
  0.1665329826993940  0.0768631794419647  0.0614906880407773   F   F   F
  0.1666160221128052  0.3895018948864220  0.0617076700345720   F   F   F
  0.9998305981013189  0.3445272093777660  0.1243317230982868   F   F   F
  0.9994646353483034  0.1467818237839182  0.0122275323109804   F   F   F
  0.1656497263391769  0.0958367302708311  0.2127450383724865   T   T   T
  0.1663471620455010  0.3942966927824849  0.2119311042897425   T   T   T
  0.0000006524335510  0.3473762587271099  0.2734523776943869   T   T   T
  0.9979772479873827  0.1454091109779222  0.1558477874139564   T   T   T
  0.1653800673432896  0.1141553710483487  0.3660841518159885   T   T   T
  0.1638342689622922  0.4271200813090386  0.3705905278875617   T   T   T
  0.9974278397799455  0.3501406540056476  0.4158561996050502   T   T   T
  0.9996224423647082  0.1661627886679705  0.3058239776664166   T   T   T
  0.1667621477235031  0.5741676957941166  0.0606384759923984   F   F   F
  0.1664819482683839  0.8879944163833926  0.0611193732666919   F   F   F
  0.0006188324660386  0.8423344546907927  0.1249939714926995   F   F   F
  0.9994135872074779  0.6458739955851982  0.0120542392051135   F   F   F
  0.1664305890009952  0.5957490622200134  0.2106283323416806   T   T   T
  0.1660268701195038  0.9040832115273940  0.2152609244154340   T   T   T
  0.9995606728637557  0.8519281845800371  0.2722065548196791   T   T   T
  0.9995940700451784  0.6515326132415118  0.1553824270996074   T   T   T
  0.1630590044666858  0.6028630639391809  0.3638777048085092   T   T   T
  0.1664974351776440  0.9249940765284662  0.3655226295935172   T   T   T
  0.9955734532925837  0.8391094407471327  0.4075205526274949   T   T   T
  0.0018989540942351  0.6472138561383407  0.2962679180923811   T   T   T
  0.4999400147437569  0.0767590368602669  0.0615377251379527   F   F   F
  0.5000578999956105  0.3897832065741724  0.0618592246313341   F   F   F
  0.3329736142668054  0.3446947973601411  0.1246454423257930   F   F   F
  0.3342426221022734  0.1473572161528978  0.0124184002380474   F   F   F
  0.5003850363573489  0.0973050666682286  0.2134006748958685   T   T   T
  0.4991254123614741  0.3952259214635971  0.2123895612949340   T   T   T
  0.3304023869267361  0.3445119234584046  0.2720679096413861   T   T   T
  0.3330633821223505  0.1452854774238745  0.1557845255280304   T   T   T
  0.5002110199801125  0.1165452419190331  0.3656316508929249   T   T   T
  0.5037740198093055  0.4353480181513847  0.3728328364730267   T   T   T
  0.3342085324554506  0.3645541759693184  0.4224462209372413   T   T   T
  0.3343729832679814  0.1686786239591257  0.3069199911958942   T   T   T
  0.4998746487357053  0.5742787764877022  0.0606403397902113   F   F   F
  0.5000804575737376  0.8882126754407622  0.0612688477411041   F   F   F
  0.3333824585469642  0.8431393577289654  0.1252855087367379   F   F   F
  0.3328523931715210  0.6461824789993500  0.0123595475277654   F   F   F
  0.4995958801291163  0.5958664790665773  0.2107105768272690   T   T   T
  0.4997341702575499  0.9037053378813250  0.2151311253046366   T   T   T
  0.3329145230309633  0.8529753951531703  0.2721143086874648   T   T   T
  0.3327625332523942  0.6516487445277689  0.1554764248804288   T   T   T
  0.4828528891912556  0.5996690520797772  0.3581263105735255   T   T   T
  0.4980071181421611  0.9293213126756827  0.3669599899663561   T   T   T
  0.3283835283756625  0.8401757215873746  0.4078753463705398   T   T   T
  0.3337434412685266  0.6488565916896619  0.2964029133027744   T   T   T
  0.8332387584763268  0.0768188400252896  0.0615444082920718   F   F   F
  0.8332468633448258  0.3895671695617011  0.0617952896379848   F   F   F
  0.6668966472630871  0.3452482867372311  0.1253195556330908   F   F   F
  0.6662627522736031  0.1474463936498935  0.0124743470764486   F   F   F
  0.8326870291438770  0.0969672424070395  0.2133354542515746   T   T   T
  0.8338653633913191  0.3948684196841397  0.2122065647862050   T   T   T
  0.6660964300618818  0.3524755174498342  0.2742394239330750   T   T   T
  0.6662537807338311  0.1453481438779041  0.1558602308783899   T   T   T
  0.8315421414419661  0.1132773488541579  0.3657718047414517   T   T   T
  0.8214536267094790  0.4526541145567432  0.3829694746115414   T   T   T
  0.6727247550489975  0.3722895689328552  0.4234865038855578   T   T   T
  0.6673091595779916  0.1673776102758351  0.3069094380471601   T   T   T
  0.8332544989525843  0.5746986574814557  0.0607920853119452   F   F   F
  0.8331147430796335  0.8888102871780177  0.0616362547994029   F   F   F
  0.6651065515099077  0.8424371689326406  0.1249889197201171   F   F   F
  0.6675221667629287  0.6464347459091826  0.0123752488532674   F   F   F
  0.8336428312374324  0.5957677119732754  0.2106447802366261   T   T   T
  0.8331545292449496  0.9035776959837801  0.2150947840539395   T   T   T
  0.6656199443943444  0.8520306343807189  0.2721435487250822   T   T   T
  0.6662552410115216  0.6514921689867476  0.1554494063528103   T   T   T
  0.8383572272008558  0.6006407900892402  0.3602457663408455   T   T   T
  0.8302236559528701  0.9275794050704907  0.3666396393692126   T   T   T
  0.6625778941457685  0.8302047951830547  0.4067525822571740   T   T   T
  0.6688278795296436  0.6472448227898528  0.2958217156403052   T   T   T
  0.5399806430773139  0.6261807018407389  0.5105713046597963   T   T   T
  0.6577880653169862  0.6883266822215263  0.4507887481168819   T   T   T
  0.4493276246313652  0.4292873044392400  0.5237728592059402   T   T   T
  0.2310567221472219  0.6115910000193785  0.5427465091019684   T   T   T
  0.8551500234884429  0.6339616427075242  0.5071643896298120   T   T   T
  0.7067460776657881  0.5621674434755450  0.4607283503484412   T   T   T
  0.3864599127371317  0.5086685806881374  0.5015062338414099   T   T   T
  0.7041523173990168  0.7772136861264440  0.4662817186798137   T   T   T
 
  0.00000000E+00  0.00000000E+00  0.00000000E+00
  0.00000000E+00  0.00000000E+00  0.00000000E+00
  0.00000000E+00  0.00000000E+00  0.00000000E+00
  0.00000000E+00  0.00000000E+00  0.00000000E+00
  0.00000000E+00  0.00000000E+00  0.00000000E+00
  0.00000000E+00  0.00000000E+00  0.00000000E+00
  0.00000000E+00  0.00000000E+00  0.00000000E+00
  0.00000000E+00  0.00000000E+00  0.00000000E+00
  0.00000000E+00  0.00000000E+00  0.00000000E+00
  0.00000000E+00  0.00000000E+00  0.00000000E+00
  0.00000000E+00  0.00000000E+00  0.00000000E+00
  0.00000000E+00  0.00000000E+00  0.00000000E+00
  0.00000000E+00  0.00000000E+00  0.00000000E+00
  0.00000000E+00  0.00000000E+00  0.00000000E+00
  0.00000000E+00  0.00000000E+00  0.00000000E+00
  0.00000000E+00  0.00000000E+00  0.00000000E+00
  0.00000000E+00  0.00000000E+00  0.00000000E+00
  0.00000000E+00  0.00000000E+00  0.00000000E+00
  0.00000000E+00  0.00000000E+00  0.00000000E+00
  0.00000000E+00  0.00000000E+00  0.00000000E+00
  0.00000000E+00  0.00000000E+00  0.00000000E+00
  0.00000000E+00  0.00000000E+00  0.00000000E+00
  0.00000000E+00  0.00000000E+00  0.00000000E+00
  0.00000000E+00  0.00000000E+00  0.00000000E+00
  0.00000000E+00  0.00000000E+00  0.00000000E+00
  0.00000000E+00  0.00000000E+00  0.00000000E+00
  0.00000000E+00  0.00000000E+00  0.00000000E+00
  0.00000000E+00  0.00000000E+00  0.00000000E+00
  0.00000000E+00  0.00000000E+00  0.00000000E+00
  0.00000000E+00  0.00000000E+00  0.00000000E+00
  0.00000000E+00  0.00000000E+00  0.00000000E+00
  0.00000000E+00  0.00000000E+00  0.00000000E+00
  0.00000000E+00  0.00000000E+00  0.00000000E+00
  0.00000000E+00  0.00000000E+00  0.00000000E+00
  0.00000000E+00  0.00000000E+00  0.00000000E+00
  0.00000000E+00  0.00000000E+00  0.00000000E+00
  0.00000000E+00  0.00000000E+00  0.00000000E+00
  0.00000000E+00  0.00000000E+00  0.00000000E+00
  0.00000000E+00  0.00000000E+00  0.00000000E+00
  0.00000000E+00  0.00000000E+00  0.00000000E+00
  0.00000000E+00  0.00000000E+00  0.00000000E+00
  0.00000000E+00  0.00000000E+00  0.00000000E+00
  0.00000000E+00  0.00000000E+00  0.00000000E+00
  0.00000000E+00  0.00000000E+00  0.00000000E+00
  0.00000000E+00  0.00000000E+00  0.00000000E+00
  0.00000000E+00  0.00000000E+00  0.00000000E+00
  0.00000000E+00  0.00000000E+00  0.00000000E+00
  0.00000000E+00  0.00000000E+00  0.00000000E+00
  0.00000000E+00  0.00000000E+00  0.00000000E+00
  0.00000000E+00  0.00000000E+00  0.00000000E+00
  0.00000000E+00  0.00000000E+00  0.00000000E+00
  0.00000000E+00  0.00000000E+00  0.00000000E+00
  0.00000000E+00  0.00000000E+00  0.00000000E+00
  0.00000000E+00  0.00000000E+00  0.00000000E+00
  0.00000000E+00  0.00000000E+00  0.00000000E+00
  0.00000000E+00  0.00000000E+00  0.00000000E+00
  0.00000000E+00  0.00000000E+00  0.00000000E+00
  0.00000000E+00  0.00000000E+00  0.00000000E+00
  0.00000000E+00  0.00000000E+00  0.00000000E+00
  0.00000000E+00  0.00000000E+00  0.00000000E+00
  0.00000000E+00  0.00000000E+00  0.00000000E+00
  0.00000000E+00  0.00000000E+00  0.00000000E+00
  0.00000000E+00  0.00000000E+00  0.00000000E+00
  0.00000000E+00  0.00000000E+00  0.00000000E+00
  0.00000000E+00  0.00000000E+00  0.00000000E+00
  0.00000000E+00  0.00000000E+00  0.00000000E+00
  0.00000000E+00  0.00000000E+00  0.00000000E+00
  0.00000000E+00  0.00000000E+00  0.00000000E+00
  0.00000000E+00  0.00000000E+00  0.00000000E+00
  0.00000000E+00  0.00000000E+00  0.00000000E+00
  0.00000000E+00  0.00000000E+00  0.00000000E+00
  0.00000000E+00  0.00000000E+00  0.00000000E+00
  0.00000000E+00  0.00000000E+00  0.00000000E+00
  0.00000000E+00  0.00000000E+00  0.00000000E+00
  0.00000000E+00  0.00000000E+00  0.00000000E+00
  0.00000000E+00  0.00000000E+00  0.00000000E+00
  0.00000000E+00  0.00000000E+00  0.00000000E+00
  0.00000000E+00  0.00000000E+00  0.00000000E+00
  0.00000000E+00  0.00000000E+00  0.00000000E+00
  0.00000000E+00  0.00000000E+00  0.00000000E+00
  0.00000000E+00  0.00000000E+00  0.00000000E+00
  0.00000000E+00  0.00000000E+00  0.00000000E+00
  0.00000000E+00  0.00000000E+00  0.00000000E+00
  0.00000000E+00  0.00000000E+00  0.00000000E+00
  0.00000000E+00  0.00000000E+00  0.00000000E+00
  0.00000000E+00  0.00000000E+00  0.00000000E+00
  0.00000000E+00  0.00000000E+00  0.00000000E+00
  0.00000000E+00  0.00000000E+00  0.00000000E+00
  0.00000000E+00  0.00000000E+00  0.00000000E+00
  0.00000000E+00  0.00000000E+00  0.00000000E+00
  0.00000000E+00  0.00000000E+00  0.00000000E+00
  0.00000000E+00  0.00000000E+00  0.00000000E+00
  0.00000000E+00  0.00000000E+00  0.00000000E+00
  0.00000000E+00  0.00000000E+00  0.00000000E+00
  0.00000000E+00  0.00000000E+00  0.00000000E+00
  0.00000000E+00  0.00000000E+00  0.00000000E+00
  0.00000000E+00  0.00000000E+00  0.00000000E+00
  0.00000000E+00  0.00000000E+00  0.00000000E+00
  0.00000000E+00  0.00000000E+00  0.00000000E+00
  0.00000000E+00  0.00000000E+00  0.00000000E+00
  0.00000000E+00  0.00000000E+00  0.00000000E+00
  0.00000000E+00  0.00000000E+00  0.00000000E+00
  0.00000000E+00  0.00000000E+00  0.00000000E+00
  0.00000000E+00  0.00000000E+00  0.00000000E+00
  0.00000000E+00  0.00000000E+00  0.00000000E+00
  0.00000000E+00  0.00000000E+00  0.00000000E+00
  0.00000000E+00  0.00000000E+00  0.00000000E+00
  0.00000000E+00  0.00000000E+00  0.00000000E+00
  0.00000000E+00  0.00000000E+00  0.00000000E+00
  0.00000000E+00  0.00000000E+00  0.00000000E+00
  0.00000000E+00  0.00000000E+00  0.00000000E+00
  0.00000000E+00  0.00000000E+00  0.00000000E+00
  0.00000000E+00  0.00000000E+00  0.00000000E+00
  0.00000000E+00  0.00000000E+00  0.00000000E+00
  0.00000000E+00  0.00000000E+00  0.00000000E+00
  0.00000000E+00  0.00000000E+00  0.00000000E+00
