# Supplementary material for: Influence of Domain Size and Support Composition on the Reducibility of SiO2 and TiO2 Supported Tungsten Oxide Clusters
Source: J Phys Chem C Nanomater Interfaces. 2024 Aug 14;128(33):13864–78. doi: 10.1021/acs.jpcc.4c03652 (PMC11345822; doi:10.1021/acs.jpcc.4c03652)
Supplement: Supplementary file 2 — jp4c03652_si_002.zip [file jp4c03652_si_002.zip › structures/rutile/dimer/CONTCAR-r-d-1O2H]

Ti  O  W  H                             
   1.00000000000000     
     8.9076100000000000    0.0000000000000000    0.0000000000000000
     0.0000000000000000   13.1614000000000004    0.0000000000000000
     0.0000000000000000  -23.0325184729112884   23.0325184729112920
   Ti   O    W    H 
    36    77     2     2
Selective dynamics
Direct
  0.1668960635964538  0.2272300063019657  0.0592790931123659   F   F   F
  0.0000813980299341  0.0080677538012850  0.0761621468987244   F   F   F
  0.1654920485547656  0.2497540557816804  0.2129274618569541   T   T   T
 -0.0008351125417946  0.9865796683714507  0.2061759065849811   T   T   T
  0.1511436325848405  0.2544856242197770  0.3591379781069561   T   T   T
  0.0003473811671921  0.9909022475551098  0.3521030730910308   T   T   T
  0.1649545895896196  0.7316124430585518  0.0602630636183932   F   F   F
  0.9999328336844755  0.5064290853588531  0.0749667101930385   F   F   F
  0.1665765910832442  0.7478755118289134  0.2133428178081430   T   T   T
  0.9995163167086819  0.4901511901090518  0.2079492206138268   T   T   T
  0.1596821854239335  0.7545370024815882  0.3585496652308409   T   T   T
  0.0014988082060380  0.4941103441884804  0.3523765833939935   T   T   T
  0.5006852394860175  0.2294158774658470  0.0606435781926749   F   F   F
  0.3330142690037050  0.0078622905964352  0.0761259065427708   F   F   F
  0.5029314017375729  0.2526473338368448  0.2151314321661188   T   T   T
  0.3327259956983724  0.9851265823563086  0.2052908884471933   T   T   T
  0.5088084045186023  0.2464640533282370  0.3536986439514282   T   T   T
  0.3321831690287198  0.9962169962719222  0.3519045648052276   T   T   T
  0.5004561783431996  0.7299137165266103  0.0593122548920988   F   F   F
  0.3334361199993481  0.5065357199221765  0.0751011065459153   F   F   F
  0.5002497011689873  0.7479799656613768  0.2131500457558518   T   T   T
  0.3333220802854058  0.4910177984201601  0.2083939074121765   T   T   T
  0.4894103993773953  0.7604085917836007  0.3586138178804620   T   T   T
  0.3292043164421659  0.4821149743951165  0.3510025477808804   T   T   T
  0.8325400735397963  0.2287842912987799  0.0601383766306327   F   F   F
  0.6665120091083594  0.0075816713317849  0.0759053229740090   F   F   F
  0.8297730816491392  0.2541723971099749  0.2155539885402271   T   T   T
  0.6668746063744829  0.9852266718993666  0.2057288525219469   T   T   T
  0.8411241998796615  0.2639050686522911  0.3679911736858635   T   T   T
  0.6646326949208342  0.9946387629749482  0.3520680802715194   T   T   T
  0.8347131025127723  0.7325045691827654  0.0608055674487389   F   F   F
  0.6665419994803585  0.5065892301294639  0.0750822718895989   F   F   F
  0.8336618422553118  0.7472679198801261  0.2131412762870212   T   T   T
  0.6659996218762486  0.4929847362813309  0.2097589574410994   T   T   T
  0.8282394227829369  0.7574831050754091  0.3579155070166202   T   T   T
  0.6545925880020420  0.5212080625580173  0.3556983037119669   T   T   T
  0.1665329826993940  0.0768631794419647  0.0614906880407773   F   F   F
  0.1666160221128052  0.3895018948864220  0.0617076700345720   F   F   F
  0.9998305981013189  0.3445272093777660  0.1243317230982868   F   F   F
  0.9994646353483034  0.1467818237839182  0.0122275323109804   F   F   F
  0.1659573406089787  0.0967359112680659  0.2131841374511859   T   T   T
  0.1671919491240286  0.3948465260200523  0.2119791308451504   T   T   T
  0.0010324801016584  0.3473233841827845  0.2728490847532071   T   T   T
  0.9983628648899930  0.1456063999523407  0.1557905114302782   T   T   T
  0.1661290637829077  0.1144051311952991  0.3655735557293991   T   T   T
  0.1629556783624453  0.4269795359064206  0.3703002778648641   T   T   T
  0.0042626416259850  0.3524620911634472  0.4172715543113188   T   T   T
  0.9944891857329783  0.1670753771660565  0.3063945122356385   T   T   T
  0.1667621477235031  0.5741676957941166  0.0606384759923984   F   F   F
  0.1664819482683839  0.8879944163833926  0.0611193732666919   F   F   F
  0.0006188324660386  0.8423344546907927  0.1249939714926995   F   F   F
  0.9994135872074779  0.6458739955851982  0.0120542392051135   F   F   F
  0.1670399873429715  0.5967559440642979  0.2108650638550011   T   T   T
  0.1665944405260257  0.9059816316350791  0.2159364334015965   T   T   T
 -0.0005367499894843  0.8537991476912419  0.2724984048182584   T   T   T
  0.0006833839425722  0.6519229649227954  0.1554487729527423   T   T   T
  0.1645122215932404  0.6031771613017182  0.3637639344851531   T   T   T
  0.1668376249622223  0.9270272598888983  0.3659964590279817   T   T   T
  0.9967190683002950  0.8399914388178296  0.4076735771385499   T   T   T
  0.0023550532113278  0.6484604817575792  0.2965264576848503   T   T   T
  0.4999400147437569  0.0767590368602669  0.0615377251379527   F   F   F
  0.5000578999956105  0.3897832065741724  0.0618592246313341   F   F   F
  0.3329736142668054  0.3446947973601411  0.1246454423257930   F   F   F
  0.3342426221022734  0.1473572161528978  0.0124184002380474   F   F   F
  0.5003857970679626  0.0984952775564508  0.2140200409574069   T   T   T
  0.4993245237058478  0.3963844430170154  0.2127695295156267   T   T   T
  0.3301753068785344  0.3430872018980304  0.2716194270840498   T   T   T
  0.3342791603908504  0.1451566199248542  0.1557400217755285   T   T   T
  0.4999433919587580  0.1191535156571700  0.3666194828882201   T   T   T
  0.5048852421154006  0.4343106301087530  0.3718083212529651   T   T   T
  0.3257032461689490  0.3796013788552571  0.4298897370120969   T   T   T
  0.3344886934135308  0.1750358138822380  0.3100119385204690   T   T   T
  0.4998746487357053  0.5742787764877022  0.0606403397902113   F   F   F
  0.5000804575737376  0.8882126754407622  0.0612688477411041   F   F   F
  0.3333824585469642  0.8431393577289654  0.1252855087367379   F   F   F
  0.3328523931715210  0.6461824789993500  0.0123595475277654   F   F   F
  0.5000690016421249  0.5966530263853440  0.2108064419134238   T   T   T
  0.4995244168175475  0.9045885215727141  0.2153933931792467   T   T   T
  0.3340462197277860  0.8542440239797904  0.2723111119294969   T   T   T
  0.3331968069578341  0.6522741720509060  0.1555339124362920   T   T   T
  0.4798591943330462  0.5989631766678507  0.3569719515909585   T   T   T
  0.4989310067181051  0.9307606946311244  0.3672728687114644   T   T   T
  0.3295300271522376  0.8422867560290076  0.4082512693589926   T   T   T
  0.3336464306571023  0.6507882242440711  0.2966916580268158   T   T   T
  0.8332387584763268  0.0768188400252896  0.0615444082920718   F   F   F
  0.8332468633448258  0.3895671695617011  0.0617952896379848   F   F   F
  0.6668966472630871  0.3452482867372311  0.1253195556330908   F   F   F
  0.6662627522736031  0.1474463936498935  0.0124743470764486   F   F   F
  0.8330235422716070  0.0968007508355433  0.2129570885279702   T   T   T
  0.8346310526977220  0.3955218375727861  0.2122359324394553   T   T   T
  0.6672127387170054  0.3540755716918807  0.2747956353080452   T   T   T
  0.6664552479709507  0.1457436247005172  0.1559342734813728   T   T   T
  0.8316751257234158  0.1187488449915704  0.3690247375729594   T   T   T
  0.8253640846906152  0.4553999770832461  0.3835587742869033   T   T   T
  0.6640732316866278  0.3688024151270097  0.4220687610944960   T   T   T
  0.6699232803341824  0.1643289402509424  0.3058122580439299   T   T   T
  0.8332544989525843  0.5746986574814557  0.0607920853119452   F   F   F
  0.8331147430796335  0.8888102871780177  0.0616362547994029   F   F   F
  0.6651065515099077  0.8424371689326406  0.1249889197201171   F   F   F
  0.6675221667629287  0.6464347459091826  0.0123752488532674   F   F   F
  0.8344208943867467  0.5963954583890937  0.2107041912695146   T   T   T
  0.8335846695401129  0.9027998229789127  0.2144684916034450   T   T   T
  0.6668345490349600  0.8535927543695840  0.2723703264872399   T   T   T
  0.6667923423087836  0.6516083269458185  0.1554752935956010   T   T   T
  0.8392257592029446  0.6013880350958836  0.3598565578925920   T   T   T
  0.8306215112873220  0.9275040962202692  0.3665793755771434   T   T   T
  0.6634433915626484  0.8284559748015922  0.4064439241204989   T   T   T
  0.6695027614109672  0.6480214736107138  0.2958081577436225   T   T   T
  0.5358104319802153  0.6184301466592387  0.5080136798571470   T   T   T
  0.6513251752946601  0.6888773296380232  0.4501125619249252   T   T   T
  0.4490316569699652  0.4362400341372359  0.5255353682054945   T   T   T
  0.2367823447050988  0.6502778639127289  0.5584537902363719   T   T   T
  0.8558049360008635  0.6450149639714601  0.5114630241718889   T   T   T
  0.7177213334241994  0.5625218502173304  0.4599286025564226   T   T   T
  0.3841843653104068  0.5170784629653518  0.5044293110224751   T   T   T
  0.7023647088036675  0.7737905152563802  0.4632896557087993   T   T   T
  0.1526566328706120  0.6818492866454826  0.5502069246084615   T   T   T
 
  0.00000000E+00  0.00000000E+00  0.00000000E+00
  0.00000000E+00  0.00000000E+00  0.00000000E+00
  0.00000000E+00  0.00000000E+00  0.00000000E+00
  0.00000000E+00  0.00000000E+00  0.00000000E+00
  0.00000000E+00  0.00000000E+00  0.00000000E+00
  0.00000000E+00  0.00000000E+00  0.00000000E+00
  0.00000000E+00  0.00000000E+00  0.00000000E+00
  0.00000000E+00  0.00000000E+00  0.00000000E+00
  0.00000000E+00  0.00000000E+00  0.00000000E+00
  0.00000000E+00  0.00000000E+00  0.00000000E+00
  0.00000000E+00  0.00000000E+00  0.00000000E+00
  0.00000000E+00  0.00000000E+00  0.00000000E+00
  0.00000000E+00  0.00000000E+00  0.00000000E+00
  0.00000000E+00  0.00000000E+00  0.00000000E+00
  0.00000000E+00  0.00000000E+00  0.00000000E+00
  0.00000000E+00  0.00000000E+00  0.00000000E+00
  0.00000000E+00  0.00000000E+00  0.00000000E+00
  0.00000000E+00  0.00000000E+00  0.00000000E+00
  0.00000000E+00  0.00000000E+00  0.00000000E+00
  0.00000000E+00  0.00000000E+00  0.00000000E+00
  0.00000000E+00  0.00000000E+00  0.00000000E+00
  0.00000000E+00  0.00000000E+00  0.00000000E+00
  0.00000000E+00  0.00000000E+00  0.00000000E+00
  0.00000000E+00  0.00000000E+00  0.00000000E+00
  0.00000000E+00  0.00000000E+00  0.00000000E+00
  0.00000000E+00  0.00000000E+00  0.00000000E+00
  0.00000000E+00  0.00000000E+00  0.00000000E+00
  0.00000000E+00  0.00000000E+00  0.00000000E+00
  0.00000000E+00  0.00000000E+00  0.00000000E+00
  0.00000000E+00  0.00000000E+00  0.00000000E+00
  0.00000000E+00  0.00000000E+00  0.00000000E+00
  0.00000000E+00  0.00000000E+00  0.00000000E+00
  0.00000000E+00  0.00000000E+00  0.00000000E+00
  0.00000000E+00  0.00000000E+00  0.00000000E+00
  0.00000000E+00  0.00000000E+00  0.00000000E+00
  0.00000000E+00  0.00000000E+00  0.00000000E+00
  0.00000000E+00  0.00000000E+00  0.00000000E+00
  0.00000000E+00  0.00000000E+00  0.00000000E+00
  0.00000000E+00  0.00000000E+00  0.00000000E+00
  0.00000000E+00  0.00000000E+00  0.00000000E+00
  0.00000000E+00  0.00000000E+00  0.00000000E+00
  0.00000000E+00  0.00000000E+00  0.00000000E+00
  0.00000000E+00  0.00000000E+00  0.00000000E+00
  0.00000000E+00  0.00000000E+00  0.00000000E+00
  0.00000000E+00  0.00000000E+00  0.00000000E+00
  0.00000000E+00  0.00000000E+00  0.00000000E+00
  0.00000000E+00  0.00000000E+00  0.00000000E+00
  0.00000000E+00  0.00000000E+00  0.00000000E+00
  0.00000000E+00  0.00000000E+00  0.00000000E+00
  0.00000000E+00  0.00000000E+00  0.00000000E+00
  0.00000000E+00  0.00000000E+00  0.00000000E+00
  0.00000000E+00  0.00000000E+00  0.00000000E+00
  0.00000000E+00  0.00000000E+00  0.00000000E+00
  0.00000000E+00  0.00000000E+00  0.00000000E+00
  0.00000000E+00  0.00000000E+00  0.00000000E+00
  0.00000000E+00  0.00000000E+00  0.00000000E+00
  0.00000000E+00  0.00000000E+00  0.00000000E+00
  0.00000000E+00  0.00000000E+00  0.00000000E+00
  0.00000000E+00  0.00000000E+00  0.00000000E+00
  0.00000000E+00  0.00000000E+00  0.00000000E+00
  0.00000000E+00  0.00000000E+00  0.00000000E+00
  0.00000000E+00  0.00000000E+00  0.00000000E+00
  0.00000000E+00  0.00000000E+00  0.00000000E+00
  0.00000000E+00  0.00000000E+00  0.00000000E+00
  0.00000000E+00  0.00000000E+00  0.00000000E+00
  0.00000000E+00  0.00000000E+00  0.00000000E+00
  0.00000000E+00  0.00000000E+00  0.00000000E+00
  0.00000000E+00  0.00000000E+00  0.00000000E+00
  0.00000000E+00  0.00000000E+00  0.00000000E+00
  0.00000000E+00  0.00000000E+00  0.00000000E+00
  0.00000000E+00  0.00000000E+00  0.00000000E+00
  0.00000000E+00  0.00000000E+00  0.00000000E+00
  0.00000000E+00  0.00000000E+00  0.00000000E+00
  0.00000000E+00  0.00000000E+00  0.00000000E+00
  0.00000000E+00  0.00000000E+00  0.00000000E+00
  0.00000000E+00  0.00000000E+00  0.00000000E+00
  0.00000000E+00  0.00000000E+00  0.00000000E+00
  0.00000000E+00  0.00000000E+00  0.00000000E+00
  0.00000000E+00  0.00000000E+00  0.00000000E+00
  0.00000000E+00  0.00000000E+00  0.00000000E+00
  0.00000000E+00  0.00000000E+00  0.00000000E+00
  0.00000000E+00  0.00000000E+00  0.00000000E+00
  0.00000000E+00  0.00000000E+00  0.00000000E+00
  0.00000000E+00  0.00000000E+00  0.00000000E+00
  0.00000000E+00  0.00000000E+00  0.00000000E+00
  0.00000000E+00  0.00000000E+00  0.00000000E+00
  0.00000000E+00  0.00000000E+00  0.00000000E+00
  0.00000000E+00  0.00000000E+00  0.00000000E+00
  0.00000000E+00  0.00000000E+00  0.00000000E+00
  0.00000000E+00  0.00000000E+00  0.00000000E+00
  0.00000000E+00  0.00000000E+00  0.00000000E+00
  0.00000000E+00  0.00000000E+00  0.00000000E+00
  0.00000000E+00  0.00000000E+00  0.00000000E+00
  0.00000000E+00  0.00000000E+00  0.00000000E+00
  0.00000000E+00  0.00000000E+00  0.00000000E+00
  0.00000000E+00  0.00000000E+00  0.00000000E+00
  0.00000000E+00  0.00000000E+00  0.00000000E+00
  0.00000000E+00  0.00000000E+00  0.00000000E+00
  0.00000000E+00  0.00000000E+00  0.00000000E+00
  0.00000000E+00  0.00000000E+00  0.00000000E+00
  0.00000000E+00  0.00000000E+00  0.00000000E+00
  0.00000000E+00  0.00000000E+00  0.00000000E+00
  0.00000000E+00  0.00000000E+00  0.00000000E+00
  0.00000000E+00  0.00000000E+00  0.00000000E+00
  0.00000000E+00  0.00000000E+00  0.00000000E+00
  0.00000000E+00  0.00000000E+00  0.00000000E+00
  0.00000000E+00  0.00000000E+00  0.00000000E+00
  0.00000000E+00  0.00000000E+00  0.00000000E+00
  0.00000000E+00  0.00000000E+00  0.00000000E+00
  0.00000000E+00  0.00000000E+00  0.00000000E+00
  0.00000000E+00  0.00000000E+00  0.00000000E+00
  0.00000000E+00  0.00000000E+00  0.00000000E+00
  0.00000000E+00  0.00000000E+00  0.00000000E+00
  0.00000000E+00  0.00000000E+00  0.00000000E+00
  0.00000000E+00  0.00000000E+00  0.00000000E+00
  0.00000000E+00  0.00000000E+00  0.00000000E+00
  0.00000000E+00  0.00000000E+00  0.00000000E+00
