# Supplementary material for: Influence of Domain Size and Support Composition on the Reducibility of SiO2 and TiO2 Supported Tungsten Oxide Clusters
Source: J Phys Chem C Nanomater Interfaces. 2024 Aug 14;128(33):13864–78. doi: 10.1021/acs.jpcc.4c03652 (PMC11345822; doi:10.1021/acs.jpcc.4c03652)
Supplement: Supplementary file 2 — jp4c03652_si_002.zip [file jp4c03652_si_002.zip › structures/rutile/dimer/CONTCAR-r-d-1O3H]

Ti  O  W  H                             
   1.00000000000000     
     8.9076100000000000    0.0000000000000000    0.0000000000000000
     0.0000000000000000   13.1614000000000004    0.0000000000000000
     0.0000000000000000  -23.0325184729112884   23.0325184729112920
   Ti   O    W    H 
    36    77     2     3
Selective dynamics
Direct
  0.1668960635964538  0.2272300063019657  0.0592790931123659   F   F   F
  0.0000813980299341  0.0080677538012850  0.0761621468987244   F   F   F
  0.1645944380430059  0.2504750415352854  0.2134259690049309   T   T   T
 -0.0002919584380376  0.9853144320321126  0.2056275397629900   T   T   T
  0.1522167189515816  0.2620054642490627  0.3632106297172136   T   T   T
  0.0018843782333955  0.9907058917546090  0.3524461365551589   T   T   T
  0.1649545895896196  0.7316124430585518  0.0602630636183932   F   F   F
  0.9999328336844755  0.5064290853588531  0.0749667101930385   F   F   F
  0.1660976157699520  0.7478670963608894  0.2134609280391697   T   T   T
 -0.0006908620356457  0.4901075256850976  0.2079439385798187   T   T   T
  0.1658606041039173  0.7559276171226612  0.3588597773581461   T   T   T
  0.0058250824477069  0.4959285200943808  0.3533305864647736   T   T   T
  0.5006852394860175  0.2294158774658470  0.0606435781926749   F   F   F
  0.3330142690037050  0.0078622905964352  0.0761259065427708   F   F   F
  0.5020665967667787  0.2520631052566250  0.2146477626576282   T   T   T
  0.3327249436542749  0.9845934461480907  0.2051047724484142   T   T   T
  0.4981477273119344  0.2491584209210362  0.3550438893468822   T   T   T
  0.3329932579469895  0.9972766463005012  0.3523302876857245   T   T   T
  0.5004561783431996  0.7299137165266103  0.0593122548920988   F   F   F
  0.3334361199993481  0.5065357199221765  0.0751011065459153   F   F   F
  0.4991402022505311  0.7470739145821327  0.2129794758409989   T   T   T
  0.3329870628356218  0.4908830697545463  0.2084506340971926   T   T   T
  0.4958755737331370  0.7588550007988363  0.3586067297960743   T   T   T
  0.3294076754583011  0.4852098737660342  0.3511742405055742   T   T   T
  0.8325400735397963  0.2287842912987799  0.0601383766306327   F   F   F
  0.6665120091083594  0.0075816713317849  0.0759053229740090   F   F   F
  0.8307190751343274  0.2538349342466198  0.2154838721376869   T   T   T
  0.6662141510323606  0.9840075273050430  0.2049056981269196   T   T   T
  0.8445160280740515  0.2493915982882568  0.3613282002419828   T   T   T
  0.6640479010417685  0.9910968568232676  0.3516962545919435   T   T   T
  0.8347131025127723  0.7325045691827654  0.0608055674487389   F   F   F
  0.6665419994803585  0.5065892301294639  0.0750822718895989   F   F   F
  0.8333008583478776  0.7471827997401015  0.2130686639478450   T   T   T
  0.6661470531702453  0.4931017884321695  0.2098232128842854   T   T   T
  0.8343301723137394  0.7549002536711192  0.3578692841812701   T   T   T
  0.6554874289027731  0.5139563438953375  0.3548423061787244   T   T   T
  0.1665329826993940  0.0768631794419647  0.0614906880407773   F   F   F
  0.1666160221128052  0.3895018948864220  0.0617076700345720   F   F   F
  0.9998305981013189  0.3445272093777660  0.1243317230982868   F   F   F
  0.9994646353483034  0.1467818237839182  0.0122275323109804   F   F   F
  0.1654752304613693  0.0968201272325468  0.2134724706919690   T   T   T
  0.1659092315646286  0.3950074707300576  0.2121285723444214   T   T   T
  0.0006820823998286  0.3471839329783715  0.2736364545416088   T   T   T
  0.9979924718293715  0.1452424938911822  0.1558600319623598   T   T   T
  0.1660472291414999  0.1183651029313570  0.3673080293273198   T   T   T
  0.1655847254588978  0.4283583962683341  0.3720661090192208   T   T   T
 -0.0011831543007405  0.3541460614095747  0.4171684509705544   T   T   T
 -0.0028407667108909  0.1652901048670879  0.3062880265597256   T   T   T
  0.1667621477235031  0.5741676957941166  0.0606384759923984   F   F   F
  0.1664819482683839  0.8879944163833926  0.0611193732666919   F   F   F
  0.0006188324660386  0.8423344546907927  0.1249939714926995   F   F   F
  0.9994135872074779  0.6458739955851982  0.0120542392051135   F   F   F
  0.1658601851862358  0.5970519565896835  0.2110603585818695   T   T   T
  0.1661855404282863  0.9055071909978674  0.2157725280749578   T   T   T
 -0.0007402615308269  0.8546561959871942  0.2729477862748725   T   T   T
 -0.0000270234223258  0.6521971653035472  0.1554373894662506   T   T   T
  0.1661198107086345  0.6054652832271061  0.3640887645655980   T   T   T
  0.1679025402816770  0.9276807138820056  0.3664966687757428   T   T   T
  0.9982489703341523  0.8400982935502624  0.4078107165083287   T   T   T
 -0.0007840142633217  0.6487155786563601  0.2968599084325381   T   T   T
  0.4999400147437569  0.0767590368602669  0.0615377251379527   F   F   F
  0.5000578999956105  0.3897832065741724  0.0618592246313341   F   F   F
  0.3329736142668054  0.3446947973601411  0.1246454423257930   F   F   F
  0.3342426221022734  0.1473572161528978  0.0124184002380474   F   F   F
  0.5001740052370761  0.0981586565868825  0.2140629829570134   T   T   T
  0.4987541956347307  0.3962405845427225  0.2127015576873781   T   T   T
  0.3307495268231996  0.3435275220798700  0.2717147502823505   T   T   T
  0.3331730953671624  0.1452245332329883  0.1557326402931109   T   T   T
  0.5021056818939786  0.1262185539871483  0.3701137510395336   T   T   T
  0.5052487390029901  0.4375519600806493  0.3756705798231704   T   T   T
  0.3315721732978719  0.3767516219123854  0.4285068728178599   T   T   T
  0.3334774459886547  0.1725465399315122  0.3094096184829243   T   T   T
  0.4998746487357053  0.5742787764877022  0.0606403397902113   F   F   F
  0.5000804575737376  0.8882126754407622  0.0612688477411041   F   F   F
  0.3333824585469642  0.8431393577289654  0.1252855087367379   F   F   F
  0.3328523931715210  0.6461824789993500  0.0123595475277654   F   F   F
  0.4990278456415386  0.5965940954417879  0.2107379895129077   T   T   T
  0.4997457470060391  0.9057200434946920  0.2158561182011988   T   T   T
  0.3337242540041464  0.8555591981962408  0.2727882345422850   T   T   T
  0.3324038356509126  0.6523900670304439  0.1555039412998417   T   T   T
  0.4846369635944692  0.5987330238970374  0.3571567349687316   T   T   T
  0.4989342146750906  0.9310603556623623  0.3678193966724774   T   T   T
  0.3321690680680882  0.8415627737421706  0.4081880207414313   T   T   T
  0.3314258987695033  0.6506592896392305  0.2969931555142961   T   T   T
  0.8332387584763268  0.0768188400252896  0.0615444082920718   F   F   F
  0.8332468633448258  0.3895671695617011  0.0617952896379848   F   F   F
  0.6668966472630871  0.3452482867372311  0.1253195556330908   F   F   F
  0.6662627522736031  0.1474463936498935  0.0124743470764486   F   F   F
  0.8326771199608342  0.0974046481872700  0.2137226128761596   T   T   T
  0.8334607467514178  0.3960925375932769  0.2126875240539915   T   T   T
  0.6661738926781761  0.3512096157947331  0.2743898614817558   T   T   T
  0.6666098544194676  0.1453995881954565  0.1559130112000179   T   T   T
  0.8301938510294320  0.1202349574644539  0.3694209462676558   T   T   T
  0.8166049097774339  0.4573819897499367  0.3871958478940359   T   T   T
  0.6718075708134692  0.3810412068420535  0.4305920628762036   T   T   T
  0.6674665589251356  0.1753208601357450  0.3105406539752551   T   T   T
  0.8332544989525843  0.5746986574814557  0.0607920853119452   F   F   F
  0.8331147430796335  0.8888102871780177  0.0616362547994029   F   F   F
  0.6651065515099077  0.8424371689326406  0.1249889197201171   F   F   F
  0.6675221667629287  0.6464347459091826  0.0123752488532674   F   F   F
  0.8333831066736662  0.5968586096682660  0.2109099997489832   T   T   T
  0.8324954922203234  0.9049916405127673  0.2155640256036296   T   T   T
  0.6654831088980110  0.8535932132640136  0.2723700482013323   T   T   T
  0.6662191903674411  0.6520798010340028  0.1554545998009270   T   T   T
  0.8386979119786195  0.5987582938420187  0.3602312143117978   T   T   T
  0.8312199706840524  0.9280561804108669  0.3669602973832838   T   T   T
  0.6655926958578128  0.8279081259041822  0.4072909145580213   T   T   T
  0.6663293102529950  0.6498908354420297  0.2963319535063200   T   T   T
  0.5217555904451677  0.6336855103758036  0.5083369181427018   T   T   T
  0.6489666718801944  0.7001100946304506  0.4513546131008969   T   T   T
  0.3464546561845628  0.5320336440972988  0.5481371158276720   T   T   T
  0.1813725896543215  0.6693028885696749  0.5193025349989238   T   T   T
  0.8535014894616646  0.6617092327572606  0.5145613205606034   T   T   T
  0.7125910914017681  0.5823903833510694  0.4641546500944860   T   T   T
  0.3428320171522517  0.5542065624676109  0.5019747433719199   T   T   T
  0.6569134146142950  0.3677426666562286  0.4561801454581371   T   T   T
  0.6880113951209043  0.7780679297221947  0.4559993068241107   T   T   T
  0.0739248531855006  0.6654575889325175  0.5257158138926272   T   T   T
 
  0.00000000E+00  0.00000000E+00  0.00000000E+00
  0.00000000E+00  0.00000000E+00  0.00000000E+00
  0.00000000E+00  0.00000000E+00  0.00000000E+00
  0.00000000E+00  0.00000000E+00  0.00000000E+00
  0.00000000E+00  0.00000000E+00  0.00000000E+00
  0.00000000E+00  0.00000000E+00  0.00000000E+00
  0.00000000E+00  0.00000000E+00  0.00000000E+00
  0.00000000E+00  0.00000000E+00  0.00000000E+00
  0.00000000E+00  0.00000000E+00  0.00000000E+00
  0.00000000E+00  0.00000000E+00  0.00000000E+00
  0.00000000E+00  0.00000000E+00  0.00000000E+00
  0.00000000E+00  0.00000000E+00  0.00000000E+00
  0.00000000E+00  0.00000000E+00  0.00000000E+00
  0.00000000E+00  0.00000000E+00  0.00000000E+00
  0.00000000E+00  0.00000000E+00  0.00000000E+00
  0.00000000E+00  0.00000000E+00  0.00000000E+00
  0.00000000E+00  0.00000000E+00  0.00000000E+00
  0.00000000E+00  0.00000000E+00  0.00000000E+00
  0.00000000E+00  0.00000000E+00  0.00000000E+00
  0.00000000E+00  0.00000000E+00  0.00000000E+00
  0.00000000E+00  0.00000000E+00  0.00000000E+00
  0.00000000E+00  0.00000000E+00  0.00000000E+00
  0.00000000E+00  0.00000000E+00  0.00000000E+00
  0.00000000E+00  0.00000000E+00  0.00000000E+00
  0.00000000E+00  0.00000000E+00  0.00000000E+00
  0.00000000E+00  0.00000000E+00  0.00000000E+00
  0.00000000E+00  0.00000000E+00  0.00000000E+00
  0.00000000E+00  0.00000000E+00  0.00000000E+00
  0.00000000E+00  0.00000000E+00  0.00000000E+00
  0.00000000E+00  0.00000000E+00  0.00000000E+00
  0.00000000E+00  0.00000000E+00  0.00000000E+00
  0.00000000E+00  0.00000000E+00  0.00000000E+00
  0.00000000E+00  0.00000000E+00  0.00000000E+00
  0.00000000E+00  0.00000000E+00  0.00000000E+00
  0.00000000E+00  0.00000000E+00  0.00000000E+00
  0.00000000E+00  0.00000000E+00  0.00000000E+00
  0.00000000E+00  0.00000000E+00  0.00000000E+00
  0.00000000E+00  0.00000000E+00  0.00000000E+00
  0.00000000E+00  0.00000000E+00  0.00000000E+00
  0.00000000E+00  0.00000000E+00  0.00000000E+00
  0.00000000E+00  0.00000000E+00  0.00000000E+00
  0.00000000E+00  0.00000000E+00  0.00000000E+00
  0.00000000E+00  0.00000000E+00  0.00000000E+00
  0.00000000E+00  0.00000000E+00  0.00000000E+00
  0.00000000E+00  0.00000000E+00  0.00000000E+00
  0.00000000E+00  0.00000000E+00  0.00000000E+00
  0.00000000E+00  0.00000000E+00  0.00000000E+00
  0.00000000E+00  0.00000000E+00  0.00000000E+00
  0.00000000E+00  0.00000000E+00  0.00000000E+00
  0.00000000E+00  0.00000000E+00  0.00000000E+00
  0.00000000E+00  0.00000000E+00  0.00000000E+00
  0.00000000E+00  0.00000000E+00  0.00000000E+00
  0.00000000E+00  0.00000000E+00  0.00000000E+00
  0.00000000E+00  0.00000000E+00  0.00000000E+00
  0.00000000E+00  0.00000000E+00  0.00000000E+00
  0.00000000E+00  0.00000000E+00  0.00000000E+00
  0.00000000E+00  0.00000000E+00  0.00000000E+00
  0.00000000E+00  0.00000000E+00  0.00000000E+00
  0.00000000E+00  0.00000000E+00  0.00000000E+00
  0.00000000E+00  0.00000000E+00  0.00000000E+00
  0.00000000E+00  0.00000000E+00  0.00000000E+00
  0.00000000E+00  0.00000000E+00  0.00000000E+00
  0.00000000E+00  0.00000000E+00  0.00000000E+00
  0.00000000E+00  0.00000000E+00  0.00000000E+00
  0.00000000E+00  0.00000000E+00  0.00000000E+00
  0.00000000E+00  0.00000000E+00  0.00000000E+00
  0.00000000E+00  0.00000000E+00  0.00000000E+00
  0.00000000E+00  0.00000000E+00  0.00000000E+00
  0.00000000E+00  0.00000000E+00  0.00000000E+00
  0.00000000E+00  0.00000000E+00  0.00000000E+00
  0.00000000E+00  0.00000000E+00  0.00000000E+00
  0.00000000E+00  0.00000000E+00  0.00000000E+00
  0.00000000E+00  0.00000000E+00  0.00000000E+00
  0.00000000E+00  0.00000000E+00  0.00000000E+00
  0.00000000E+00  0.00000000E+00  0.00000000E+00
  0.00000000E+00  0.00000000E+00  0.00000000E+00
  0.00000000E+00  0.00000000E+00  0.00000000E+00
  0.00000000E+00  0.00000000E+00  0.00000000E+00
  0.00000000E+00  0.00000000E+00  0.00000000E+00
  0.00000000E+00  0.00000000E+00  0.00000000E+00
  0.00000000E+00  0.00000000E+00  0.00000000E+00
  0.00000000E+00  0.00000000E+00  0.00000000E+00
  0.00000000E+00  0.00000000E+00  0.00000000E+00
  0.00000000E+00  0.00000000E+00  0.00000000E+00
  0.00000000E+00  0.00000000E+00  0.00000000E+00
  0.00000000E+00  0.00000000E+00  0.00000000E+00
  0.00000000E+00  0.00000000E+00  0.00000000E+00
  0.00000000E+00  0.00000000E+00  0.00000000E+00
  0.00000000E+00  0.00000000E+00  0.00000000E+00
  0.00000000E+00  0.00000000E+00  0.00000000E+00
  0.00000000E+00  0.00000000E+00  0.00000000E+00
  0.00000000E+00  0.00000000E+00  0.00000000E+00
  0.00000000E+00  0.00000000E+00  0.00000000E+00
  0.00000000E+00  0.00000000E+00  0.00000000E+00
  0.00000000E+00  0.00000000E+00  0.00000000E+00
  0.00000000E+00  0.00000000E+00  0.00000000E+00
  0.00000000E+00  0.00000000E+00  0.00000000E+00
  0.00000000E+00  0.00000000E+00  0.00000000E+00
  0.00000000E+00  0.00000000E+00  0.00000000E+00
  0.00000000E+00  0.00000000E+00  0.00000000E+00
  0.00000000E+00  0.00000000E+00  0.00000000E+00
  0.00000000E+00  0.00000000E+00  0.00000000E+00
  0.00000000E+00  0.00000000E+00  0.00000000E+00
  0.00000000E+00  0.00000000E+00  0.00000000E+00
  0.00000000E+00  0.00000000E+00  0.00000000E+00
  0.00000000E+00  0.00000000E+00  0.00000000E+00
  0.00000000E+00  0.00000000E+00  0.00000000E+00
  0.00000000E+00  0.00000000E+00  0.00000000E+00
  0.00000000E+00  0.00000000E+00  0.00000000E+00
  0.00000000E+00  0.00000000E+00  0.00000000E+00
  0.00000000E+00  0.00000000E+00  0.00000000E+00
  0.00000000E+00  0.00000000E+00  0.00000000E+00
  0.00000000E+00  0.00000000E+00  0.00000000E+00
  0.00000000E+00  0.00000000E+00  0.00000000E+00
  0.00000000E+00  0.00000000E+00  0.00000000E+00
  0.00000000E+00  0.00000000E+00  0.00000000E+00
  0.00000000E+00  0.00000000E+00  0.00000000E+00
  0.00000000E+00  0.00000000E+00  0.00000000E+00
