# Supplementary material for: Influence of Domain Size and Support Composition on the Reducibility of SiO2 and TiO2 Supported Tungsten Oxide Clusters
Source: J Phys Chem C Nanomater Interfaces. 2024 Aug 14;128(33):13864–78. doi: 10.1021/acs.jpcc.4c03652 (PMC11345822; doi:10.1021/acs.jpcc.4c03652)
Supplement: Supplementary file 2 — jp4c03652_si_002.zip [file jp4c03652_si_002.zip › structures/rutile/dimer/CONTCAR-r-d-3H]

Ti  O  W  H                             
   1.00000000000000     
     8.9076100000000000    0.0000000000000000    0.0000000000000000
     0.0000000000000000   13.1614000000000004    0.0000000000000000
     0.0000000000000000  -23.0325184729112884   23.0325184729112920
   Ti   O    W    H 
    36    78     2     3
Selective dynamics
Direct
  0.1668960635964538  0.2272300063019657  0.0592790931123659   F   F   F
  0.0000813980299341  0.0080677538012850  0.0761621468987244   F   F   F
  0.1655416300776372  0.2474003184980238  0.2114712102892329   T   T   T
  0.9993369438062749  0.9858723138019254  0.2063555619839748   T   T   T
  0.1486493184098026  0.2489272740232151  0.3571367506324161   T   T   T
  0.9972478881897934  0.9889074481244730  0.3507172752848310   T   T   T
  0.1649545895896196  0.7316124430585518  0.0602630636183932   F   F   F
  0.9999328336844755  0.5064290853588531  0.0749667101930385   F   F   F
  0.1647128816892275  0.7423194964521482  0.2113477463762796   T   T   T
  0.9973920688786500  0.4897030335035633  0.2083529838279741   T   T   T
  0.1582365361744892  0.7513871791483170  0.3582101970137054   T   T   T
  0.0000067801714169  0.4870440498033726  0.3507595497503705   T   T   T
  0.5006852394860175  0.2294158774658470  0.0606435781926749   F   F   F
  0.3330142690037050  0.0078622905964352  0.0761259065427708   F   F   F
  0.5058344973177296  0.2536715374702433  0.2162454397374233   T   T   T
  0.3315562884806198  0.9848041599472313  0.2055035714405438   T   T   T
  0.5054679127925986  0.2364447944384057  0.3461484425351002   T   T   T
  0.3302667197266602  0.9874898513983744  0.3493244622908953   T   T   T
  0.5004561783431996  0.7299137165266103  0.0593122548920988   F   F   F
  0.3334361199993481  0.5065357199221765  0.0751011065459153   F   F   F
  0.5025376368453094  0.7490855466755677  0.2140530373771856   T   T   T
  0.3332344388182426  0.4907812705347459  0.2087308990562109   T   T   T
  0.4906898063440496  0.7564101982977993  0.3587459715860078   T   T   T
  0.3313878414739218  0.4858460464270672  0.3500187258489029   T   T   T
  0.8325400735397963  0.2287842912987799  0.0601383766306327   F   F   F
  0.6665120091083594  0.0075816713317849  0.0759053229740090   F   F   F
  0.8267435198545778  0.2549018533257751  0.2165269182236876   T   T   T
  0.6672811731699240  0.9852562126428333  0.2060031685049237   T   T   T
  0.8366726710998036  0.2707351373249485  0.3673149014132958   T   T   T
  0.6627379431596583  0.0040326938951426  0.3551302680213449   T   T   T
  0.8347131025127723  0.7325045691827654  0.0608055674487389   F   F   F
  0.6665419994803585  0.5065892301294639  0.0750822718895989   F   F   F
  0.8291020228594558  0.7480651315569395  0.2142454585855261   T   T   T
  0.6645327081925816  0.4924159904747463  0.2100432137209820   T   T   T
  0.8258338598449759  0.7566509691256299  0.3584018311975514   T   T   T
  0.6670187259853200  0.5144011254562110  0.3612148816429899   T   T   T
  0.1665329826993940  0.0768631794419647  0.0614906880407773   F   F   F
  0.1666160221128052  0.3895018948864220  0.0617076700345720   F   F   F
  0.9998305981013189  0.3445272093777660  0.1243317230982868   F   F   F
  0.9994646353483034  0.1467818237839182  0.0122275323109804   F   F   F
  0.1652260131487290  0.0957306522987745  0.2124125098631250   T   T   T
  0.1663403846050125  0.3917546621192071  0.2104772940498620   T   T   T
  0.0028261892100441  0.3459486185540904  0.2707454751338149   T   T   T
  0.9973428088079558  0.1455360940919714  0.1556914352441442   T   T   T
  0.1663621550115363  0.1129479639578920  0.3656023935227115   T   T   T
  0.1669963613415823  0.4211087572110230  0.3677238231395173   T   T   T
  0.0002926045878450  0.3528251354145879  0.4154084364066090   T   T   T
  0.9967007148496713  0.1583454047389300  0.3042990559647838   T   T   T
  0.1667621477235031  0.5741676957941166  0.0606384759923984   F   F   F
  0.1664819482683839  0.8879944163833926  0.0611193732666919   F   F   F
  0.0006188324660386  0.8423344546907927  0.1249939714926995   F   F   F
  0.9994135872074779  0.6458739955851982  0.0120542392051135   F   F   F
  0.1658430875890287  0.5945723357198874  0.2099708748761877   T   T   T
  0.1657415980355559  0.9012595690730806  0.2138905683939011   T   T   T
  0.0003669862732684  0.8503538201177380  0.2706944885339029   T   T   T
  0.9977483223991056  0.6506420697179562  0.1553220590404408   T   T   T
  0.1648917859561006  0.6029682673297923  0.3637520645125176   T   T   T
  0.1634334793077218  0.9219838379786693  0.3640192202920713   T   T   T
  0.9959708051468088  0.8392452854301675  0.4072147854002818   T   T   T
  0.0027695520302810  0.6444778967853458  0.2955485494557212   T   T   T
  0.4999400147437569  0.0767590368602669  0.0615377251379527   F   F   F
  0.5000578999956105  0.3897832065741724  0.0618592246313341   F   F   F
  0.3329736142668054  0.3446947973601411  0.1246454423257930   F   F   F
  0.3342426221022734  0.1473572161528978  0.0124184002380474   F   F   F
  0.4991021018263539  0.0983826150316196  0.2138051916622598   T   T   T
  0.4991339497387391  0.3943691721654779  0.2115889034905505   T   T   T
  0.3293733765674119  0.3460321921791913  0.2701500519739676   T   T   T
  0.3345242525941055  0.1448751216969028  0.1556247359407804   T   T   T
  0.4933227158170447  0.1004336519747341  0.3558330214582668   T   T   T
  0.4947754067405266  0.4161680776939066  0.3650488004138819   T   T   T
  0.3556411468672028  0.3642111931692085  0.4314681795597011   T   T   T
  0.3265448230280285  0.1640601043254349  0.3053647588433593   T   T   T
  0.4998746487357053  0.5742787764877022  0.0606403397902113   F   F   F
  0.5000804575737376  0.8882126754407622  0.0612688477411041   F   F   F
  0.3333824585469642  0.8431393577289654  0.1252855087367379   F   F   F
  0.3328523931715210  0.6461824789993500  0.0123595475277654   F   F   F
  0.4996914139146250  0.5957720672232473  0.2107167304522442   T   T   T
  0.4990033972248359  0.9031181990446678  0.2149237716216588   T   T   T
  0.3293931098613160  0.8454625592233058  0.2696062581344378   T   T   T
  0.3335265999423471  0.6510820884878672  0.1554311400758526   T   T   T
  0.4927730850452139  0.6027729837730552  0.3623613274081534   T   T   T
  0.4964728204553913  0.9293254041407485  0.3666700361968423   T   T   T
  0.3290734700508111  0.8397299461484168  0.4075427609781504   T   T   T
  0.3344113233598541  0.6455950228468079  0.2958285516459998   T   T   T
  0.8332387584763268  0.0768188400252896  0.0615444082920718   F   F   F
  0.8332468633448258  0.3895671695617011  0.0617952896379848   F   F   F
  0.6668966472630871  0.3452482867372311  0.1253195556330908   F   F   F
  0.6662627522736031  0.1474463936498935  0.0124743470764486   F   F   F
  0.8333959490921623  0.0963959353359067  0.2126797668211773   T   T   T
  0.8334098093773088  0.3942911455631581  0.2117006629296010   T   T   T
  0.6653566606685350  0.3558845559460003  0.2748913385315275   T   T   T
  0.6661757561967218  0.1460104865259515  0.1560163186459885   T   T   T
  0.8330569568654643  0.1129097112565109  0.3653720029464865   T   T   T
  0.8330998603223648  0.4203529759250141  0.3659177690849291   T   T   T
  0.6588387070895869  0.3519172118436154  0.4172045871179265   T   T   T
  0.6722519384734921  0.1574191641443861  0.3015209348008264   T   T   T
  0.8332544989525843  0.5746986574814557  0.0607920853119452   F   F   F
  0.8331147430796335  0.8888102871780177  0.0616362547994029   F   F   F
  0.6651065515099077  0.8424371689326406  0.1249889197201171   F   F   F
  0.6675221667629287  0.6464347459091826  0.0123752488532674   F   F   F
  0.8332605909825298  0.5961008248493564  0.2109126112885031   T   T   T
  0.8327732258097604  0.9006815083670029  0.2135862142838074   T   T   T
  0.6661117101181232  0.8539768670338016  0.2732170874533567   T   T   T
  0.6657182756391685  0.6510295965222537  0.1555165417105124   T   T   T
  0.8370487029166001  0.6016319209422770  0.3612188451136518   T   T   T
  0.8300801001963209  0.9242375274159783  0.3647663678834601   T   T   T
  0.6627263464369828  0.8370987845191119  0.4070457203866006   T   T   T
  0.6679966578977852  0.6459397697186681  0.2957766365827587   T   T   T
  0.5714835337577893  0.6104290905575341  0.5208728782224610   T   T   T
  0.6645218243133840  0.6690062680375880  0.4519461339366166   T   T   T
  0.4750336359399403  0.8850949579564955  0.5579471827556314   T   T   T
  0.5942283732738601  0.2531173294780003  0.4637174672112747   T   T   T
  0.4438082671787096  0.4788066528880199  0.5477092852125967   T   T   T
  0.7955484306641315  0.8279266674778315  0.5627112642049884   T   T   T
  0.6314510516623033  0.7495671119501202  0.5235318839344928   T   T   T
  0.5131803773327264  0.4102253556247500  0.4752227091323307   T   T   T
  0.4852931915009746  0.9891055715146743  0.5861873456381942   T   T   T
  0.5674488392600012  0.2601437968963142  0.4948098271690634   T   T   T
  0.4273913178825763  0.5814053612741557  0.5810863714216783   T   T   T
 
  0.00000000E+00  0.00000000E+00  0.00000000E+00
  0.00000000E+00  0.00000000E+00  0.00000000E+00
  0.00000000E+00  0.00000000E+00  0.00000000E+00
  0.00000000E+00  0.00000000E+00  0.00000000E+00
  0.00000000E+00  0.00000000E+00  0.00000000E+00
  0.00000000E+00  0.00000000E+00  0.00000000E+00
  0.00000000E+00  0.00000000E+00  0.00000000E+00
  0.00000000E+00  0.00000000E+00  0.00000000E+00
  0.00000000E+00  0.00000000E+00  0.00000000E+00
  0.00000000E+00  0.00000000E+00  0.00000000E+00
  0.00000000E+00  0.00000000E+00  0.00000000E+00
  0.00000000E+00  0.00000000E+00  0.00000000E+00
  0.00000000E+00  0.00000000E+00  0.00000000E+00
  0.00000000E+00  0.00000000E+00  0.00000000E+00
  0.00000000E+00  0.00000000E+00  0.00000000E+00
  0.00000000E+00  0.00000000E+00  0.00000000E+00
  0.00000000E+00  0.00000000E+00  0.00000000E+00
  0.00000000E+00  0.00000000E+00  0.00000000E+00
  0.00000000E+00  0.00000000E+00  0.00000000E+00
  0.00000000E+00  0.00000000E+00  0.00000000E+00
  0.00000000E+00  0.00000000E+00  0.00000000E+00
  0.00000000E+00  0.00000000E+00  0.00000000E+00
  0.00000000E+00  0.00000000E+00  0.00000000E+00
  0.00000000E+00  0.00000000E+00  0.00000000E+00
  0.00000000E+00  0.00000000E+00  0.00000000E+00
  0.00000000E+00  0.00000000E+00  0.00000000E+00
  0.00000000E+00  0.00000000E+00  0.00000000E+00
  0.00000000E+00  0.00000000E+00  0.00000000E+00
  0.00000000E+00  0.00000000E+00  0.00000000E+00
  0.00000000E+00  0.00000000E+00  0.00000000E+00
  0.00000000E+00  0.00000000E+00  0.00000000E+00
  0.00000000E+00  0.00000000E+00  0.00000000E+00
  0.00000000E+00  0.00000000E+00  0.00000000E+00
  0.00000000E+00  0.00000000E+00  0.00000000E+00
  0.00000000E+00  0.00000000E+00  0.00000000E+00
  0.00000000E+00  0.00000000E+00  0.00000000E+00
  0.00000000E+00  0.00000000E+00  0.00000000E+00
  0.00000000E+00  0.00000000E+00  0.00000000E+00
  0.00000000E+00  0.00000000E+00  0.00000000E+00
  0.00000000E+00  0.00000000E+00  0.00000000E+00
  0.00000000E+00  0.00000000E+00  0.00000000E+00
  0.00000000E+00  0.00000000E+00  0.00000000E+00
  0.00000000E+00  0.00000000E+00  0.00000000E+00
  0.00000000E+00  0.00000000E+00  0.00000000E+00
  0.00000000E+00  0.00000000E+00  0.00000000E+00
  0.00000000E+00  0.00000000E+00  0.00000000E+00
  0.00000000E+00  0.00000000E+00  0.00000000E+00
  0.00000000E+00  0.00000000E+00  0.00000000E+00
  0.00000000E+00  0.00000000E+00  0.00000000E+00
  0.00000000E+00  0.00000000E+00  0.00000000E+00
  0.00000000E+00  0.00000000E+00  0.00000000E+00
  0.00000000E+00  0.00000000E+00  0.00000000E+00
  0.00000000E+00  0.00000000E+00  0.00000000E+00
  0.00000000E+00  0.00000000E+00  0.00000000E+00
  0.00000000E+00  0.00000000E+00  0.00000000E+00
  0.00000000E+00  0.00000000E+00  0.00000000E+00
  0.00000000E+00  0.00000000E+00  0.00000000E+00
  0.00000000E+00  0.00000000E+00  0.00000000E+00
  0.00000000E+00  0.00000000E+00  0.00000000E+00
  0.00000000E+00  0.00000000E+00  0.00000000E+00
  0.00000000E+00  0.00000000E+00  0.00000000E+00
  0.00000000E+00  0.00000000E+00  0.00000000E+00
  0.00000000E+00  0.00000000E+00  0.00000000E+00
  0.00000000E+00  0.00000000E+00  0.00000000E+00
  0.00000000E+00  0.00000000E+00  0.00000000E+00
  0.00000000E+00  0.00000000E+00  0.00000000E+00
  0.00000000E+00  0.00000000E+00  0.00000000E+00
  0.00000000E+00  0.00000000E+00  0.00000000E+00
  0.00000000E+00  0.00000000E+00  0.00000000E+00
  0.00000000E+00  0.00000000E+00  0.00000000E+00
  0.00000000E+00  0.00000000E+00  0.00000000E+00
  0.00000000E+00  0.00000000E+00  0.00000000E+00
  0.00000000E+00  0.00000000E+00  0.00000000E+00
  0.00000000E+00  0.00000000E+00  0.00000000E+00
  0.00000000E+00  0.00000000E+00  0.00000000E+00
  0.00000000E+00  0.00000000E+00  0.00000000E+00
  0.00000000E+00  0.00000000E+00  0.00000000E+00
  0.00000000E+00  0.00000000E+00  0.00000000E+00
  0.00000000E+00  0.00000000E+00  0.00000000E+00
  0.00000000E+00  0.00000000E+00  0.00000000E+00
  0.00000000E+00  0.00000000E+00  0.00000000E+00
  0.00000000E+00  0.00000000E+00  0.00000000E+00
  0.00000000E+00  0.00000000E+00  0.00000000E+00
  0.00000000E+00  0.00000000E+00  0.00000000E+00
  0.00000000E+00  0.00000000E+00  0.00000000E+00
  0.00000000E+00  0.00000000E+00  0.00000000E+00
  0.00000000E+00  0.00000000E+00  0.00000000E+00
  0.00000000E+00  0.00000000E+00  0.00000000E+00
  0.00000000E+00  0.00000000E+00  0.00000000E+00
  0.00000000E+00  0.00000000E+00  0.00000000E+00
  0.00000000E+00  0.00000000E+00  0.00000000E+00
  0.00000000E+00  0.00000000E+00  0.00000000E+00
  0.00000000E+00  0.00000000E+00  0.00000000E+00
  0.00000000E+00  0.00000000E+00  0.00000000E+00
  0.00000000E+00  0.00000000E+00  0.00000000E+00
  0.00000000E+00  0.00000000E+00  0.00000000E+00
  0.00000000E+00  0.00000000E+00  0.00000000E+00
  0.00000000E+00  0.00000000E+00  0.00000000E+00
  0.00000000E+00  0.00000000E+00  0.00000000E+00
  0.00000000E+00  0.00000000E+00  0.00000000E+00
  0.00000000E+00  0.00000000E+00  0.00000000E+00
  0.00000000E+00  0.00000000E+00  0.00000000E+00
  0.00000000E+00  0.00000000E+00  0.00000000E+00
  0.00000000E+00  0.00000000E+00  0.00000000E+00
  0.00000000E+00  0.00000000E+00  0.00000000E+00
  0.00000000E+00  0.00000000E+00  0.00000000E+00
  0.00000000E+00  0.00000000E+00  0.00000000E+00
  0.00000000E+00  0.00000000E+00  0.00000000E+00
  0.00000000E+00  0.00000000E+00  0.00000000E+00
  0.00000000E+00  0.00000000E+00  0.00000000E+00
  0.00000000E+00  0.00000000E+00  0.00000000E+00
  0.00000000E+00  0.00000000E+00  0.00000000E+00
  0.00000000E+00  0.00000000E+00  0.00000000E+00
  0.00000000E+00  0.00000000E+00  0.00000000E+00
  0.00000000E+00  0.00000000E+00  0.00000000E+00
  0.00000000E+00  0.00000000E+00  0.00000000E+00
  0.00000000E+00  0.00000000E+00  0.00000000E+00
  0.00000000E+00  0.00000000E+00  0.00000000E+00
  0.00000000E+00  0.00000000E+00  0.00000000E+00
