# Supplementary material for: Influence of Domain Size and Support Composition on the Reducibility of SiO2 and TiO2 Supported Tungsten Oxide Clusters
Source: J Phys Chem C Nanomater Interfaces. 2024 Aug 14;128(33):13864–78. doi: 10.1021/acs.jpcc.4c03652 (PMC11345822; doi:10.1021/acs.jpcc.4c03652)
Supplement: Supplementary file 2 — jp4c03652_si_002.zip [file jp4c03652_si_002.zip › structures/rutile/trimer/CONTCAR-r-t-3O]

Ti  O  W                                
   1.00000000000000     
     8.9076100000000000    0.0000000000000000    0.0000000000000000
     0.0000000000000000   13.1614000000000004    0.0000000000000000
     0.0000000000000000  -23.0325184729112884   23.0325184729112920
   Ti   O    W 
    36    77     3
Selective dynamics
Direct
  0.1619533162194884  0.2426096452578008  0.0642458714199066   F   F   F
  0.9949961808360399  0.0120367955869867  0.0752261141159067   F   F   F
  0.1690435707292751  0.2609602466328124  0.2171862759850931   T   T   T
  0.9963030009168735  0.9901307984115979  0.2053722715506723   T   T   T
  0.1532463629531736  0.2698829103646395  0.3639956060207158   T   T   T
  0.9983924147253124  0.0028628506744038  0.3537790037344075   T   T   T
  0.1626015148070508  0.7376538874626988  0.0609473073605358   F   F   F
  0.9955415126198446  0.5111102018583935  0.0745503404308678   F   F   F
  0.1631996739016983  0.7562368039504933  0.2142911550572628   T   T   T
  0.9961029584217965  0.4963510576627082  0.2086273947573670   T   T   T
  0.1408609691832387  0.7495622373540702  0.3521420735473140   T   T   T
  0.9975005616407491  0.4971481334821648  0.3513207477807155   T   T   T
  0.4952935333126618  0.2428882257819183  0.0643888802320802   F   F   F
  0.3290755238223753  0.0119926403078807  0.0752033827048493   F   F   F
  0.4887055051919480  0.2600924382765362  0.2169206511411513   T   T   T
  0.3288078715518137  0.9914442337484194  0.2061160562231705   T   T   T
  0.4986909265103470  0.2392742149433294  0.3483268452634064   T   T   T
  0.3309857505379101  0.9996646219613962  0.3535459593111929   T   T   T
  0.4949196726455440  0.7365865269662706  0.0604291877623240   F   F   F
  0.3287978321445806  0.5113381372850654  0.0746634005640416   F   F   F
  0.4967674624113247  0.7564116721073071  0.2141825595128637   T   T   T
  0.3307813603817777  0.4958420299145259  0.2081938748233386   T   T   T
  0.5107061824183712  0.7558310262919109  0.3567586439008374   T   T   T
  0.3294011584732410  0.5203757205459367  0.3634956300168046   T   T   T
  0.8287429055073403  0.2427673643243438  0.0643664679236835   F   F   F
  0.6620967952238530  0.0128758238347686  0.0758659912844024   F   F   F
  0.8306341413335906  0.2510639499284044  0.2115128714405028   T   T   T
  0.6638412542066983  0.9904028390625018  0.2053634592603707   T   T   T
  0.8426912787735064  0.2705447533625954  0.3650881400831045   T   T   T
  0.6646309953483635  0.0001677611653232  0.3536343700691873   T   T   T
  0.8293776652522524  0.7356982294552452  0.0599314754151479   F   F   F
  0.6621371750559959  0.5109835355418966  0.0745834606629359   F   F   F
  0.8300315072663589  0.7557795135598133  0.2140431834458597   T   T   T
  0.6639394386373410  0.4979141016424339  0.2095717680346920   T   T   T
  0.8334293753656496  0.7748974638223344  0.3671369241384926   T   T   T
  0.6650804421898944  0.4930344325525109  0.3507060927635116   T   T   T
  0.1621001533134105  0.0818353645988523  0.0621720550790030   F   F   F
  0.1622207098579622  0.3958145951703429  0.0614961490651638   F   F   F
  0.9955933144442568  0.3544576765401288  0.1274846782923262   F   F   F
  0.9953712439835698  0.1584133697887680  0.0159828829617652   F   F   F
  0.1625259493511576  0.1042774802007042  0.2142736917595503   T   T   T
  0.1639969917266632  0.4123542355728158  0.2169455035399604   T   T   T
  0.9918144501326235  0.3541879691428415  0.2715025503789257   T   T   T
  0.9987402773707090  0.1533320087493416  0.1555454556732671   T   T   T
  0.1677581498062947  0.1248541233210801  0.3697650722265655   T   T   T
  0.1602718916950819  0.4228609119571171  0.3647526178640537   T   T   T
  0.9986957777625995  0.3638513798775497  0.4180074082508861   T   T   T
  0.9974342501365228  0.1685997362230255  0.3081342543530652   T   T   T
  0.1622711535347392  0.5810514194766512  0.0609284726121899   F   F   F
  0.1620733973969593  0.8934316939512215  0.0612560712947285   F   F   F
  0.9956397153550895  0.8483015506917724  0.1251018447674994   F   F   F
  0.9960980867140279  0.6524635140339612  0.0126404672180556   F   F   F
  0.1642864424703068  0.6091528876522937  0.2162882823200782   T   T   T
  0.1628612738475287  0.9067684035301226  0.2143033108288866   T   T   T
  0.9962684015261338  0.8624577245754189  0.2737104507701752   T   T   T
  0.9970683353029628  0.6525152717922729  0.1553081319214306   T   T   T
  0.1591939753233391  0.6078999247401694  0.3587513412085350   T   T   T
  0.1642513526676241  0.9282793595463859  0.3666666951815175   T   T   T
  0.0083538393059713  0.8529207241651933  0.4130895203474944   T   T   T
  0.9856441996675644  0.6624718883608390  0.3012497152596840   T   T   T
  0.4959490667216713  0.0824265561871798  0.0625024960063030   F   F   F
  0.4954564965871100  0.3957797184971810  0.0614623286832128   F   F   F
  0.3290443035720685  0.3549751711002997  0.1275565915807064   F   F   F
  0.3289253466128272  0.1582866361520985  0.0160437718574897   F   F   F
  0.4962403484337294  0.1046092435721617  0.2145359281885082   T   T   T
  0.4956471752341274  0.4117684559274835  0.2167131706363170   T   T   T
  0.3306643772638312  0.3610714758499530  0.2750140090032314   T   T   T
  0.3292418904845352  0.1546872912301671  0.1561949194331433   T   T   T
  0.4983614364872870  0.1209003224765137  0.3665425684971387   T   T   T
  0.5005352212579035  0.4248591647205365  0.3663586201452694   T   T   T
  0.3440690231868341  0.3824960245301225  0.4261805233287999   T   T   T
  0.3267348602275487  0.1653110471443047  0.3057609428813167   T   T   T
  0.4955788948857958  0.5814124439036092  0.0610921599412251   F   F   F
  0.4957840805939213  0.8934204164422255  0.0612548148038670   F   F   F
  0.3287422327573140  0.8488219028399371  0.1253601632700878   F   F   F
  0.3286545860061665  0.6526556911235488  0.0126851115404847   F   F   F
  0.4958324354777872  0.6087002231031643  0.2161210985266832   T   T   T
  0.4964743414051629  0.9074490221240870  0.2147101937199154   T   T   T
  0.3303205137062220  0.8606007091040494  0.2736250834108581   T   T   T
  0.3297468063565522  0.6524871222547668  0.1554291528855314   T   T   T
  0.5044012169750955  0.6200573453023057  0.3667133211499867   T   T   T
  0.4976144164439492  0.9362866444738068  0.3712015909622550   T   T   T
  0.3357888577064067  0.6836628461851466  0.3137721030705283   T   T   T
  0.8283276959342771  0.0822027067177444  0.0623927144257479   F   F   F
  0.8289010950160431  0.3958705880456037  0.0615438990658461   F   F   F
  0.6623630356105394  0.3550931107873083  0.1277877673134000   F   F   F
  0.6621136594449695  0.1588547017903679  0.0161612541812346   F   F   F
  0.8304026668685636  0.1024250935284425  0.2130739641388190   T   T   T
  0.8296224787373169  0.4062323349664994  0.2141566366222545   T   T   T
  0.6658110575425160  0.3542602477249717  0.2711651688257133   T   T   T
  0.6604412517644870  0.1535270180640305  0.1559698323927021   T   T   T
  0.8282583467814393  0.1245107580195583  0.3692235032352107   T   T   T
  0.8296544744741187  0.4276222826178480  0.3672556960314596   T   T   T
  0.6577527613936619  0.3783905843926521  0.4249108413544812   T   T   T
  0.6692702352918035  0.1651138289278592  0.3053383399512176   T   T   T
  0.8287469462996668  0.5811523325761314  0.0609489034904911   F   F   F
  0.8285611454279831  0.8932592746143584  0.0611830230188204   F   F   F
  0.6620472816027245  0.8484650672348124  0.1249183199557535   F   F   F
  0.6620022404776691  0.6522084031921906  0.0126012571165006   F   F   F
  0.8293028161309438  0.6061173853338622  0.2141905397588704   T   T   T
  0.8300884120911255  0.9065092996864035  0.2140683412495170   T   T   T
  0.6636933698291385  0.8597817081873719  0.2736220353675720   T   T   T
  0.6625685275348576  0.6527713527499193  0.1553157940844511   T   T   T
  0.8294377469084372  0.6184343331300319  0.3672760140287377   T   T   T
  0.8328475137409125  0.9336544998532473  0.3686187163224336   T   T   T
  0.6737425195413975  0.8781992369556941  0.4234600125150561   T   T   T
  0.6719856154665257  0.6686565260102133  0.3059394664445586   T   T   T
  0.5076830580078100  0.6771269910815123  0.5131606773319344   T   T   T
  0.3040927429387842  0.6791295416976537  0.4478041328869290   T   T   T
  0.4711742865880275  0.1119906994383588  0.5291155316446930   T   T   T
  0.5035877079638562  0.4850257555318624  0.5281195802960121   T   T   T
  0.3023753915784597  0.9474267816436340  0.5707763668147128   T   T   T
  0.6185951149501777  0.8934408124544079  0.5268669150911314   T   T   T
  0.4152576021198356  0.8161362637949979  0.5127663080513328   T   T   T
  0.5024482136636254  0.4881450917000858  0.4761400850269374   T   T   T
  0.5619110357755643  0.9510194256616629  0.4893579710214314   T   T   T
 
  0.00000000E+00  0.00000000E+00  0.00000000E+00
  0.00000000E+00  0.00000000E+00  0.00000000E+00
  0.00000000E+00  0.00000000E+00  0.00000000E+00
  0.00000000E+00  0.00000000E+00  0.00000000E+00
  0.00000000E+00  0.00000000E+00  0.00000000E+00
  0.00000000E+00  0.00000000E+00  0.00000000E+00
  0.00000000E+00  0.00000000E+00  0.00000000E+00
  0.00000000E+00  0.00000000E+00  0.00000000E+00
  0.00000000E+00  0.00000000E+00  0.00000000E+00
  0.00000000E+00  0.00000000E+00  0.00000000E+00
  0.00000000E+00  0.00000000E+00  0.00000000E+00
  0.00000000E+00  0.00000000E+00  0.00000000E+00
  0.00000000E+00  0.00000000E+00  0.00000000E+00
  0.00000000E+00  0.00000000E+00  0.00000000E+00
  0.00000000E+00  0.00000000E+00  0.00000000E+00
  0.00000000E+00  0.00000000E+00  0.00000000E+00
  0.00000000E+00  0.00000000E+00  0.00000000E+00
  0.00000000E+00  0.00000000E+00  0.00000000E+00
  0.00000000E+00  0.00000000E+00  0.00000000E+00
  0.00000000E+00  0.00000000E+00  0.00000000E+00
  0.00000000E+00  0.00000000E+00  0.00000000E+00
  0.00000000E+00  0.00000000E+00  0.00000000E+00
  0.00000000E+00  0.00000000E+00  0.00000000E+00
  0.00000000E+00  0.00000000E+00  0.00000000E+00
  0.00000000E+00  0.00000000E+00  0.00000000E+00
  0.00000000E+00  0.00000000E+00  0.00000000E+00
  0.00000000E+00  0.00000000E+00  0.00000000E+00
  0.00000000E+00  0.00000000E+00  0.00000000E+00
  0.00000000E+00  0.00000000E+00  0.00000000E+00
  0.00000000E+00  0.00000000E+00  0.00000000E+00
  0.00000000E+00  0.00000000E+00  0.00000000E+00
  0.00000000E+00  0.00000000E+00  0.00000000E+00
  0.00000000E+00  0.00000000E+00  0.00000000E+00
  0.00000000E+00  0.00000000E+00  0.00000000E+00
  0.00000000E+00  0.00000000E+00  0.00000000E+00
  0.00000000E+00  0.00000000E+00  0.00000000E+00
  0.00000000E+00  0.00000000E+00  0.00000000E+00
  0.00000000E+00  0.00000000E+00  0.00000000E+00
  0.00000000E+00  0.00000000E+00  0.00000000E+00
  0.00000000E+00  0.00000000E+00  0.00000000E+00
  0.00000000E+00  0.00000000E+00  0.00000000E+00
  0.00000000E+00  0.00000000E+00  0.00000000E+00
  0.00000000E+00  0.00000000E+00  0.00000000E+00
  0.00000000E+00  0.00000000E+00  0.00000000E+00
  0.00000000E+00  0.00000000E+00  0.00000000E+00
  0.00000000E+00  0.00000000E+00  0.00000000E+00
  0.00000000E+00  0.00000000E+00  0.00000000E+00
  0.00000000E+00  0.00000000E+00  0.00000000E+00
  0.00000000E+00  0.00000000E+00  0.00000000E+00
  0.00000000E+00  0.00000000E+00  0.00000000E+00
  0.00000000E+00  0.00000000E+00  0.00000000E+00
  0.00000000E+00  0.00000000E+00  0.00000000E+00
  0.00000000E+00  0.00000000E+00  0.00000000E+00
  0.00000000E+00  0.00000000E+00  0.00000000E+00
  0.00000000E+00  0.00000000E+00  0.00000000E+00
  0.00000000E+00  0.00000000E+00  0.00000000E+00
  0.00000000E+00  0.00000000E+00  0.00000000E+00
  0.00000000E+00  0.00000000E+00  0.00000000E+00
  0.00000000E+00  0.00000000E+00  0.00000000E+00
  0.00000000E+00  0.00000000E+00  0.00000000E+00
  0.00000000E+00  0.00000000E+00  0.00000000E+00
  0.00000000E+00  0.00000000E+00  0.00000000E+00
  0.00000000E+00  0.00000000E+00  0.00000000E+00
  0.00000000E+00  0.00000000E+00  0.00000000E+00
  0.00000000E+00  0.00000000E+00  0.00000000E+00
  0.00000000E+00  0.00000000E+00  0.00000000E+00
  0.00000000E+00  0.00000000E+00  0.00000000E+00
  0.00000000E+00  0.00000000E+00  0.00000000E+00
  0.00000000E+00  0.00000000E+00  0.00000000E+00
  0.00000000E+00  0.00000000E+00  0.00000000E+00
  0.00000000E+00  0.00000000E+00  0.00000000E+00
  0.00000000E+00  0.00000000E+00  0.00000000E+00
  0.00000000E+00  0.00000000E+00  0.00000000E+00
  0.00000000E+00  0.00000000E+00  0.00000000E+00
  0.00000000E+00  0.00000000E+00  0.00000000E+00
  0.00000000E+00  0.00000000E+00  0.00000000E+00
  0.00000000E+00  0.00000000E+00  0.00000000E+00
  0.00000000E+00  0.00000000E+00  0.00000000E+00
  0.00000000E+00  0.00000000E+00  0.00000000E+00
  0.00000000E+00  0.00000000E+00  0.00000000E+00
  0.00000000E+00  0.00000000E+00  0.00000000E+00
  0.00000000E+00  0.00000000E+00  0.00000000E+00
  0.00000000E+00  0.00000000E+00  0.00000000E+00
  0.00000000E+00  0.00000000E+00  0.00000000E+00
  0.00000000E+00  0.00000000E+00  0.00000000E+00
  0.00000000E+00  0.00000000E+00  0.00000000E+00
  0.00000000E+00  0.00000000E+00  0.00000000E+00
  0.00000000E+00  0.00000000E+00  0.00000000E+00
  0.00000000E+00  0.00000000E+00  0.00000000E+00
  0.00000000E+00  0.00000000E+00  0.00000000E+00
  0.00000000E+00  0.00000000E+00  0.00000000E+00
  0.00000000E+00  0.00000000E+00  0.00000000E+00
  0.00000000E+00  0.00000000E+00  0.00000000E+00
  0.00000000E+00  0.00000000E+00  0.00000000E+00
  0.00000000E+00  0.00000000E+00  0.00000000E+00
  0.00000000E+00  0.00000000E+00  0.00000000E+00
  0.00000000E+00  0.00000000E+00  0.00000000E+00
  0.00000000E+00  0.00000000E+00  0.00000000E+00
  0.00000000E+00  0.00000000E+00  0.00000000E+00
  0.00000000E+00  0.00000000E+00  0.00000000E+00
  0.00000000E+00  0.00000000E+00  0.00000000E+00
  0.00000000E+00  0.00000000E+00  0.00000000E+00
  0.00000000E+00  0.00000000E+00  0.00000000E+00
  0.00000000E+00  0.00000000E+00  0.00000000E+00
  0.00000000E+00  0.00000000E+00  0.00000000E+00
  0.00000000E+00  0.00000000E+00  0.00000000E+00
  0.00000000E+00  0.00000000E+00  0.00000000E+00
  0.00000000E+00  0.00000000E+00  0.00000000E+00
  0.00000000E+00  0.00000000E+00  0.00000000E+00
  0.00000000E+00  0.00000000E+00  0.00000000E+00
  0.00000000E+00  0.00000000E+00  0.00000000E+00
  0.00000000E+00  0.00000000E+00  0.00000000E+00
  0.00000000E+00  0.00000000E+00  0.00000000E+00
  0.00000000E+00  0.00000000E+00  0.00000000E+00
  0.00000000E+00  0.00000000E+00  0.00000000E+00
  0.00000000E+00  0.00000000E+00  0.00000000E+00
