# Supplementary material for: Influence of Domain Size and Support Composition on the Reducibility of SiO2 and TiO2 Supported Tungsten Oxide Clusters
Source: J Phys Chem C Nanomater Interfaces. 2024 Aug 14;128(33):13864–78. doi: 10.1021/acs.jpcc.4c03652 (PMC11345822; doi:10.1021/acs.jpcc.4c03652)
Supplement: Supplementary file 2 — jp4c03652_si_002.zip [file jp4c03652_si_002.zip › structures/rutile/trimer/CONTCAR-r-t-1O]

Ti  O  W                                
   1.00000000000000     
     8.9076100000000000    0.0000000000000000    0.0000000000000000
     0.0000000000000000   13.1614000000000004    0.0000000000000000
     0.0000000000000000  -23.0325184729112884   23.0325184729112920
   Ti   O    W 
    36    79     3
Selective dynamics
Direct
  0.1619533162194884  0.2426096452578008  0.0642458714199066   F   F   F
  0.9949961808360399  0.0120367955869867  0.0752261141159067   F   F   F
  0.1619126177471950  0.2519364604924882  0.2120309337822929   T   T   T
  0.9958286278385596  0.9889997574942572  0.2051516458944500   T   T   T
  0.1502052537941015  0.2686453446688417  0.3654104719472125   T   T   T
  0.9950873075841511  0.9990251063285914  0.3534286982878018   T   T   T
  0.1626015148070508  0.7376538874626988  0.0609473073605358   F   F   F
  0.9955415126198446  0.5111102018583935  0.0745503404308678   F   F   F
  0.1617178625828629  0.7537680734294846  0.2139024288704094   T   T   T
  0.9946210369062233  0.4976926225095388  0.2099771712886166   T   T   T
  0.1492433393488950  0.7539645452681965  0.3569033129860969   T   T   T
  0.9966204497147887  0.4942071510193398  0.3519870361273635   T   T   T
  0.4952935333126618  0.2428882257819183  0.0643888802320802   F   F   F
  0.3290755238223753  0.0119926403078807  0.0752033827048493   F   F   F
  0.5003811822464136  0.2580030487315972  0.2159469333068741   T   T   T
  0.3279052014392123  0.9904350747739806  0.2059266827867828   T   T   T
  0.4946569269868624  0.2404403976292754  0.3488586935846165   T   T   T
  0.3281941860253483  0.9970301320509971  0.3526782040989612   T   T   T
  0.4949196726455440  0.7365865269662706  0.0604291877623240   F   F   F
  0.3287978321445806  0.5113381372850654  0.0746634005640416   F   F   F
  0.4954465639493054  0.7537279287443700  0.2136598053965474   T   T   T
  0.3291691781138358  0.4982679200058632  0.2102680545912728   T   T   T
  0.5051173303853981  0.7524692161456257  0.3547777568428624   T   T   T
  0.3289652645362453  0.4927635040490680  0.3510367054876765   T   T   T
  0.8287429055073403  0.2427673643243438  0.0643664679236835   F   F   F
  0.6620967952238530  0.0128758238347686  0.0758659912844024   F   F   F
  0.8249353241725864  0.2586104030625119  0.2165700949390746   T   T   T
  0.6626041183141649  0.9886823408548832  0.2051339101284536   T   T   T
  0.8418680366482233  0.2651336664561777  0.3629771522515577   T   T   T
  0.6619174117417552  0.9994514878813795  0.3528964916790328   T   T   T
  0.8293776652522524  0.7356982294552452  0.0599314754151479   F   F   F
  0.6621371750559959  0.5109835355418966  0.0745834606629359   F   F   F
  0.8289914576551536  0.7544900433415521  0.2139009647585350   T   T   T
  0.6628157575357687  0.4974470699134126  0.2098288638173632   T   T   T
  0.8274842833569475  0.7770910472671883  0.3689670622218633   T   T   T
  0.6650719439458409  0.5110344359984998  0.3592227383668125   T   T   T
  0.1621001533134105  0.0818353645988523  0.0621720550790030   F   F   F
  0.1622207098579622  0.3958145951703429  0.0614961490651638   F   F   F
  0.9955933144442568  0.3544576765401288  0.1274846782923262   F   F   F
  0.9953712439835698  0.1584133697887680  0.0159828829617652   F   F   F
  0.1617157325409549  0.1018199394583633  0.2134345295717486   T   T   T
  0.1624354955759899  0.4049454121524890  0.2142996158129605   T   T   T
  0.9990726196403756  0.3531144821747485  0.2722118709628789   T   T   T
  0.9931738166895249  0.1515880796605943  0.1556056193914044   T   T   T
  0.1641664049026444  0.1233652363170983  0.3693994261956479   T   T   T
  0.1647394835997705  0.4278341753984908  0.3690631540977507   T   T   T
  0.9941809405333036  0.3620777785745990  0.4181446506577127   T   T   T
  0.9972962796235473  0.1677889581761923  0.3080766806919191   T   T   T
  0.1622711535347392  0.5810514194766512  0.0609284726121899   F   F   F
  0.1620733973969593  0.8934316939512215  0.0612560712947285   F   F   F
  0.9956397153550895  0.8483015506917724  0.1251018447674994   F   F   F
  0.9960980867140279  0.6524635140339612  0.0126404672180556   F   F   F
  0.1623973697648873  0.6066346542743584  0.2149072450979739   T   T   T
  0.1616509343905047  0.9064254766788170  0.2143021412908742   T   T   T
  0.9951996640835056  0.8608103352297289  0.2735022210567184   T   T   T
  0.9955152935306443  0.6525912110237773  0.1551899242244489   T   T   T
  0.1631489595641344  0.6125733097203648  0.3658116560899894   T   T   T
  0.1618735421066940  0.9278587731508534  0.3663269510853720   T   T   T
  0.9981301345685024  0.8538383255519570  0.4138676734029281   T   T   T
  0.9965636444556244  0.6610801938519328  0.3026351263722116   T   T   T
  0.4959490667216713  0.0824265561871798  0.0625024960063030   F   F   F
  0.4954564965871100  0.3957797184971810  0.0614623286832128   F   F   F
  0.3290443035720685  0.3549751711002997  0.1275565915807064   F   F   F
  0.3289253466128272  0.1582866361520985  0.0160437718574897   F   F   F
  0.4958279360723394  0.1040020366206834  0.2148271807591856   T   T   T
  0.4953584988945152  0.4067418790656360  0.2150678856441114   T   T   T
  0.3266681649758311  0.3521345291072116  0.2715783245511487   T   T   T
  0.3309223503931459  0.1512177689633822  0.1555054499787216   T   T   T
  0.4946096899005387  0.1227139966945896  0.3675690719830380   T   T   T
  0.4926947274431996  0.4268331719367127  0.3695082560181955   T   T   T
  0.3351329152651575  0.3806738245701718  0.4289968332133006   T   T   T
  0.3240990233717417  0.1660029470504533  0.3062954994919784   T   T   T
  0.4955788948857958  0.5814124439036092  0.0610921599412251   F   F   F
  0.4957840805939213  0.8934204164422255  0.0612548148038670   F   F   F
  0.3287422327573140  0.8488219028399371  0.1253601632700878   F   F   F
  0.3286545860061665  0.6526556911235488  0.0126851115404847   F   F   F
  0.4950463570669996  0.6066296208584772  0.2148442377464769   T   T   T
  0.4956196594375556  0.9068795157602224  0.2146078209635404   T   T   T
  0.3285497074475215  0.8596969994714672  0.2729103018953699   T   T   T
  0.3285516876604794  0.6529540860830311  0.1552585521014784   T   T   T
  0.4904281038689575  0.6118748322970431  0.3647776534556773   T   T   T
  0.4952863737014795  0.9285866748210241  0.3663058644788633   T   T   T
  0.3289457809369525  0.8668242458498793  0.4206529576257179   T   T   T
  0.3280963505553824  0.6640492746322706  0.3048314006908967   T   T   T
  0.8283276959342771  0.0822027067177444  0.0623927144257479   F   F   F
  0.8289010950160431  0.3958705880456037  0.0615438990658461   F   F   F
  0.6623630356105394  0.3550931107873083  0.1277877673134000   F   F   F
  0.6621136594449695  0.1588547017903679  0.0161612541812346   F   F   F
  0.8290827181750829  0.1037495850528356  0.2146681877754368   T   T   T
  0.8290072911320668  0.4069688004606088  0.2152214517654334   T   T   T
  0.6612997948149824  0.3610545806050627  0.2758432475180480   T   T   T
  0.6628023671385771  0.1528313234045448  0.1563854063015017   T   T   T
  0.8266870850385819  0.1230910295361994  0.3686968562055517   T   T   T
  0.8296679913133121  0.4224778966120820  0.3663092355742414   T   T   T
  0.6502260591530834  0.3815189218595572  0.4293219580349270   T   T   T
  0.6656519199878369  0.1661263064193506  0.3065498499196861   T   T   T
  0.8287469462996668  0.5811523325761314  0.0609489034904911   F   F   F
  0.8285611454279831  0.8932592746143584  0.0611830230188204   F   F   F
  0.6620472816027245  0.8484650672348124  0.1249183199557535   F   F   F
  0.6620022404776691  0.6522084031921906  0.0126012571165006   F   F   F
  0.8292738241183538  0.6061005803611262  0.2145591080132580   T   T   T
  0.8292100584518722  0.9059816004598814  0.2141250711565157   T   T   T
  0.6624217568706354  0.8596366957075189  0.2730289583818302   T   T   T
  0.6622417714313378  0.6525516344297746  0.1552181277720675   T   T   T
  0.8348043439957624  0.6091247379663225  0.3627284430478466   T   T   T
  0.8280981285842188  0.9318337081991772  0.3678623802314648   T   T   T
  0.6556546873812734  0.8503671350558784  0.4138108835952517   T   T   T
  0.6617361752848767  0.6617566455448357  0.3024098704000091   T   T   T
  0.4911610461612507  0.6788265669938527  0.5232694609329975   T   T   T
  0.6848641303052984  0.6854278220953880  0.4541191470203747   T   T   T
  0.4623178152151065  0.9209696299670097  0.5252833860359317   T   T   T
  0.4933865090076325  0.4594578253608918  0.5255526106816224   T   T   T
  0.7233164406597882  0.9026741910887413  0.5751182663065151   T   T   T
  0.4612535784555185  0.1466986842813892  0.5205294881185720   T   T   T
  0.1925956926197866  0.0676039080659330  0.5348924465961115   T   T   T
  0.5903638804884584  0.8030091717154627  0.5210215590108446   T   T   T
  0.4927388049899598  0.4778581596396587  0.4782911092159665   T   T   T
  0.3639925388238159  0.0025303891352002  0.4998980818214226   T   T   T
 
  0.00000000E+00  0.00000000E+00  0.00000000E+00
  0.00000000E+00  0.00000000E+00  0.00000000E+00
  0.00000000E+00  0.00000000E+00  0.00000000E+00
  0.00000000E+00  0.00000000E+00  0.00000000E+00
  0.00000000E+00  0.00000000E+00  0.00000000E+00
  0.00000000E+00  0.00000000E+00  0.00000000E+00
  0.00000000E+00  0.00000000E+00  0.00000000E+00
  0.00000000E+00  0.00000000E+00  0.00000000E+00
  0.00000000E+00  0.00000000E+00  0.00000000E+00
  0.00000000E+00  0.00000000E+00  0.00000000E+00
  0.00000000E+00  0.00000000E+00  0.00000000E+00
  0.00000000E+00  0.00000000E+00  0.00000000E+00
  0.00000000E+00  0.00000000E+00  0.00000000E+00
  0.00000000E+00  0.00000000E+00  0.00000000E+00
  0.00000000E+00  0.00000000E+00  0.00000000E+00
  0.00000000E+00  0.00000000E+00  0.00000000E+00
  0.00000000E+00  0.00000000E+00  0.00000000E+00
  0.00000000E+00  0.00000000E+00  0.00000000E+00
  0.00000000E+00  0.00000000E+00  0.00000000E+00
  0.00000000E+00  0.00000000E+00  0.00000000E+00
  0.00000000E+00  0.00000000E+00  0.00000000E+00
  0.00000000E+00  0.00000000E+00  0.00000000E+00
  0.00000000E+00  0.00000000E+00  0.00000000E+00
  0.00000000E+00  0.00000000E+00  0.00000000E+00
  0.00000000E+00  0.00000000E+00  0.00000000E+00
  0.00000000E+00  0.00000000E+00  0.00000000E+00
  0.00000000E+00  0.00000000E+00  0.00000000E+00
  0.00000000E+00  0.00000000E+00  0.00000000E+00
  0.00000000E+00  0.00000000E+00  0.00000000E+00
  0.00000000E+00  0.00000000E+00  0.00000000E+00
  0.00000000E+00  0.00000000E+00  0.00000000E+00
  0.00000000E+00  0.00000000E+00  0.00000000E+00
  0.00000000E+00  0.00000000E+00  0.00000000E+00
  0.00000000E+00  0.00000000E+00  0.00000000E+00
  0.00000000E+00  0.00000000E+00  0.00000000E+00
  0.00000000E+00  0.00000000E+00  0.00000000E+00
  0.00000000E+00  0.00000000E+00  0.00000000E+00
  0.00000000E+00  0.00000000E+00  0.00000000E+00
  0.00000000E+00  0.00000000E+00  0.00000000E+00
  0.00000000E+00  0.00000000E+00  0.00000000E+00
  0.00000000E+00  0.00000000E+00  0.00000000E+00
  0.00000000E+00  0.00000000E+00  0.00000000E+00
  0.00000000E+00  0.00000000E+00  0.00000000E+00
  0.00000000E+00  0.00000000E+00  0.00000000E+00
  0.00000000E+00  0.00000000E+00  0.00000000E+00
  0.00000000E+00  0.00000000E+00  0.00000000E+00
  0.00000000E+00  0.00000000E+00  0.00000000E+00
  0.00000000E+00  0.00000000E+00  0.00000000E+00
  0.00000000E+00  0.00000000E+00  0.00000000E+00
  0.00000000E+00  0.00000000E+00  0.00000000E+00
  0.00000000E+00  0.00000000E+00  0.00000000E+00
  0.00000000E+00  0.00000000E+00  0.00000000E+00
  0.00000000E+00  0.00000000E+00  0.00000000E+00
  0.00000000E+00  0.00000000E+00  0.00000000E+00
  0.00000000E+00  0.00000000E+00  0.00000000E+00
  0.00000000E+00  0.00000000E+00  0.00000000E+00
  0.00000000E+00  0.00000000E+00  0.00000000E+00
  0.00000000E+00  0.00000000E+00  0.00000000E+00
  0.00000000E+00  0.00000000E+00  0.00000000E+00
  0.00000000E+00  0.00000000E+00  0.00000000E+00
  0.00000000E+00  0.00000000E+00  0.00000000E+00
  0.00000000E+00  0.00000000E+00  0.00000000E+00
  0.00000000E+00  0.00000000E+00  0.00000000E+00
  0.00000000E+00  0.00000000E+00  0.00000000E+00
  0.00000000E+00  0.00000000E+00  0.00000000E+00
  0.00000000E+00  0.00000000E+00  0.00000000E+00
  0.00000000E+00  0.00000000E+00  0.00000000E+00
  0.00000000E+00  0.00000000E+00  0.00000000E+00
  0.00000000E+00  0.00000000E+00  0.00000000E+00
  0.00000000E+00  0.00000000E+00  0.00000000E+00
  0.00000000E+00  0.00000000E+00  0.00000000E+00
  0.00000000E+00  0.00000000E+00  0.00000000E+00
  0.00000000E+00  0.00000000E+00  0.00000000E+00
  0.00000000E+00  0.00000000E+00  0.00000000E+00
  0.00000000E+00  0.00000000E+00  0.00000000E+00
  0.00000000E+00  0.00000000E+00  0.00000000E+00
  0.00000000E+00  0.00000000E+00  0.00000000E+00
  0.00000000E+00  0.00000000E+00  0.00000000E+00
  0.00000000E+00  0.00000000E+00  0.00000000E+00
  0.00000000E+00  0.00000000E+00  0.00000000E+00
  0.00000000E+00  0.00000000E+00  0.00000000E+00
  0.00000000E+00  0.00000000E+00  0.00000000E+00
  0.00000000E+00  0.00000000E+00  0.00000000E+00
  0.00000000E+00  0.00000000E+00  0.00000000E+00
  0.00000000E+00  0.00000000E+00  0.00000000E+00
  0.00000000E+00  0.00000000E+00  0.00000000E+00
  0.00000000E+00  0.00000000E+00  0.00000000E+00
  0.00000000E+00  0.00000000E+00  0.00000000E+00
  0.00000000E+00  0.00000000E+00  0.00000000E+00
  0.00000000E+00  0.00000000E+00  0.00000000E+00
  0.00000000E+00  0.00000000E+00  0.00000000E+00
  0.00000000E+00  0.00000000E+00  0.00000000E+00
  0.00000000E+00  0.00000000E+00  0.00000000E+00
  0.00000000E+00  0.00000000E+00  0.00000000E+00
  0.00000000E+00  0.00000000E+00  0.00000000E+00
  0.00000000E+00  0.00000000E+00  0.00000000E+00
  0.00000000E+00  0.00000000E+00  0.00000000E+00
  0.00000000E+00  0.00000000E+00  0.00000000E+00
  0.00000000E+00  0.00000000E+00  0.00000000E+00
  0.00000000E+00  0.00000000E+00  0.00000000E+00
  0.00000000E+00  0.00000000E+00  0.00000000E+00
  0.00000000E+00  0.00000000E+00  0.00000000E+00
  0.00000000E+00  0.00000000E+00  0.00000000E+00
  0.00000000E+00  0.00000000E+00  0.00000000E+00
  0.00000000E+00  0.00000000E+00  0.00000000E+00
  0.00000000E+00  0.00000000E+00  0.00000000E+00
  0.00000000E+00  0.00000000E+00  0.00000000E+00
  0.00000000E+00  0.00000000E+00  0.00000000E+00
  0.00000000E+00  0.00000000E+00  0.00000000E+00
  0.00000000E+00  0.00000000E+00  0.00000000E+00
  0.00000000E+00  0.00000000E+00  0.00000000E+00
  0.00000000E+00  0.00000000E+00  0.00000000E+00
  0.00000000E+00  0.00000000E+00  0.00000000E+00
  0.00000000E+00  0.00000000E+00  0.00000000E+00
  0.00000000E+00  0.00000000E+00  0.00000000E+00
  0.00000000E+00  0.00000000E+00  0.00000000E+00
  0.00000000E+00  0.00000000E+00  0.00000000E+00
  0.00000000E+00  0.00000000E+00  0.00000000E+00
