# Supplementary material for: Influence of Domain Size and Support Composition on the Reducibility of SiO2 and TiO2 Supported Tungsten Oxide Clusters
Source: J Phys Chem C Nanomater Interfaces. 2024 Aug 14;128(33):13864–78. doi: 10.1021/acs.jpcc.4c03652 (PMC11345822; doi:10.1021/acs.jpcc.4c03652)
Supplement: Supplementary file 2 — jp4c03652_si_002.zip [file jp4c03652_si_002.zip › structures/rutile/trimer/CONTCAR-r-t-1H]

Ti  O  W  H                             
   1.00000000000000     
     8.9076100000000000    0.0000000000000000    0.0000000000000000
     0.0000000000000000   13.1614000000000004    0.0000000000000000
     0.0000000000000000  -23.0325184729112884   23.0325184729112920
   Ti   O    W    H 
    36    80     3     1
Selective dynamics
Direct
  0.1619533162194884  0.2426096452578008  0.0642458714199066   F   F   F
  0.9949961808360399  0.0120367955869867  0.0752261141159067   F   F   F
  0.1622647790730160  0.2525857634680984  0.2118014953663561   T   T   T
  0.9962359961939801  0.9902018860609602  0.2056778808365476   T   T   T
  0.1562596468455018  0.2743535786157961  0.3676143151200969   T   T   T
  0.9953305430405712 -0.0001752659014693  0.3529577699498391   T   T   T
  0.1626015148070508  0.7376538874626988  0.0609473073605358   F   F   F
  0.9955415126198446  0.5111102018583935  0.0745503404308678   F   F   F
  0.1616004122816966  0.7535378931947296  0.2136560470159343   T   T   T
  0.9938291150773516  0.4982819708746199  0.2100601163743751   T   T   T
  0.1516139475490308  0.7520252126320014  0.3552542295319573   T   T   T
  0.9971584242684175  0.4942142523594583  0.3509813786220884   T   T   T
  0.4952935333126618  0.2428882257819183  0.0643888802320802   F   F   F
  0.3290755238223753  0.0119926403078807  0.0752033827048493   F   F   F
  0.5001064615477122  0.2577828894613302  0.2156163517538239   T   T   T
  0.3272993790875201  0.9923814544562618  0.2066683158067134   T   T   T
  0.4950923912349071  0.2372276648143738  0.3474005042538503   T   T   T
  0.3280224401782303  0.9963258938240895  0.3522316541841238   T   T   T
  0.4949196726455440  0.7365865269662706  0.0604291877623240   F   F   F
  0.3287978321445806  0.5113381372850654  0.0746634005640416   F   F   F
  0.4952298296097060  0.7543136918943451  0.2133750418304894   T   T   T
  0.3292540159526399  0.4999564107371564  0.2106088393415306   T   T   T
  0.5050425755515744  0.7574571650009249  0.3569229594516630   T   T   T
  0.3302009176406974  0.4918330847423949  0.3505187158840937   T   T   T
  0.8287429055073403  0.2427673643243438  0.0643664679236835   F   F   F
  0.6620967952238530  0.0128758238347686  0.0758659912844024   F   F   F
  0.8254487896251904  0.2577096375703283  0.2158641893376604   T   T   T
  0.6629281736887364  0.9900853248534227  0.2056899650118086   T   T   T
  0.8413456486896036  0.2650293079863905  0.3618906262073486   T   T   T
  0.6616044600797873 -0.0004090304018941  0.3522938230936033   T   T   T
  0.8293776652522524  0.7356982294552452  0.0599314754151479   F   F   F
  0.6621371750559959  0.5109835355418966  0.0745834606629359   F   F   F
  0.8290146969017923  0.7544626350156796  0.2136240663356774   T   T   T
  0.6619994184695879  0.4984749673962525  0.2101274326365216   T   T   T
  0.8287774128521668  0.7754247537923162  0.3670506166764272   T   T   T
  0.6648034917164700  0.5115784343076827  0.3580506976876366   T   T   T
  0.1621001533134105  0.0818353645988523  0.0621720550790030   F   F   F
  0.1622207098579622  0.3958145951703429  0.0614961490651638   F   F   F
  0.9955933144442568  0.3544576765401288  0.1274846782923262   F   F   F
  0.9953712439835698  0.1584133697887680  0.0159828829617652   F   F   F
  0.1615879808445251  0.1013975493854022  0.2126465404697866   T   T   T
  0.1624318054855725  0.4049441133882748  0.2140928825753998   T   T   T
  0.9987815743514229  0.3512694379080274  0.2710317135445274   T   T   T
  0.9937179360359569  0.1521840301868294  0.1554477319437723   T   T   T
  0.1644702965334981  0.1231078767373599  0.3693740019330295   T   T   T
  0.1641107066012773  0.4276609466281365  0.3673385070300798   T   T   T
  0.9947344687545716  0.3622836293584678  0.4173112305418025   T   T   T
  0.9978879619375132  0.1683599127812332  0.3076955597829545   T   T   T
  0.1622711535347392  0.5810514194766512  0.0609284726121899   F   F   F
  0.1620733973969593  0.8934316939512215  0.0612560712947285   F   F   F
  0.9956397153550895  0.8483015506917724  0.1251018447674994   F   F   F
  0.9960980867140279  0.6524635140339612  0.0126404672180556   F   F   F
  0.1619116865532011  0.6059280147795106  0.2141108353281423   T   T   T
  0.1615744822512350  0.9053969046545201  0.2136389232699518   T   T   T
  0.9951559192423713  0.8606881431531972  0.2729225776120486   T   T   T
  0.9953419500694837  0.6526074702625456  0.1551187902635204   T   T   T
  0.1630942784918015  0.6091211994822919  0.3629854073639264   T   T   T
  0.1608784842532272  0.9268197128942907  0.3652576080226126   T   T   T
  0.9982251193686917  0.8529296316032122  0.4118485303158529   T   T   T
  0.9961625614117636  0.6592832832484944  0.3009295718414081   T   T   T
  0.4959490667216713  0.0824265561871798  0.0625024960063030   F   F   F
  0.4954564965871100  0.3957797184971810  0.0614623286832128   F   F   F
  0.3290443035720685  0.3549751711002997  0.1275565915807064   F   F   F
  0.3289253466128272  0.1582866361520985  0.0160437718574897   F   F   F
  0.4961469818169836  0.1041202228778060  0.2141840601607181   T   T   T
  0.4947931474717127  0.4066183902885507  0.2147399415158913   T   T   T
  0.3268065667214356  0.3517383385963911  0.2707823445865960   T   T   T
  0.3308045802214564  0.1518209027975500  0.1554315221569055   T   T   T
  0.4939463821483688  0.1139550380384291  0.3635454298398780   T   T   T
  0.4982142927872927  0.4196395110724131  0.3631022010922819   T   T   T
  0.3426016661663916  0.3719760141499038  0.4197831231337633   T   T   T
  0.3230875903882880  0.1614917630270896  0.3036811175246767   T   T   T
  0.4955788948857958  0.5814124439036092  0.0610921599412251   F   F   F
  0.4957840805939213  0.8934204164422255  0.0612548148038670   F   F   F
  0.3287422327573140  0.8488219028399371  0.1253601632700878   F   F   F
  0.3286545860061665  0.6526556911235488  0.0126851115404847   F   F   F
  0.4949502299615058  0.6057439442316833  0.2139515609651023   T   T   T
  0.4957122514584597  0.9059942395584887  0.2140239510808988   T   T   T
  0.3283189778128683  0.8579204073427938  0.2722929296158155   T   T   T
  0.3283542839063820  0.6530840980900000  0.1551999065769074   T   T   T
  0.4902826195764808  0.6111575710436994  0.3631812990161359   T   T   T
  0.4950948496526971  0.9322804729270980  0.3678832073011754   T   T   T
  0.3228036483610545  0.8606850853105391  0.4199314884683625   T   T   T
  0.3286554940784996  0.6654657139595699  0.3036761902832482   T   T   T
  0.8283276959342771  0.0822027067177444  0.0623927144257479   F   F   F
  0.8289010950160431  0.3958705880456037  0.0615438990658461   F   F   F
  0.6623630356105394  0.3550931107873083  0.1277877673134000   F   F   F
  0.6621136594449695  0.1588547017903679  0.0161612541812346   F   F   F
  0.8293869504329843  0.1032481935336699  0.2137145295834139   T   T   T
  0.8285923536041017  0.4066426275135711  0.2147601129988556   T   T   T
  0.6627046211531534  0.3608127646540759  0.2740632443136521   T   T   T
  0.6626149152214516  0.1534083894552959  0.1562456735227591   T   T   T
  0.8272001236637889  0.1211875900163400  0.3677446502614939   T   T   T
  0.8297285611168288  0.4241916202404702  0.3654256513669352   T   T   T
  0.6425413616671221  0.3634040965244348  0.4207387702297667   T   T   T
  0.6680605163788741  0.1613037379158593  0.3037851157780247   T   T   T
  0.8287469462996668  0.5811523325761314  0.0609489034904911   F   F   F
  0.8285611454279831  0.8932592746143584  0.0611830230188204   F   F   F
  0.6620472816027245  0.8484650672348124  0.1249183199557535   F   F   F
  0.6620022404776691  0.6522084031921906  0.0126012571165006   F   F   F
  0.8286499471668423  0.6060144606338136  0.2142744685993607   T   T   T
  0.8295300565040536  0.9051558228315733  0.2135584139487002   T   T   T
  0.6623142845401142  0.8579159214928265  0.2724110875624606   T   T   T
  0.6622933329867761  0.6526685486577569  0.1551673522797934   T   T   T
  0.8361873644379871  0.6072536016222115  0.3604507834989852   T   T   T
  0.8286871396053076  0.9311883092210640  0.3667302973658023   T   T   T
  0.6584508377925566  0.8514131329006759  0.4130509925963230   T   T   T
  0.6579244602294183  0.6624696778375143  0.3019892806449567   T   T   T
  0.6523974887251858  0.6448201578559097  0.5210215729575814   T   T   T
  0.6784857153367374  0.6882730440744211  0.4504511226353683   T   T   T
  0.4556781873912867  0.8932401298867768  0.5185844072805429   T   T   T
  0.4640249785623607  0.4799382260714254  0.5246487240430355   T   T   T
  0.4062587319686452  0.6593302623497654  0.4947665063130642   T   T   T
  0.6882587578869543  0.9269487440943299  0.5832541162337144   T   T   T
  0.3299373222119200  0.1401523569532696  0.5428571353149979   T   T   T
  0.1354908045457070  0.9284853366345548  0.5122618279276382   T   T   T
  0.5849102728135874  0.7711506860125991  0.5150346845932655   T   T   T
  0.4974422920799864  0.4927774503202362  0.4764951507149185   T   T   T
  0.3099555438770334  0.9568296577639702  0.4981190077428396   T   T   T
  0.7830497625897688  0.9677436263853524  0.5854064164732801   T   T   T
 
  0.00000000E+00  0.00000000E+00  0.00000000E+00
  0.00000000E+00  0.00000000E+00  0.00000000E+00
  0.00000000E+00  0.00000000E+00  0.00000000E+00
  0.00000000E+00  0.00000000E+00  0.00000000E+00
  0.00000000E+00  0.00000000E+00  0.00000000E+00
  0.00000000E+00  0.00000000E+00  0.00000000E+00
  0.00000000E+00  0.00000000E+00  0.00000000E+00
  0.00000000E+00  0.00000000E+00  0.00000000E+00
  0.00000000E+00  0.00000000E+00  0.00000000E+00
  0.00000000E+00  0.00000000E+00  0.00000000E+00
  0.00000000E+00  0.00000000E+00  0.00000000E+00
  0.00000000E+00  0.00000000E+00  0.00000000E+00
  0.00000000E+00  0.00000000E+00  0.00000000E+00
  0.00000000E+00  0.00000000E+00  0.00000000E+00
  0.00000000E+00  0.00000000E+00  0.00000000E+00
  0.00000000E+00  0.00000000E+00  0.00000000E+00
  0.00000000E+00  0.00000000E+00  0.00000000E+00
  0.00000000E+00  0.00000000E+00  0.00000000E+00
  0.00000000E+00  0.00000000E+00  0.00000000E+00
  0.00000000E+00  0.00000000E+00  0.00000000E+00
  0.00000000E+00  0.00000000E+00  0.00000000E+00
  0.00000000E+00  0.00000000E+00  0.00000000E+00
  0.00000000E+00  0.00000000E+00  0.00000000E+00
  0.00000000E+00  0.00000000E+00  0.00000000E+00
  0.00000000E+00  0.00000000E+00  0.00000000E+00
  0.00000000E+00  0.00000000E+00  0.00000000E+00
  0.00000000E+00  0.00000000E+00  0.00000000E+00
  0.00000000E+00  0.00000000E+00  0.00000000E+00
  0.00000000E+00  0.00000000E+00  0.00000000E+00
  0.00000000E+00  0.00000000E+00  0.00000000E+00
  0.00000000E+00  0.00000000E+00  0.00000000E+00
  0.00000000E+00  0.00000000E+00  0.00000000E+00
  0.00000000E+00  0.00000000E+00  0.00000000E+00
  0.00000000E+00  0.00000000E+00  0.00000000E+00
  0.00000000E+00  0.00000000E+00  0.00000000E+00
  0.00000000E+00  0.00000000E+00  0.00000000E+00
  0.00000000E+00  0.00000000E+00  0.00000000E+00
  0.00000000E+00  0.00000000E+00  0.00000000E+00
  0.00000000E+00  0.00000000E+00  0.00000000E+00
  0.00000000E+00  0.00000000E+00  0.00000000E+00
  0.00000000E+00  0.00000000E+00  0.00000000E+00
  0.00000000E+00  0.00000000E+00  0.00000000E+00
  0.00000000E+00  0.00000000E+00  0.00000000E+00
  0.00000000E+00  0.00000000E+00  0.00000000E+00
  0.00000000E+00  0.00000000E+00  0.00000000E+00
  0.00000000E+00  0.00000000E+00  0.00000000E+00
  0.00000000E+00  0.00000000E+00  0.00000000E+00
  0.00000000E+00  0.00000000E+00  0.00000000E+00
  0.00000000E+00  0.00000000E+00  0.00000000E+00
  0.00000000E+00  0.00000000E+00  0.00000000E+00
  0.00000000E+00  0.00000000E+00  0.00000000E+00
  0.00000000E+00  0.00000000E+00  0.00000000E+00
  0.00000000E+00  0.00000000E+00  0.00000000E+00
  0.00000000E+00  0.00000000E+00  0.00000000E+00
  0.00000000E+00  0.00000000E+00  0.00000000E+00
  0.00000000E+00  0.00000000E+00  0.00000000E+00
  0.00000000E+00  0.00000000E+00  0.00000000E+00
  0.00000000E+00  0.00000000E+00  0.00000000E+00
  0.00000000E+00  0.00000000E+00  0.00000000E+00
  0.00000000E+00  0.00000000E+00  0.00000000E+00
  0.00000000E+00  0.00000000E+00  0.00000000E+00
  0.00000000E+00  0.00000000E+00  0.00000000E+00
  0.00000000E+00  0.00000000E+00  0.00000000E+00
  0.00000000E+00  0.00000000E+00  0.00000000E+00
  0.00000000E+00  0.00000000E+00  0.00000000E+00
  0.00000000E+00  0.00000000E+00  0.00000000E+00
  0.00000000E+00  0.00000000E+00  0.00000000E+00
  0.00000000E+00  0.00000000E+00  0.00000000E+00
  0.00000000E+00  0.00000000E+00  0.00000000E+00
  0.00000000E+00  0.00000000E+00  0.00000000E+00
  0.00000000E+00  0.00000000E+00  0.00000000E+00
  0.00000000E+00  0.00000000E+00  0.00000000E+00
  0.00000000E+00  0.00000000E+00  0.00000000E+00
  0.00000000E+00  0.00000000E+00  0.00000000E+00
  0.00000000E+00  0.00000000E+00  0.00000000E+00
  0.00000000E+00  0.00000000E+00  0.00000000E+00
  0.00000000E+00  0.00000000E+00  0.00000000E+00
  0.00000000E+00  0.00000000E+00  0.00000000E+00
  0.00000000E+00  0.00000000E+00  0.00000000E+00
  0.00000000E+00  0.00000000E+00  0.00000000E+00
  0.00000000E+00  0.00000000E+00  0.00000000E+00
  0.00000000E+00  0.00000000E+00  0.00000000E+00
  0.00000000E+00  0.00000000E+00  0.00000000E+00
  0.00000000E+00  0.00000000E+00  0.00000000E+00
  0.00000000E+00  0.00000000E+00  0.00000000E+00
  0.00000000E+00  0.00000000E+00  0.00000000E+00
  0.00000000E+00  0.00000000E+00  0.00000000E+00
  0.00000000E+00  0.00000000E+00  0.00000000E+00
  0.00000000E+00  0.00000000E+00  0.00000000E+00
  0.00000000E+00  0.00000000E+00  0.00000000E+00
  0.00000000E+00  0.00000000E+00  0.00000000E+00
  0.00000000E+00  0.00000000E+00  0.00000000E+00
  0.00000000E+00  0.00000000E+00  0.00000000E+00
  0.00000000E+00  0.00000000E+00  0.00000000E+00
  0.00000000E+00  0.00000000E+00  0.00000000E+00
  0.00000000E+00  0.00000000E+00  0.00000000E+00
  0.00000000E+00  0.00000000E+00  0.00000000E+00
  0.00000000E+00  0.00000000E+00  0.00000000E+00
  0.00000000E+00  0.00000000E+00  0.00000000E+00
  0.00000000E+00  0.00000000E+00  0.00000000E+00
  0.00000000E+00  0.00000000E+00  0.00000000E+00
  0.00000000E+00  0.00000000E+00  0.00000000E+00
  0.00000000E+00  0.00000000E+00  0.00000000E+00
  0.00000000E+00  0.00000000E+00  0.00000000E+00
  0.00000000E+00  0.00000000E+00  0.00000000E+00
  0.00000000E+00  0.00000000E+00  0.00000000E+00
  0.00000000E+00  0.00000000E+00  0.00000000E+00
  0.00000000E+00  0.00000000E+00  0.00000000E+00
  0.00000000E+00  0.00000000E+00  0.00000000E+00
  0.00000000E+00  0.00000000E+00  0.00000000E+00
  0.00000000E+00  0.00000000E+00  0.00000000E+00
  0.00000000E+00  0.00000000E+00  0.00000000E+00
  0.00000000E+00  0.00000000E+00  0.00000000E+00
  0.00000000E+00  0.00000000E+00  0.00000000E+00
  0.00000000E+00  0.00000000E+00  0.00000000E+00
  0.00000000E+00  0.00000000E+00  0.00000000E+00
  0.00000000E+00  0.00000000E+00  0.00000000E+00
  0.00000000E+00  0.00000000E+00  0.00000000E+00
  0.00000000E+00  0.00000000E+00  0.00000000E+00
  0.00000000E+00  0.00000000E+00  0.00000000E+00
