# Supplementary material for: Influence of Domain Size and Support Composition on the Reducibility of SiO2 and TiO2 Supported Tungsten Oxide Clusters
Source: J Phys Chem C Nanomater Interfaces. 2024 Aug 14;128(33):13864–78. doi: 10.1021/acs.jpcc.4c03652 (PMC11345822; doi:10.1021/acs.jpcc.4c03652)
Supplement: Supplementary file 2 — jp4c03652_si_002.zip [file jp4c03652_si_002.zip › structures/rutile/trimer/CONTCAR-r-t-1O1H]

Ti  O  W  H                             
   1.00000000000000     
     8.9076100000000000    0.0000000000000000    0.0000000000000000
     0.0000000000000000   13.1614000000000004    0.0000000000000000
     0.0000000000000000  -23.0325184729112884   23.0325184729112920
   Ti   O    W    H 
    36    79     3     1
Selective dynamics
Direct
  0.1619533162194884  0.2426096452578008  0.0642458714199066   F   F   F
  0.9949961808360399  0.0120367955869867  0.0752261141159067   F   F   F
  0.1617750168638768  0.2524614679702247  0.2128660335482968   T   T   T
  0.9955070916096809  0.9888617701131820  0.2052654256451601   T   T   T
  0.1490035634188183  0.2682142517602435  0.3655241915719115   T   T   T
  0.9930773932478877 -0.0007250424609689  0.3541240898929158   T   T   T
  0.1626015148070508  0.7376538874626988  0.0609473073605358   F   F   F
  0.9955415126198446  0.5111102018583935  0.0745503404308678   F   F   F
  0.1603899026755179  0.7542554096170238  0.2139849985622538   T   T   T
  0.9938709510064591  0.4959799884154185  0.2091153648824267   T   T   T
  0.1429734140416951  0.7581836484468264  0.3592773675616063   T   T   T
  0.9955427504949251  0.4960636514549327  0.3525888554416116   T   T   T
  0.4952935333126618  0.2428882257819183  0.0643888802320802   F   F   F
  0.3290755238223753  0.0119926403078807  0.0752033827048493   F   F   F
  0.4987053434425873  0.2575697561063481  0.2159596159837226   T   T   T
  0.3278756275959813  0.9899907969660354  0.2059013616465422   T   T   T
  0.4931804571947507  0.2392649182746783  0.3493095276170925   T   T   T
  0.3263353000283354  0.9956007392976191  0.3523597601428785   T   T   T
  0.4949196726455440  0.7365865269662706  0.0604291877623240   F   F   F
  0.3287978321445806  0.5113381372850654  0.0746634005640416   F   F   F
  0.4952267953452387  0.7541657707670737  0.2139264199069803   T   T   T
  0.3277562210565326  0.4958184105330453  0.2090242059115157   T   T   T
  0.4995121368380143  0.7430735213701135  0.3520823513057948   T   T   T
  0.3272941906855761  0.4946578314121498  0.3521889948669703   T   T   T
  0.8287429055073403  0.2427673643243438  0.0643664679236835   F   F   F
  0.6620967952238530  0.0128758238347686  0.0758659912844024   F   F   F
  0.8256193933664622  0.2577980580936326  0.2163437326431019   T   T   T
  0.6622454946381756  0.9885671958450247  0.2051367360739962   T   T   T
  0.8411717511629918  0.2606012124095247  0.3615455455072074   T   T   T
  0.6601264753092361  0.9973416539959957  0.3535352589446028   T   T   T
  0.8293776652522524  0.7356982294552452  0.0599314754151479   F   F   F
  0.6621371750559959  0.5109835355418966  0.0745834606629359   F   F   F
  0.8281456128586159  0.7555292333049256  0.2144319551561970   T   T   T
  0.6624691030227180  0.4965287855639397  0.2094392403169528   T   T   T
  0.8264487702659924  0.7827269748749507  0.3730791144006943   T   T   T
  0.6654317099270503  0.5053074380398913  0.3581187563254925   T   T   T
  0.1621001533134105  0.0818353645988523  0.0621720550790030   F   F   F
  0.1622207098579622  0.3958145951703429  0.0614961490651638   F   F   F
  0.9955933144442568  0.3544576765401288  0.1274846782923262   F   F   F
  0.9953712439835698  0.1584133697887680  0.0159828829617652   F   F   F
  0.1614450063521885  0.1026025530780428  0.2138559667965044   T   T   T
  0.1613998195521003  0.4073690077521016  0.2152425275041446   T   T   T
  0.9984353583292366  0.3560955807317814  0.2726334069913127   T   T   T
  0.9934236456399601  0.1521429454861569  0.1556410771750311   T   T   T
  0.1620795755250158  0.1225431742618305  0.3699423749318245   T   T   T
  0.1634050598424140  0.4282357414375651  0.3692658419107662   T   T   T
  0.9916921489674240  0.3603940890027621  0.4175779235535385   T   T   T
  0.9975225690699135  0.1640914609527060  0.3074221463537251   T   T   T
  0.1622711535347392  0.5810514194766512  0.0609284726121899   F   F   F
  0.1620733973969593  0.8934316939512215  0.0612560712947285   F   F   F
  0.9956397153550895  0.8483015506917724  0.1251018447674994   F   F   F
  0.9960980867140279  0.6524635140339612  0.0126404672180556   F   F   F
  0.1613565868487925  0.6074302076335402  0.2161062911296223   T   T   T
  0.1613029097569282  0.9050911541068972  0.2138922827387856   T   T   T
  0.9947008726091796  0.8603558603856531  0.2739882804419835   T   T   T
  0.9946124611815750  0.6513425810650715  0.1552310573718536   T   T   T
  0.1635682804802719  0.6190650298977927  0.3683034455318961   T   T   T
  0.1613464726261700  0.9277165440810080  0.3678681057142449   T   T   T
  0.9951595308198148  0.8605419158050397  0.4182208016990784   T   T   T
  0.9901307135766878  0.6689334585669195  0.3072289187542862   T   T   T
  0.4959490667216713  0.0824265561871798  0.0625024960063030   F   F   F
  0.4954564965871100  0.3957797184971810  0.0614623286832128   F   F   F
  0.3290443035720685  0.3549751711002997  0.1275565915807064   F   F   F
  0.3289253466128272  0.1582866361520985  0.0160437718574897   F   F   F
  0.4952077632181927  0.1040746322944650  0.2149129674871693   T   T   T
  0.4947168535762221  0.4092527336812447  0.2162299804755689   T   T   T
  0.3265260959820823  0.3546320822527101  0.2725195756708930   T   T   T
  0.3303155541894909  0.1522713289318281  0.1556145978653574   T   T   T
  0.4926623090730591  0.1221026375667062  0.3685601564766994   T   T   T
  0.4919871532754372  0.4269887532423978  0.3702382438730673   T   T   T
  0.3320774189611785  0.3814303049356829  0.4292764752352497   T   T   T
  0.3233086161471354  0.1650274826842410  0.3064961948077357   T   T   T
  0.4955788948857958  0.5814124439036092  0.0610921599412251   F   F   F
  0.4957840805939213  0.8934204164422255  0.0612548148038670   F   F   F
  0.3287422327573140  0.8488219028399371  0.1253601632700878   F   F   F
  0.3286545860061665  0.6526556911235488  0.0126851115404847   F   F   F
  0.4945243623909882  0.6082860646391985  0.2165447007706322   T   T   T
  0.4951703846924989  0.9057862630016168  0.2143025103072357   T   T   T
  0.3270282609141190  0.8592498309267941  0.2726852276882369   T   T   T
  0.3280607266646915  0.6514558634790375  0.1553129029022778   T   T   T
  0.4918021961602339  0.6164285393378117  0.3673710993551138   T   T   T
  0.4922526052047070  0.9207646855173720  0.3639948448287197   T   T   T
  0.3447848506042315  0.8843430166931138  0.4274162628489784   T   T   T
  0.3239605026799551  0.6670644256150726  0.3080092985680403   T   T   T
  0.8283276959342771  0.0822027067177444  0.0623927144257479   F   F   F
  0.8289010950160431  0.3958705880456037  0.0615438990658461   F   F   F
  0.6623630356105394  0.3550931107873083  0.1277877673134000   F   F   F
  0.6621136594449695  0.1588547017903679  0.0161612541812346   F   F   F
  0.8288230866265437  0.1039520769512100  0.2148133053828742   T   T   T
  0.8285024429663401  0.4080307499477184  0.2156408949104915   T   T   T
  0.6608853060199439  0.3606049191668886  0.2755612838770049   T   T   T
  0.6621436544300554  0.1533145330997495  0.1564300823688945   T   T   T
  0.8247958669608126  0.1212638566143365  0.3688475151352459   T   T   T
  0.8310208891530915  0.4137802371177172  0.3626192801392166   T   T   T
  0.6466141166037084  0.3818102523934093  0.4299753546165028   T   T   T
  0.6630985522124818  0.1637365727199328  0.3064218859641136   T   T   T
  0.8287469462996668  0.5811523325761314  0.0609489034904911   F   F   F
  0.8285611454279831  0.8932592746143584  0.0611830230188204   F   F   F
  0.6620472816027245  0.8484650672348124  0.1249183199557535   F   F   F
  0.6620022404776691  0.6522084031921906  0.0126012571165006   F   F   F
  0.8283853739712462  0.6066987493775224  0.2155403187350583   T   T   T
  0.8287143799546970  0.9054898468675612  0.2140763946390350   T   T   T
  0.6618155852326288  0.8596221475917477  0.2734489815734543   T   T   T
  0.6616954695380152  0.6514996393018385  0.1553169342200158   T   T   T
  0.8318100069312274  0.6144472606275888  0.3649419423811366   T   T   T
  0.8255283519229567  0.9321722680107836  0.3699985175941513   T   T   T
  0.6461029110093121  0.8657322730208068  0.4220343381167250   T   T   T
  0.6652348849294063  0.6653861929485890  0.3062730819578154   T   T   T
  0.4898450568935286  0.6808330925242159  0.5202770223786070   T   T   T
  0.7138572085611243  0.6684102135544275  0.4535357689740561   T   T   T
  0.5324578472329407  0.9228719397864303  0.5179813457027667   T   T   T
  0.4885842552966085  0.4681409965799488  0.5274195171799412   T   T   T
  0.7476028787825882  0.8843698269334239  0.5740216672646740   T   T   T
  0.5753397239925647  0.1370335437880258  0.4903687516881410   T   T   T
  0.3625005267725375  0.1288306063336945  0.5443590062201740   T   T   T
  0.6168231193823911  0.7961607239622380  0.5191181953556961   T   T   T
  0.4892060322964135  0.4814372195179125  0.4782997760500846   T   T   T
  0.4775102435845516 -0.0002089189567079  0.4859360195145094   T   T   T
  0.5379264453881945  0.2355001003297397  0.5209853774049094   T   T   T
 
  0.00000000E+00  0.00000000E+00  0.00000000E+00
  0.00000000E+00  0.00000000E+00  0.00000000E+00
  0.00000000E+00  0.00000000E+00  0.00000000E+00
  0.00000000E+00  0.00000000E+00  0.00000000E+00
  0.00000000E+00  0.00000000E+00  0.00000000E+00
  0.00000000E+00  0.00000000E+00  0.00000000E+00
  0.00000000E+00  0.00000000E+00  0.00000000E+00
  0.00000000E+00  0.00000000E+00  0.00000000E+00
  0.00000000E+00  0.00000000E+00  0.00000000E+00
  0.00000000E+00  0.00000000E+00  0.00000000E+00
  0.00000000E+00  0.00000000E+00  0.00000000E+00
  0.00000000E+00  0.00000000E+00  0.00000000E+00
  0.00000000E+00  0.00000000E+00  0.00000000E+00
  0.00000000E+00  0.00000000E+00  0.00000000E+00
  0.00000000E+00  0.00000000E+00  0.00000000E+00
  0.00000000E+00  0.00000000E+00  0.00000000E+00
  0.00000000E+00  0.00000000E+00  0.00000000E+00
  0.00000000E+00  0.00000000E+00  0.00000000E+00
  0.00000000E+00  0.00000000E+00  0.00000000E+00
  0.00000000E+00  0.00000000E+00  0.00000000E+00
  0.00000000E+00  0.00000000E+00  0.00000000E+00
  0.00000000E+00  0.00000000E+00  0.00000000E+00
  0.00000000E+00  0.00000000E+00  0.00000000E+00
  0.00000000E+00  0.00000000E+00  0.00000000E+00
  0.00000000E+00  0.00000000E+00  0.00000000E+00
  0.00000000E+00  0.00000000E+00  0.00000000E+00
  0.00000000E+00  0.00000000E+00  0.00000000E+00
  0.00000000E+00  0.00000000E+00  0.00000000E+00
  0.00000000E+00  0.00000000E+00  0.00000000E+00
  0.00000000E+00  0.00000000E+00  0.00000000E+00
  0.00000000E+00  0.00000000E+00  0.00000000E+00
  0.00000000E+00  0.00000000E+00  0.00000000E+00
  0.00000000E+00  0.00000000E+00  0.00000000E+00
  0.00000000E+00  0.00000000E+00  0.00000000E+00
  0.00000000E+00  0.00000000E+00  0.00000000E+00
  0.00000000E+00  0.00000000E+00  0.00000000E+00
  0.00000000E+00  0.00000000E+00  0.00000000E+00
  0.00000000E+00  0.00000000E+00  0.00000000E+00
  0.00000000E+00  0.00000000E+00  0.00000000E+00
  0.00000000E+00  0.00000000E+00  0.00000000E+00
  0.00000000E+00  0.00000000E+00  0.00000000E+00
  0.00000000E+00  0.00000000E+00  0.00000000E+00
  0.00000000E+00  0.00000000E+00  0.00000000E+00
  0.00000000E+00  0.00000000E+00  0.00000000E+00
  0.00000000E+00  0.00000000E+00  0.00000000E+00
  0.00000000E+00  0.00000000E+00  0.00000000E+00
  0.00000000E+00  0.00000000E+00  0.00000000E+00
  0.00000000E+00  0.00000000E+00  0.00000000E+00
  0.00000000E+00  0.00000000E+00  0.00000000E+00
  0.00000000E+00  0.00000000E+00  0.00000000E+00
  0.00000000E+00  0.00000000E+00  0.00000000E+00
  0.00000000E+00  0.00000000E+00  0.00000000E+00
  0.00000000E+00  0.00000000E+00  0.00000000E+00
  0.00000000E+00  0.00000000E+00  0.00000000E+00
  0.00000000E+00  0.00000000E+00  0.00000000E+00
  0.00000000E+00  0.00000000E+00  0.00000000E+00
  0.00000000E+00  0.00000000E+00  0.00000000E+00
  0.00000000E+00  0.00000000E+00  0.00000000E+00
  0.00000000E+00  0.00000000E+00  0.00000000E+00
  0.00000000E+00  0.00000000E+00  0.00000000E+00
  0.00000000E+00  0.00000000E+00  0.00000000E+00
  0.00000000E+00  0.00000000E+00  0.00000000E+00
  0.00000000E+00  0.00000000E+00  0.00000000E+00
  0.00000000E+00  0.00000000E+00  0.00000000E+00
  0.00000000E+00  0.00000000E+00  0.00000000E+00
  0.00000000E+00  0.00000000E+00  0.00000000E+00
  0.00000000E+00  0.00000000E+00  0.00000000E+00
  0.00000000E+00  0.00000000E+00  0.00000000E+00
  0.00000000E+00  0.00000000E+00  0.00000000E+00
  0.00000000E+00  0.00000000E+00  0.00000000E+00
  0.00000000E+00  0.00000000E+00  0.00000000E+00
  0.00000000E+00  0.00000000E+00  0.00000000E+00
  0.00000000E+00  0.00000000E+00  0.00000000E+00
  0.00000000E+00  0.00000000E+00  0.00000000E+00
  0.00000000E+00  0.00000000E+00  0.00000000E+00
  0.00000000E+00  0.00000000E+00  0.00000000E+00
  0.00000000E+00  0.00000000E+00  0.00000000E+00
  0.00000000E+00  0.00000000E+00  0.00000000E+00
  0.00000000E+00  0.00000000E+00  0.00000000E+00
  0.00000000E+00  0.00000000E+00  0.00000000E+00
  0.00000000E+00  0.00000000E+00  0.00000000E+00
  0.00000000E+00  0.00000000E+00  0.00000000E+00
  0.00000000E+00  0.00000000E+00  0.00000000E+00
  0.00000000E+00  0.00000000E+00  0.00000000E+00
  0.00000000E+00  0.00000000E+00  0.00000000E+00
  0.00000000E+00  0.00000000E+00  0.00000000E+00
  0.00000000E+00  0.00000000E+00  0.00000000E+00
  0.00000000E+00  0.00000000E+00  0.00000000E+00
  0.00000000E+00  0.00000000E+00  0.00000000E+00
  0.00000000E+00  0.00000000E+00  0.00000000E+00
  0.00000000E+00  0.00000000E+00  0.00000000E+00
  0.00000000E+00  0.00000000E+00  0.00000000E+00
  0.00000000E+00  0.00000000E+00  0.00000000E+00
  0.00000000E+00  0.00000000E+00  0.00000000E+00
  0.00000000E+00  0.00000000E+00  0.00000000E+00
  0.00000000E+00  0.00000000E+00  0.00000000E+00
  0.00000000E+00  0.00000000E+00  0.00000000E+00
  0.00000000E+00  0.00000000E+00  0.00000000E+00
  0.00000000E+00  0.00000000E+00  0.00000000E+00
  0.00000000E+00  0.00000000E+00  0.00000000E+00
  0.00000000E+00  0.00000000E+00  0.00000000E+00
  0.00000000E+00  0.00000000E+00  0.00000000E+00
  0.00000000E+00  0.00000000E+00  0.00000000E+00
  0.00000000E+00  0.00000000E+00  0.00000000E+00
  0.00000000E+00  0.00000000E+00  0.00000000E+00
  0.00000000E+00  0.00000000E+00  0.00000000E+00
  0.00000000E+00  0.00000000E+00  0.00000000E+00
  0.00000000E+00  0.00000000E+00  0.00000000E+00
  0.00000000E+00  0.00000000E+00  0.00000000E+00
  0.00000000E+00  0.00000000E+00  0.00000000E+00
  0.00000000E+00  0.00000000E+00  0.00000000E+00
  0.00000000E+00  0.00000000E+00  0.00000000E+00
  0.00000000E+00  0.00000000E+00  0.00000000E+00
  0.00000000E+00  0.00000000E+00  0.00000000E+00
  0.00000000E+00  0.00000000E+00  0.00000000E+00
  0.00000000E+00  0.00000000E+00  0.00000000E+00
  0.00000000E+00  0.00000000E+00  0.00000000E+00
  0.00000000E+00  0.00000000E+00  0.00000000E+00
  0.00000000E+00  0.00000000E+00  0.00000000E+00
