# Supplementary material for: Influence of Domain Size and Support Composition on the Reducibility of SiO2 and TiO2 Supported Tungsten Oxide Clusters
Source: J Phys Chem C Nanomater Interfaces. 2024 Aug 14;128(33):13864–78. doi: 10.1021/acs.jpcc.4c03652 (PMC11345822; doi:10.1021/acs.jpcc.4c03652)
Supplement: Supplementary file 2 — jp4c03652_si_002.zip [file jp4c03652_si_002.zip › structures/rutile/trimer/CONTCAR-r-t-2O]

Ti  O  W                                
   1.00000000000000     
     8.9076100000000000    0.0000000000000000    0.0000000000000000
     0.0000000000000000   13.1614000000000004    0.0000000000000000
     0.0000000000000000  -23.0325184729112884   23.0325184729112920
   Ti   O    W 
    36    78     3
Selective dynamics
Direct
  0.1619533162194884  0.2426096452578008  0.0642458714199066   F   F   F
  0.9949961808360399  0.0120367955869867  0.0752261141159067   F   F   F
  0.1611447131434499  0.2528905023933123  0.2128491155467787   T   T   T
  0.9947516864716703  0.9899217500563935  0.2053716908632351   T   T   T
  0.1492845013560799  0.2709205492395964  0.3660029001667420   T   T   T
  0.9933927801497597  0.0010373382722624  0.3542186512118171   T   T   T
  0.1626015148070508  0.7376538874626988  0.0609473073605358   F   F   F
  0.9955415126198446  0.5111102018583935  0.0745503404308678   F   F   F
  0.1606023406310326  0.7561292648235964  0.2143331641149170   T   T   T
  0.9949221443132593  0.4956139071463856  0.2084533491038993   T   T   T
  0.1497580743754994  0.7738958789405734  0.3669259337327700   T   T   T
  0.9948172233821895  0.4990650444805546  0.3531628593772625   T   T   T
  0.4952935333126618  0.2428882257819183  0.0643888802320802   F   F   F
  0.3290755238223753  0.0119926403078807  0.0752033827048493   F   F   F
  0.4994798204305093  0.2593442508524568  0.2165245434738356   T   T   T
  0.3275466575939568  0.9911860561110439  0.2060332111477765   T   T   T
  0.4926464307750622  0.2419915859438035  0.3491278393881398   T   T   T
  0.3258778012576418 -0.0009465679501295  0.3530704041297907   T   T   T
  0.4949196726455440  0.7365865269662706  0.0604291877623240   F   F   F
  0.3287978321445806  0.5113381372850654  0.0746634005640416   F   F   F
  0.4945377528462127  0.7551389594742027  0.2138511238443675   T   T   T
  0.3274133105451512  0.4960645730035329  0.2086762079665369   T   T   T
  0.4926552421272334  0.7429981898045672  0.3495912424903888   T   T   T
  0.3263986519700242  0.4973828125432561  0.3522896382220375   T   T   T
  0.8287429055073403  0.2427673643243438  0.0643664679236835   F   F   F
  0.6620967952238530  0.0128758238347686  0.0758659912844024   F   F   F
  0.8244154906562251  0.2599729391864541  0.2169925183846385   T   T   T
  0.6620376037575814  0.9896224847226659  0.2052576019238540   T   T   T
  0.8401989523075941  0.2651554184282976  0.3628075197306738   T   T   T
  0.6602957185678748 -0.0007353989273056  0.3530579445516113   T   T   T
  0.8293776652522524  0.7356982294552452  0.0599314754151479   F   F   F
  0.6621371750559959  0.5109835355418966  0.0745834606629359   F   F   F
  0.8285290496760265  0.7560142506968482  0.2142977229554874   T   T   T
  0.6623227402157484  0.4962565088688491  0.2087942682623952   T   T   T
  0.8402532024970654  0.7683642472800319  0.3635589378330934   T   T   T
  0.6638699444411480  0.5110363612013080  0.3599950435847603   T   T   T
  0.1621001533134105  0.0818353645988523  0.0621720550790030   F   F   F
  0.1622207098579622  0.3958145951703429  0.0614961490651638   F   F   F
  0.9955933144442568  0.3544576765401288  0.1274846782923262   F   F   F
  0.9953712439835698  0.1584133697887680  0.0159828829617652   F   F   F
  0.1609861820878707  0.1034761900896175  0.2137884819622231   T   T   T
  0.1611292579449100  0.4086870347024564  0.2153742110876730   T   T   T
  0.9978730667009421  0.3580990263623499  0.2731849805329975   T   T   T
  0.9929083849979939  0.1534457638074350  0.1557808872256192   T   T   T
  0.1619575697496204  0.1236432711446403  0.3695124025412474   T   T   T
  0.1629702177362983  0.4309371616334341  0.3691843286868630   T   T   T
  0.9920616608755786  0.3629974111173850  0.4182630282962265   T   T   T
  0.9954995286767356  0.1684174725574835  0.3081226022259513   T   T   T
  0.1622711535347392  0.5810514194766512  0.0609284726121899   F   F   F
  0.1620733973969593  0.8934316939512215  0.0612560712947285   F   F   F
  0.9956397153550895  0.8483015506917724  0.1251018447674994   F   F   F
  0.9960980867140279  0.6524635140339612  0.0126404672180556   F   F   F
  0.1609841813299988  0.6077504905422119  0.2158210023319730   T   T   T
  0.1610067338292089  0.9068511711084807  0.2144138481484448   T   T   T
  0.9946598946938027  0.8612652860254411  0.2741031172806803   T   T   T
  0.9947484843799906  0.6521344042656883  0.1553013048259271   T   T   T
  0.1630847471143448  0.6232480735000933  0.3691493204718438   T   T   T
  0.1619327070648447  0.9321735823859993  0.3696309115368014   T   T   T
  0.9918941604956490  0.8643290577144896  0.4189468847015300   T   T   T
  0.9956075663812615  0.6731353732994109  0.3086909005530913   T   T   T
  0.4959490667216713  0.0824265561871798  0.0625024960063030   F   F   F
  0.4954564965871100  0.3957797184971810  0.0614623286832128   F   F   F
  0.3290443035720685  0.3549751711002997  0.1275565915807064   F   F   F
  0.3289253466128272  0.1582866361520985  0.0160437718574897   F   F   F
  0.4948656001019743  0.1050938083322133  0.2149697087917603   T   T   T
  0.4947723354097643  0.4114268510359079  0.2167131228721367   T   T   T
  0.3261982093231429  0.3570102096079092  0.2726295027850704   T   T   T
  0.3301804793422125  0.1534284898720289  0.1557393256856167   T   T   T
  0.4927439818620800  0.1223440557628472  0.3678763306022278   T   T   T
  0.4906013864808037  0.4287112290771012  0.3691063919014674   T   T   T
  0.3315756805993109  0.3787093737514487  0.4272273756019677   T   T   T
  0.3225847884874622  0.1664562807850175  0.3062171269001863   T   T   T
  0.4955788948857958  0.5814124439036092  0.0610921599412251   F   F   F
  0.4957840805939213  0.8934204164422255  0.0612548148038670   F   F   F
  0.3287422327573140  0.8488219028399371  0.1253601632700878   F   F   F
  0.3286545860061665  0.6526556911235488  0.0126851115404847   F   F   F
  0.4946582174549880  0.6084554157679742  0.2161992716915219   T   T   T
  0.4947448075238723  0.9071086405356528  0.2145840333352664   T   T   T
  0.3277060085411045  0.8595538553660330  0.2731993710099611   T   T   T
  0.3277190626209480  0.6521484004342232  0.1553633591975921   T   T   T
  0.4905413525916874  0.6248486573826763  0.3687282193596971   T   T   T
  0.4928807706884065  0.9276191908185117  0.3678943691604392   T   T   T
  0.3316815263108064  0.8793223127487207  0.4273721842221922   T   T   T
  0.3222329075644201  0.6684089899036770  0.3067300178992748   T   T   T
  0.8283276959342771  0.0822027067177444  0.0623927144257479   F   F   F
  0.8289010950160431  0.3958705880456037  0.0615438990658461   F   F   F
  0.6623630356105394  0.3550931107873083  0.1277877673134000   F   F   F
  0.6621136594449695  0.1588547017903679  0.0161612541812346   F   F   F
  0.8285279964820856  0.1046543241345855  0.2147169705655169   T   T   T
  0.8286819011860743  0.4110461125607814  0.2165246532349681   T   T   T
  0.6609869009823878  0.3637527167737536  0.2764598721928187   T   T   T
  0.6619928434515628  0.1547448827807309  0.1565964652408892   T   T   T
  0.8247684666216457  0.1227965508669554  0.3690042510049913   T   T   T
  0.8299629669178311  0.4223813339993895  0.3654786396535294   T   T   T
  0.6468910572312647  0.3795503099362185  0.4283542161670543   T   T   T
  0.6635077498950622  0.1664605842725988  0.3065462373911862   T   T   T
  0.8287469462996668  0.5811523325761314  0.0609489034904911   F   F   F
  0.8285611454279831  0.8932592746143584  0.0611830230188204   F   F   F
  0.6620472816027245  0.8484650672348124  0.1249183199557535   F   F   F
  0.6620022404776691  0.6522084031921906  0.0126012571165006   F   F   F
  0.8287376768880768  0.6080898487657741  0.2159680285933724   T   T   T
  0.8284377781633874  0.9065292478886308  0.2142767100615509   T   T   T
  0.6610056019222000  0.8597745581652597  0.2732550880415756   T   T   T
  0.6617501311600709  0.6519684964687513  0.1553280785136013   T   T   T
  0.8298333279749569  0.6186801006074363  0.3652341538951737   T   T   T
  0.8245250612397818  0.9310943104128715  0.3690159575079928   T   T   T
  0.6468186329186734  0.8820815303746852  0.4283266895468084   T   T   T
  0.6635519565181220  0.6691228441366533  0.3067505115068499   T   T   T
  0.4894883359835808  0.6722288391403686  0.5226812653905468   T   T   T
  0.6970502414577190  0.6797857764723971  0.4560440238324071   T   T   T
  0.4896162336147784  0.9204411005051127  0.5227608852518176   T   T   T
  0.4867391157407869  0.4513653114057052  0.5245349543895366   T   T   T
  0.7255958439991128  0.8971060842083487  0.5801930418222613   T   T   T
  0.4869869999455050  0.1484301245173647  0.5249578362768216   T   T   T
  0.6005880334067025  0.7967736906471909  0.5229424312117387   T   T   T
  0.4887440495446415  0.4724883475315951  0.4779909791962218   T   T   T
  0.4889383800243593 -0.0356282952924918  0.4782877098875554   T   T   T
 
  0.00000000E+00  0.00000000E+00  0.00000000E+00
  0.00000000E+00  0.00000000E+00  0.00000000E+00
  0.00000000E+00  0.00000000E+00  0.00000000E+00
  0.00000000E+00  0.00000000E+00  0.00000000E+00
  0.00000000E+00  0.00000000E+00  0.00000000E+00
  0.00000000E+00  0.00000000E+00  0.00000000E+00
  0.00000000E+00  0.00000000E+00  0.00000000E+00
  0.00000000E+00  0.00000000E+00  0.00000000E+00
  0.00000000E+00  0.00000000E+00  0.00000000E+00
  0.00000000E+00  0.00000000E+00  0.00000000E+00
  0.00000000E+00  0.00000000E+00  0.00000000E+00
  0.00000000E+00  0.00000000E+00  0.00000000E+00
  0.00000000E+00  0.00000000E+00  0.00000000E+00
  0.00000000E+00  0.00000000E+00  0.00000000E+00
  0.00000000E+00  0.00000000E+00  0.00000000E+00
  0.00000000E+00  0.00000000E+00  0.00000000E+00
  0.00000000E+00  0.00000000E+00  0.00000000E+00
  0.00000000E+00  0.00000000E+00  0.00000000E+00
  0.00000000E+00  0.00000000E+00  0.00000000E+00
  0.00000000E+00  0.00000000E+00  0.00000000E+00
  0.00000000E+00  0.00000000E+00  0.00000000E+00
  0.00000000E+00  0.00000000E+00  0.00000000E+00
  0.00000000E+00  0.00000000E+00  0.00000000E+00
  0.00000000E+00  0.00000000E+00  0.00000000E+00
  0.00000000E+00  0.00000000E+00  0.00000000E+00
  0.00000000E+00  0.00000000E+00  0.00000000E+00
  0.00000000E+00  0.00000000E+00  0.00000000E+00
  0.00000000E+00  0.00000000E+00  0.00000000E+00
  0.00000000E+00  0.00000000E+00  0.00000000E+00
  0.00000000E+00  0.00000000E+00  0.00000000E+00
  0.00000000E+00  0.00000000E+00  0.00000000E+00
  0.00000000E+00  0.00000000E+00  0.00000000E+00
  0.00000000E+00  0.00000000E+00  0.00000000E+00
  0.00000000E+00  0.00000000E+00  0.00000000E+00
  0.00000000E+00  0.00000000E+00  0.00000000E+00
  0.00000000E+00  0.00000000E+00  0.00000000E+00
  0.00000000E+00  0.00000000E+00  0.00000000E+00
  0.00000000E+00  0.00000000E+00  0.00000000E+00
  0.00000000E+00  0.00000000E+00  0.00000000E+00
  0.00000000E+00  0.00000000E+00  0.00000000E+00
  0.00000000E+00  0.00000000E+00  0.00000000E+00
  0.00000000E+00  0.00000000E+00  0.00000000E+00
  0.00000000E+00  0.00000000E+00  0.00000000E+00
  0.00000000E+00  0.00000000E+00  0.00000000E+00
  0.00000000E+00  0.00000000E+00  0.00000000E+00
  0.00000000E+00  0.00000000E+00  0.00000000E+00
  0.00000000E+00  0.00000000E+00  0.00000000E+00
  0.00000000E+00  0.00000000E+00  0.00000000E+00
  0.00000000E+00  0.00000000E+00  0.00000000E+00
  0.00000000E+00  0.00000000E+00  0.00000000E+00
  0.00000000E+00  0.00000000E+00  0.00000000E+00
  0.00000000E+00  0.00000000E+00  0.00000000E+00
  0.00000000E+00  0.00000000E+00  0.00000000E+00
  0.00000000E+00  0.00000000E+00  0.00000000E+00
  0.00000000E+00  0.00000000E+00  0.00000000E+00
  0.00000000E+00  0.00000000E+00  0.00000000E+00
  0.00000000E+00  0.00000000E+00  0.00000000E+00
  0.00000000E+00  0.00000000E+00  0.00000000E+00
  0.00000000E+00  0.00000000E+00  0.00000000E+00
  0.00000000E+00  0.00000000E+00  0.00000000E+00
  0.00000000E+00  0.00000000E+00  0.00000000E+00
  0.00000000E+00  0.00000000E+00  0.00000000E+00
  0.00000000E+00  0.00000000E+00  0.00000000E+00
  0.00000000E+00  0.00000000E+00  0.00000000E+00
  0.00000000E+00  0.00000000E+00  0.00000000E+00
  0.00000000E+00  0.00000000E+00  0.00000000E+00
  0.00000000E+00  0.00000000E+00  0.00000000E+00
  0.00000000E+00  0.00000000E+00  0.00000000E+00
  0.00000000E+00  0.00000000E+00  0.00000000E+00
  0.00000000E+00  0.00000000E+00  0.00000000E+00
  0.00000000E+00  0.00000000E+00  0.00000000E+00
  0.00000000E+00  0.00000000E+00  0.00000000E+00
  0.00000000E+00  0.00000000E+00  0.00000000E+00
  0.00000000E+00  0.00000000E+00  0.00000000E+00
  0.00000000E+00  0.00000000E+00  0.00000000E+00
  0.00000000E+00  0.00000000E+00  0.00000000E+00
  0.00000000E+00  0.00000000E+00  0.00000000E+00
  0.00000000E+00  0.00000000E+00  0.00000000E+00
  0.00000000E+00  0.00000000E+00  0.00000000E+00
  0.00000000E+00  0.00000000E+00  0.00000000E+00
  0.00000000E+00  0.00000000E+00  0.00000000E+00
  0.00000000E+00  0.00000000E+00  0.00000000E+00
  0.00000000E+00  0.00000000E+00  0.00000000E+00
  0.00000000E+00  0.00000000E+00  0.00000000E+00
  0.00000000E+00  0.00000000E+00  0.00000000E+00
  0.00000000E+00  0.00000000E+00  0.00000000E+00
  0.00000000E+00  0.00000000E+00  0.00000000E+00
  0.00000000E+00  0.00000000E+00  0.00000000E+00
  0.00000000E+00  0.00000000E+00  0.00000000E+00
  0.00000000E+00  0.00000000E+00  0.00000000E+00
  0.00000000E+00  0.00000000E+00  0.00000000E+00
  0.00000000E+00  0.00000000E+00  0.00000000E+00
  0.00000000E+00  0.00000000E+00  0.00000000E+00
  0.00000000E+00  0.00000000E+00  0.00000000E+00
  0.00000000E+00  0.00000000E+00  0.00000000E+00
  0.00000000E+00  0.00000000E+00  0.00000000E+00
  0.00000000E+00  0.00000000E+00  0.00000000E+00
  0.00000000E+00  0.00000000E+00  0.00000000E+00
  0.00000000E+00  0.00000000E+00  0.00000000E+00
  0.00000000E+00  0.00000000E+00  0.00000000E+00
  0.00000000E+00  0.00000000E+00  0.00000000E+00
  0.00000000E+00  0.00000000E+00  0.00000000E+00
  0.00000000E+00  0.00000000E+00  0.00000000E+00
  0.00000000E+00  0.00000000E+00  0.00000000E+00
  0.00000000E+00  0.00000000E+00  0.00000000E+00
  0.00000000E+00  0.00000000E+00  0.00000000E+00
  0.00000000E+00  0.00000000E+00  0.00000000E+00
  0.00000000E+00  0.00000000E+00  0.00000000E+00
  0.00000000E+00  0.00000000E+00  0.00000000E+00
  0.00000000E+00  0.00000000E+00  0.00000000E+00
  0.00000000E+00  0.00000000E+00  0.00000000E+00
  0.00000000E+00  0.00000000E+00  0.00000000E+00
  0.00000000E+00  0.00000000E+00  0.00000000E+00
  0.00000000E+00  0.00000000E+00  0.00000000E+00
  0.00000000E+00  0.00000000E+00  0.00000000E+00
  0.00000000E+00  0.00000000E+00  0.00000000E+00
  0.00000000E+00  0.00000000E+00  0.00000000E+00
