# Supplementary material for: Influence of Domain Size and Support Composition on the Reducibility of SiO2 and TiO2 Supported Tungsten Oxide Clusters
Source: J Phys Chem C Nanomater Interfaces. 2024 Aug 14;128(33):13864–78. doi: 10.1021/acs.jpcc.4c03652 (PMC11345822; doi:10.1021/acs.jpcc.4c03652)
Supplement: Supplementary file 2 — jp4c03652_si_002.zip [file jp4c03652_si_002.zip › structures/rutile/trimer/CONTCAR-r-t]

Ti  O  W                                
   1.00000000000000     
     8.9076100000000000    0.0000000000000000    0.0000000000000000
     0.0000000000000000   13.1614000000000004    0.0000000000000000
     0.0000000000000000  -23.0325184729112884   23.0325184729112920
   Ti   O    W 
    36    80     3
Selective dynamics
Direct
  0.1619533162194884  0.2426096452578008  0.0642458714199066   F   F   F
  0.9949961808360399  0.0120367955869867  0.0752261141159067   F   F   F
  0.1613435969750676  0.2476970940520687  0.2102240513155069   T   T   T
  0.9949711872200976  0.9923102279411867  0.2071330447006116   T   T   T
  0.1481105042095968  0.2524604610727101  0.3554767921713851   T   T   T
  0.9950780544267529  0.9958445776148713  0.3518615380599604   T   T   T
  0.1626015148070508  0.7376538874626988  0.0609473073605358   F   F   F
  0.9955415126198446  0.5111102018583935  0.0745503404308678   F   F   F
  0.1615781528440655  0.7529901842580415  0.2130639432993398   T   T   T
  0.9948031734495274  0.4977802315729188  0.2101425332498010   T   T   T
  0.1497475055271344  0.7535188688702570  0.3564575068732392   T   T   T
  0.9962709558083112  0.4921495418429255  0.3498701959290241   T   T   T
  0.4952935333126618  0.2428882257819183  0.0643888802320802   F   F   F
  0.3290755238223753  0.0119926403078807  0.0752033827048493   F   F   F
  0.5022187292523179  0.2573972427455844  0.2157598809558179   T   T   T
  0.3286688169779371  0.9939189439339086  0.2079102142808684   T   T   T
  0.5035773121247720  0.2441387112423865  0.3508120028714108   T   T   T
  0.3280659498819006  0.9952585890812724  0.3513404207984941   T   T   T
  0.4949196726455440  0.7365865269662706  0.0604291877623240   F   F   F
  0.3287978321445806  0.5113381372850654  0.0746634005640416   F   F   F
  0.4957006525537651  0.7533726741512730  0.2132343091726898   T   T   T
  0.3287227639081854  0.4991805648335731  0.2108718892904369   T   T   T
  0.5046132564797661  0.7521638231393944  0.3548326219813036   T   T   T
  0.3286414707308838  0.4898683141069493  0.3484877424332038   T   T   T
  0.8287429055073403  0.2427673643243438  0.0643664679236835   F   F   F
  0.6620967952238530  0.0128758238347686  0.0758659912844024   F   F   F
  0.8235020326791178  0.2583724673596231  0.2164725060987800   T   T   T
  0.6625425038316521  0.9909478134991768  0.2063380242945115   T   T   T
  0.8253631299926768  0.2711115343772270  0.3664245518888188   T   T   T
  0.6611693091027084  0.9966365997329218  0.3520055565046905   T   T   T
  0.8293776652522524  0.7356982294552452  0.0599314754151479   F   F   F
  0.6621371750559959  0.5109835355418966  0.0745834606629359   F   F   F
  0.8285049591550422  0.7537001059867487  0.2133653479116903   T   T   T
  0.6624191452360662  0.4979476028192041  0.2100606979335568   T   T   T
  0.8271387737407253  0.7738664200879908  0.3675036225583582   T   T   T
  0.6638613295914078  0.5123542636896365  0.3609884817670199   T   T   T
  0.1621001533134105  0.0818353645988523  0.0621720550790030   F   F   F
  0.1622207098579622  0.3958145951703429  0.0614961490651638   F   F   F
  0.9955933144442568  0.3544576765401288  0.1274846782923262   F   F   F
  0.9953712439835698  0.1584133697887680  0.0159828829617652   F   F   F
  0.1619789378607268  0.1000143336632486  0.2113856891301436   T   T   T
  0.1621880324416581  0.4030736539450681  0.2129523958840890   T   T   T
 -0.0001871129573476  0.3517055508597225  0.2697836063460380   T   T   T
  0.9925080228431911  0.1525698870703224  0.1553487479387401   T   T   T
  0.1618875624850681  0.1130165449890917  0.3650348647074455   T   T   T
  0.1630216804979410  0.4229242332239670  0.3641256443268913   T   T   T
  0.9968162670689020  0.3510920658218678  0.4115496937786957   T   T   T
  0.9972573615882708  0.1538857752926851  0.3000644121504565   T   T   T
  0.1622711535347392  0.5810514194766512  0.0609284726121899   F   F   F
  0.1620733973969593  0.8934316939512215  0.0612560712947285   F   F   F
  0.9956397153550895  0.8483015506917724  0.1251018447674994   F   F   F
  0.9960980867140279  0.6524635140339612  0.0126404672180556   F   F   F
  0.1621130466955442  0.6051428115826623  0.2140819031027081   T   T   T
  0.1621157353989064  0.9014975966288092  0.2122703865734700   T   T   T
  0.9952957953869528  0.8558987760213738  0.2713898239038051   T   T   T
  0.9952812195582741  0.6511781913255017  0.1551630631709602   T   T   T
  0.1627478298450359  0.6122560869050832  0.3645076208416354   T   T   T
  0.1618920092246657  0.9246841967098831  0.3650248357183064   T   T   T
  0.9977660301266199  0.8516607749063589  0.4125096264557729   T   T   T
  0.9970784675051827  0.6580876294711905  0.3011649385584141   T   T   T
  0.4959490667216713  0.0824265561871798  0.0625024960063030   F   F   F
  0.4954564965871100  0.3957797184971810  0.0614623286832128   F   F   F
  0.3290443035720685  0.3549751711002997  0.1275565915807064   F   F   F
  0.3289253466128272  0.1582866361520985  0.0160437718574897   F   F   F
  0.4957986259215915  0.1016618446222249  0.2126411673952904   T   T   T
  0.4955938357609516  0.4058228600515505  0.2142547936104186   T   T   T
  0.3257520247948570  0.3504159649881006  0.2688097369034642   T   T   T
  0.3310693093927455  0.1522313048832393  0.1552486366719487   T   T   T
  0.4945278508305793  0.1099008092326635  0.3629142441576972   T   T   T
  0.4908226445373589  0.4182634756673333  0.3618036488378382   T   T   T
  0.3316497388216064  0.3585313703661276  0.4169327889395399   T   T   T
  0.3272824503983682  0.1565871353604395  0.3010202559777150   T   T   T
  0.4955788948857958  0.5814124439036092  0.0610921599412251   F   F   F
  0.4957840805939213  0.8934204164422255  0.0612548148038670   F   F   F
  0.3287422327573140  0.8488219028399371  0.1253601632700878   F   F   F
  0.3286545860061665  0.6526556911235488  0.0126851115404847   F   F   F
  0.4951522303232711  0.6051756675992481  0.2139945157937294   T   T   T
  0.4954875521041168  0.9012876442908119  0.2122124602450430   T   T   T
  0.3281706535347217  0.8548615668554858  0.2709646888016300   T   T   T
  0.3286518534243019  0.6515184963165941  0.1552527752748616   T   T   T
  0.4911771242187424  0.6109076651743445  0.3632903094351921   T   T   T
  0.4941701435314406  0.9251822492973910  0.3652265124186734   T   T   T
  0.3282880457377675  0.8627941453522050  0.4193363950771350   T   T   T
  0.3280426091389518  0.6608119959508466  0.3028559958803959   T   T   T
  0.8283276959342771  0.0822027067177444  0.0623927144257479   F   F   F
  0.8289010950160431  0.3958705880456037  0.0615438990658461   F   F   F
  0.6623630356105394  0.3550931107873083  0.1277877673134000   F   F   F
  0.6621136594449695  0.1588547017903679  0.0161612541812346   F   F   F
  0.8289394777494170  0.1016577477133210  0.2127256524309634   T   T   T
  0.8286586040118606  0.4062409966898032  0.2144956719416059   T   T   T
  0.6614769069138210  0.3590541605648650  0.2739877740963524   T   T   T
  0.6629034225187306  0.1540106867396845  0.1562933143943891   T   T   T
  0.8277758266931251  0.1138493914623756  0.3657966387592084   T   T   T
  0.8323090011515160  0.4180581625591032  0.3616016961823466   T   T   T
  0.6537847797249705  0.3530964325269577  0.4108617885098230   T   T   T
  0.6630818814108200  0.1519025156018111  0.2993803682398256   T   T   T
  0.8287469462996668  0.5811523325761314  0.0609489034904911   F   F   F
  0.8285611454279831  0.8932592746143584  0.0611830230188204   F   F   F
  0.6620472816027245  0.8484650672348124  0.1249183199557535   F   F   F
  0.6620022404776691  0.6522084031921906  0.0126012571165006   F   F   F
  0.8290698923250441  0.6048900386908934  0.2139340995316288   T   T   T
  0.8290076584841320  0.9008205318210862  0.2119198100413965   T   T   T
  0.6622973702435225  0.8556375936168539  0.2714467580960003   T   T   T
  0.6620997081915367  0.6512202909669471  0.1552012781878226   T   T   T
  0.8322465008616099  0.6080829529385359  0.3615931529799460   T   T   T
  0.8281946844267998  0.9262035191887853  0.3656469753167362   T   T   T
  0.6560504242495062  0.8485693528824593  0.4126070042656388   T   T   T
  0.6607177452073755  0.6599491790229504  0.3012192769003824   T   T   T
  0.4836557495765904  0.6610035760826308  0.5229533052602828   T   T   T
  0.6747434714564611  0.6662123272991546  0.4502186778678418   T   T   T
  0.4392119962324404  0.8850325620164237  0.5185912895470581   T   T   T
  0.4858581831209922  0.3998494273570049  0.5075783454494773   T   T   T
  0.2211655614235856  0.5463381479045470  0.5342016395254940   T   T   T
  0.7050845425774857  0.8867317562125284  0.5725458675618098   T   T   T
  0.4570569258380503  0.1318875975053194  0.5277592638696587   T   T   T
  0.1778338928960112  0.0453348051932061  0.5314498501493391   T   T   T
  0.5767824002832630  0.7767543059549326  0.5173669625971574   T   T   T
  0.3853753521590665  0.4880636681010603  0.4949068660047308   T   T   T
  0.3524198706373712  0.9832707952602097  0.4991407585686709   T   T   T
 
  0.00000000E+00  0.00000000E+00  0.00000000E+00
  0.00000000E+00  0.00000000E+00  0.00000000E+00
  0.00000000E+00  0.00000000E+00  0.00000000E+00
  0.00000000E+00  0.00000000E+00  0.00000000E+00
  0.00000000E+00  0.00000000E+00  0.00000000E+00
  0.00000000E+00  0.00000000E+00  0.00000000E+00
  0.00000000E+00  0.00000000E+00  0.00000000E+00
  0.00000000E+00  0.00000000E+00  0.00000000E+00
  0.00000000E+00  0.00000000E+00  0.00000000E+00
  0.00000000E+00  0.00000000E+00  0.00000000E+00
  0.00000000E+00  0.00000000E+00  0.00000000E+00
  0.00000000E+00  0.00000000E+00  0.00000000E+00
  0.00000000E+00  0.00000000E+00  0.00000000E+00
  0.00000000E+00  0.00000000E+00  0.00000000E+00
  0.00000000E+00  0.00000000E+00  0.00000000E+00
  0.00000000E+00  0.00000000E+00  0.00000000E+00
  0.00000000E+00  0.00000000E+00  0.00000000E+00
  0.00000000E+00  0.00000000E+00  0.00000000E+00
  0.00000000E+00  0.00000000E+00  0.00000000E+00
  0.00000000E+00  0.00000000E+00  0.00000000E+00
  0.00000000E+00  0.00000000E+00  0.00000000E+00
  0.00000000E+00  0.00000000E+00  0.00000000E+00
  0.00000000E+00  0.00000000E+00  0.00000000E+00
  0.00000000E+00  0.00000000E+00  0.00000000E+00
  0.00000000E+00  0.00000000E+00  0.00000000E+00
  0.00000000E+00  0.00000000E+00  0.00000000E+00
  0.00000000E+00  0.00000000E+00  0.00000000E+00
  0.00000000E+00  0.00000000E+00  0.00000000E+00
  0.00000000E+00  0.00000000E+00  0.00000000E+00
  0.00000000E+00  0.00000000E+00  0.00000000E+00
  0.00000000E+00  0.00000000E+00  0.00000000E+00
  0.00000000E+00  0.00000000E+00  0.00000000E+00
  0.00000000E+00  0.00000000E+00  0.00000000E+00
  0.00000000E+00  0.00000000E+00  0.00000000E+00
  0.00000000E+00  0.00000000E+00  0.00000000E+00
  0.00000000E+00  0.00000000E+00  0.00000000E+00
  0.00000000E+00  0.00000000E+00  0.00000000E+00
  0.00000000E+00  0.00000000E+00  0.00000000E+00
  0.00000000E+00  0.00000000E+00  0.00000000E+00
  0.00000000E+00  0.00000000E+00  0.00000000E+00
  0.00000000E+00  0.00000000E+00  0.00000000E+00
  0.00000000E+00  0.00000000E+00  0.00000000E+00
  0.00000000E+00  0.00000000E+00  0.00000000E+00
  0.00000000E+00  0.00000000E+00  0.00000000E+00
  0.00000000E+00  0.00000000E+00  0.00000000E+00
  0.00000000E+00  0.00000000E+00  0.00000000E+00
  0.00000000E+00  0.00000000E+00  0.00000000E+00
  0.00000000E+00  0.00000000E+00  0.00000000E+00
  0.00000000E+00  0.00000000E+00  0.00000000E+00
  0.00000000E+00  0.00000000E+00  0.00000000E+00
  0.00000000E+00  0.00000000E+00  0.00000000E+00
  0.00000000E+00  0.00000000E+00  0.00000000E+00
  0.00000000E+00  0.00000000E+00  0.00000000E+00
  0.00000000E+00  0.00000000E+00  0.00000000E+00
  0.00000000E+00  0.00000000E+00  0.00000000E+00
  0.00000000E+00  0.00000000E+00  0.00000000E+00
  0.00000000E+00  0.00000000E+00  0.00000000E+00
  0.00000000E+00  0.00000000E+00  0.00000000E+00
  0.00000000E+00  0.00000000E+00  0.00000000E+00
  0.00000000E+00  0.00000000E+00  0.00000000E+00
  0.00000000E+00  0.00000000E+00  0.00000000E+00
  0.00000000E+00  0.00000000E+00  0.00000000E+00
  0.00000000E+00  0.00000000E+00  0.00000000E+00
  0.00000000E+00  0.00000000E+00  0.00000000E+00
  0.00000000E+00  0.00000000E+00  0.00000000E+00
  0.00000000E+00  0.00000000E+00  0.00000000E+00
  0.00000000E+00  0.00000000E+00  0.00000000E+00
  0.00000000E+00  0.00000000E+00  0.00000000E+00
  0.00000000E+00  0.00000000E+00  0.00000000E+00
  0.00000000E+00  0.00000000E+00  0.00000000E+00
  0.00000000E+00  0.00000000E+00  0.00000000E+00
  0.00000000E+00  0.00000000E+00  0.00000000E+00
  0.00000000E+00  0.00000000E+00  0.00000000E+00
  0.00000000E+00  0.00000000E+00  0.00000000E+00
  0.00000000E+00  0.00000000E+00  0.00000000E+00
  0.00000000E+00  0.00000000E+00  0.00000000E+00
  0.00000000E+00  0.00000000E+00  0.00000000E+00
  0.00000000E+00  0.00000000E+00  0.00000000E+00
  0.00000000E+00  0.00000000E+00  0.00000000E+00
  0.00000000E+00  0.00000000E+00  0.00000000E+00
  0.00000000E+00  0.00000000E+00  0.00000000E+00
  0.00000000E+00  0.00000000E+00  0.00000000E+00
  0.00000000E+00  0.00000000E+00  0.00000000E+00
  0.00000000E+00  0.00000000E+00  0.00000000E+00
  0.00000000E+00  0.00000000E+00  0.00000000E+00
  0.00000000E+00  0.00000000E+00  0.00000000E+00
  0.00000000E+00  0.00000000E+00  0.00000000E+00
  0.00000000E+00  0.00000000E+00  0.00000000E+00
  0.00000000E+00  0.00000000E+00  0.00000000E+00
  0.00000000E+00  0.00000000E+00  0.00000000E+00
  0.00000000E+00  0.00000000E+00  0.00000000E+00
  0.00000000E+00  0.00000000E+00  0.00000000E+00
  0.00000000E+00  0.00000000E+00  0.00000000E+00
  0.00000000E+00  0.00000000E+00  0.00000000E+00
  0.00000000E+00  0.00000000E+00  0.00000000E+00
  0.00000000E+00  0.00000000E+00  0.00000000E+00
  0.00000000E+00  0.00000000E+00  0.00000000E+00
  0.00000000E+00  0.00000000E+00  0.00000000E+00
  0.00000000E+00  0.00000000E+00  0.00000000E+00
  0.00000000E+00  0.00000000E+00  0.00000000E+00
  0.00000000E+00  0.00000000E+00  0.00000000E+00
  0.00000000E+00  0.00000000E+00  0.00000000E+00
  0.00000000E+00  0.00000000E+00  0.00000000E+00
  0.00000000E+00  0.00000000E+00  0.00000000E+00
  0.00000000E+00  0.00000000E+00  0.00000000E+00
  0.00000000E+00  0.00000000E+00  0.00000000E+00
  0.00000000E+00  0.00000000E+00  0.00000000E+00
  0.00000000E+00  0.00000000E+00  0.00000000E+00
  0.00000000E+00  0.00000000E+00  0.00000000E+00
  0.00000000E+00  0.00000000E+00  0.00000000E+00
  0.00000000E+00  0.00000000E+00  0.00000000E+00
  0.00000000E+00  0.00000000E+00  0.00000000E+00
  0.00000000E+00  0.00000000E+00  0.00000000E+00
  0.00000000E+00  0.00000000E+00  0.00000000E+00
  0.00000000E+00  0.00000000E+00  0.00000000E+00
  0.00000000E+00  0.00000000E+00  0.00000000E+00
  0.00000000E+00  0.00000000E+00  0.00000000E+00
  0.00000000E+00  0.00000000E+00  0.00000000E+00
  0.00000000E+00  0.00000000E+00  0.00000000E+00
