# Supplementary material for: Influence of Domain Size and Support Composition on the Reducibility of SiO2 and TiO2 Supported Tungsten Oxide Clusters
Source: J Phys Chem C Nanomater Interfaces. 2024 Aug 14;128(33):13864–78. doi: 10.1021/acs.jpcc.4c03652 (PMC11345822; doi:10.1021/acs.jpcc.4c03652)
Supplement: Supplementary file 2 — jp4c03652_si_002.zip [file jp4c03652_si_002.zip › structures/rutile/trimer/CONTCARr-t-2H]

Ti  O  W  H                             
   1.00000000000000     
     8.9076100000000000    0.0000000000000000    0.0000000000000000
     0.0000000000000000   13.1614000000000004    0.0000000000000000
     0.0000000000000000  -23.0325184729112884   23.0325184729112920
   Ti   O    W    H 
    36    80     3     2
Selective dynamics
Direct
  0.1619533162194884  0.2426096452578008  0.0642458714199066   F   F   F
  0.9949961808360399  0.0120367955869867  0.0752261141159067   F   F   F
  0.1620545854503135  0.2522347926906339  0.2124607843796819   T   T   T
  0.9956626118130985  0.9893351884445343  0.2054753959808929   T   T   T
  0.1525218977655469  0.2708746339112224  0.3664571301447337   T   T   T
  0.9949385957656804  0.9991578949488771  0.3534386385180222   T   T   T
  0.1626015148070508  0.7376538874626988  0.0609473073605358   F   F   F
  0.9955415126198446  0.5111102018583935  0.0745503404308678   F   F   F
  0.1613780612341502  0.7536525029644070  0.2138151663879000   T   T   T
  0.9945206185931430  0.4968803218466914  0.2096220719340663   T   T   T
  0.1467992327891811  0.7515568543038909  0.3557039157148761   T   T   T
  0.9963691910608791  0.4948377077191238  0.3520241624130264   T   T   T
  0.4952935333126618  0.2428882257819183  0.0643888802320802   F   F   F
  0.3290755238223753  0.0119926403078807  0.0752033827048493   F   F   F
  0.4993212210969543  0.2576843308607774  0.2158976703180730   T   T   T
  0.3275677657754917  0.9912483417900385  0.2064384718301026   T   T   T
  0.4945123791855524  0.2374210768823982  0.3481365553050248   T   T   T
  0.3276840569340966  0.9951402093317500  0.3522606766681221   T   T   T
  0.4949196726455440  0.7365865269662706  0.0604291877623240   F   F   F
  0.3287978321445806  0.5113381372850654  0.0746634005640416   F   F   F
  0.4954921562613174  0.7539862252821217  0.2135637555042546   T   T   T
  0.3291506365362660  0.4973984957795721  0.2096621744408622   T   T   T
  0.5085957907943287  0.7522423883354338  0.3550572148886528   T   T   T
  0.3293305643487425  0.4931403378980092  0.3514947234805608   T   T   T
  0.8287429055073403  0.2427673643243438  0.0643664679236835   F   F   F
  0.6620967952238530  0.0128758238347686  0.0758659912844024   F   F   F
  0.8255011689394766  0.2576737074844039  0.2161039157362960   T   T   T
  0.6626677065572452  0.9896058994617091  0.2055806702723069   T   T   T
  0.8399928193858655  0.2663247432553242  0.3634045040867925   T   T   T
  0.6614851216713082  0.9985218396215687  0.3526572639831514   T   T   T
  0.8293776652522524  0.7356982294552452  0.0599314754151479   F   F   F
  0.6621371750559959  0.5109835355418966  0.0745834606629359   F   F   F
  0.8291189545667773  0.7544757454943016  0.2138787579093710   T   T   T
  0.6627561434742553  0.4972942067739138  0.2096892925946092   T   T   T
  0.8281483428758192  0.7800463602253055  0.3705546260374025   T   T   T
  0.6642718743252034  0.5099842509343154  0.3581165388429133   T   T   T
  0.1621001533134105  0.0818353645988523  0.0621720550790030   F   F   F
  0.1622207098579622  0.3958145951703429  0.0614961490651638   F   F   F
  0.9955933144442568  0.3544576765401288  0.1274846782923262   F   F   F
  0.9953712439835698  0.1584133697887680  0.0159828829617652   F   F   F
  0.1614795562618177  0.1017706449050688  0.2132953670960165   T   T   T
  0.1627080555868554  0.4064740822769800  0.2148915170755949   T   T   T
  0.9982697484167705  0.3534139207250159  0.2721929783096591   T   T   T
  0.9937526254782636  0.1520942575505222  0.1555195540936080   T   T   T
  0.1641046971975443  0.1226097175071777  0.3697332919844991   T   T   T
  0.1634962541605173  0.4281699514042083  0.3685877982351279   T   T   T
  0.9938726593084078  0.3615977234872895  0.4181479232168235   T   T   T
  0.9963756470705915  0.1687925195767956  0.3084412696752790   T   T   T
  0.1622711535347392  0.5810514194766512  0.0609284726121899   F   F   F
  0.1620733973969593  0.8934316939512215  0.0612560712947285   F   F   F
  0.9956397153550895  0.8483015506917724  0.1251018447674994   F   F   F
  0.9960980867140279  0.6524635140339612  0.0126404672180556   F   F   F
  0.1623187358137481  0.6065866789016646  0.2151233650319519   T   T   T
  0.1613767673615019  0.9052478225428341  0.2139307888713630   T   T   T
  0.9953547977344340  0.8603986549894133  0.2734765310663896   T   T   T
  0.9954739724922448  0.6517339115585180  0.1550893166210728   T   T   T
  0.1626494933328927  0.6134508684492059  0.3656796884375290   T   T   T
  0.1608968091537983  0.9281327531863884  0.3671850002532807   T   T   T
  0.9989650770409768  0.8558798802973770  0.4148870335269227   T   T   T
  0.9939531706043522  0.6620970869205874  0.3031062115726939   T   T   T
  0.4959490667216713  0.0824265561871798  0.0625024960063030   F   F   F
  0.4954564965871100  0.3957797184971810  0.0614623286832128   F   F   F
  0.3290443035720685  0.3549751711002997  0.1275565915807064   F   F   F
  0.3289253466128272  0.1582866361520985  0.0160437718574897   F   F   F
  0.4957228686397930  0.1040608474891367  0.2147140007183486   T   T   T
  0.4948431154061796  0.4080886989691150  0.2155985057753807   T   T   T
  0.3263509872495923  0.3531213770644320  0.2718642214719448   T   T   T
  0.3308014138895540  0.1518232594301624  0.1555102264462773   T   T   T
  0.4933004557923744  0.1150192725571462  0.3647283427301909   T   T   T
  0.4958420109967743  0.4228455962288147  0.3659664473824700   T   T   T
  0.3399524792310763  0.3724833343728869  0.4227373878744282   T   T   T
  0.3224942501487504  0.1628766491138199  0.3049417438324867   T   T   T
  0.4955788948857958  0.5814124439036092  0.0610921599412251   F   F   F
  0.4957840805939213  0.8934204164422255  0.0612548148038670   F   F   F
  0.3287422327573140  0.8488219028399371  0.1253601632700878   F   F   F
  0.3286545860061665  0.6526556911235488  0.0126851115404847   F   F   F
  0.4949307983097478  0.6066235349913928  0.2150798525387487   T   T   T
  0.4955502089304996  0.9058281424911288  0.2143374054847645   T   T   T
  0.3281830773649040  0.8575118357952735  0.2725743958808831   T   T   T
  0.3284424111336833  0.6520522400649396  0.1551849925799193   T   T   T
  0.4897032807748573  0.6127820907419075  0.3641863195501390   T   T   T
  0.4946011496041781  0.9307235432773047  0.3682289413085980   T   T   T
  0.3268194397604360  0.8741511630634891  0.4272704256376575   T   T   T
  0.3278109080921790  0.6709061630749109  0.3076531682091549   T   T   T
  0.8283276959342771  0.0822027067177444  0.0623927144257479   F   F   F
  0.8289010950160431  0.3958705880456037  0.0615438990658461   F   F   F
  0.6623630356105394  0.3550931107873083  0.1277877673134000   F   F   F
  0.6621136594449695  0.1588547017903679  0.0161612541812346   F   F   F
  0.8292127198200195  0.1033824852271316  0.2142962817285115   T   T   T
  0.8289380694545735  0.4069238089670443  0.2150526304990737   T   T   T
  0.6623613962479099  0.3612603010273084  0.2751924073878190   T   T   T
  0.6623054884963038  0.1531276752031180  0.1563010561170833   T   T   T
  0.8264440776479082  0.1214548876310327  0.3684891053918828   T   T   T
  0.8288326758502739  0.4256606389732260  0.3671821155285022   T   T   T
  0.6420692534667217  0.3659888168810866  0.4231635570036265   T   T   T
  0.6667029227617391  0.1630126161933906  0.3051253368045190   T   T   T
  0.8287469462996668  0.5811523325761314  0.0609489034904911   F   F   F
  0.8285611454279831  0.8932592746143584  0.0611830230188204   F   F   F
  0.6620472816027245  0.8484650672348124  0.1249183199557535   F   F   F
  0.6620022404776691  0.6522084031921906  0.0126012571165006   F   F   F
  0.8290803699320843  0.6059209328971680  0.2146505529092890   T   T   T
  0.8293047676048321  0.9050748686694154  0.2138621302945820   T   T   T
  0.6624201679090780  0.8578684338328750  0.2728704285501484   T   T   T
  0.6622331861276965  0.6518472694849077  0.1551576702019833   T   T   T
  0.8351896424660038  0.6108755704159432  0.3631910842149600   T   T   T
  0.8284057835574453  0.9320824061699909  0.3682982329058809   T   T   T
  0.6557638129522028  0.8545206139950111  0.4152422836485004   T   T   T
  0.6629669843046695  0.6630872991606301  0.3032376930178342   T   T   T
  0.6568336000647895  0.6463755438684057  0.5226234180746152   T   T   T
  0.6726748565907634  0.6950335320386472  0.4538924489330606   T   T   T
  0.4427258562927552  0.8938478950857259  0.5194849571812017   T   T   T
  0.4674284393032992  0.4791841965768756  0.5264134334851206   T   T   T
  0.4040118202276139  0.6612943866641291  0.4984540918755825   T   T   T
  0.6669694738391281  0.9383732765073289  0.5880507466462322   T   T   T
  0.4517807720241063  0.1561380149059360  0.5385076346806320   T   T   T
  0.1717769047789489  0.0322296488190925  0.5337627947397382   T   T   T
  0.5829232059547339  0.7680244194100162  0.5175436123214052   T   T   T
  0.4929038516962540  0.4888775673949494  0.4768157644337639   T   T   T
  0.3480798261376399  0.9867351098528203  0.5038579422438461   T   T   T
  0.4118376061419490  0.2532556688371611  0.5686196702812182   T   T   T
  0.7328010588292976  0.0046809621446463  0.5924477371432325   T   T   T
 
  0.00000000E+00  0.00000000E+00  0.00000000E+00
  0.00000000E+00  0.00000000E+00  0.00000000E+00
  0.00000000E+00  0.00000000E+00  0.00000000E+00
  0.00000000E+00  0.00000000E+00  0.00000000E+00
  0.00000000E+00  0.00000000E+00  0.00000000E+00
  0.00000000E+00  0.00000000E+00  0.00000000E+00
  0.00000000E+00  0.00000000E+00  0.00000000E+00
  0.00000000E+00  0.00000000E+00  0.00000000E+00
  0.00000000E+00  0.00000000E+00  0.00000000E+00
  0.00000000E+00  0.00000000E+00  0.00000000E+00
  0.00000000E+00  0.00000000E+00  0.00000000E+00
  0.00000000E+00  0.00000000E+00  0.00000000E+00
  0.00000000E+00  0.00000000E+00  0.00000000E+00
  0.00000000E+00  0.00000000E+00  0.00000000E+00
  0.00000000E+00  0.00000000E+00  0.00000000E+00
  0.00000000E+00  0.00000000E+00  0.00000000E+00
  0.00000000E+00  0.00000000E+00  0.00000000E+00
  0.00000000E+00  0.00000000E+00  0.00000000E+00
  0.00000000E+00  0.00000000E+00  0.00000000E+00
  0.00000000E+00  0.00000000E+00  0.00000000E+00
  0.00000000E+00  0.00000000E+00  0.00000000E+00
  0.00000000E+00  0.00000000E+00  0.00000000E+00
  0.00000000E+00  0.00000000E+00  0.00000000E+00
  0.00000000E+00  0.00000000E+00  0.00000000E+00
  0.00000000E+00  0.00000000E+00  0.00000000E+00
  0.00000000E+00  0.00000000E+00  0.00000000E+00
  0.00000000E+00  0.00000000E+00  0.00000000E+00
  0.00000000E+00  0.00000000E+00  0.00000000E+00
  0.00000000E+00  0.00000000E+00  0.00000000E+00
  0.00000000E+00  0.00000000E+00  0.00000000E+00
  0.00000000E+00  0.00000000E+00  0.00000000E+00
  0.00000000E+00  0.00000000E+00  0.00000000E+00
  0.00000000E+00  0.00000000E+00  0.00000000E+00
  0.00000000E+00  0.00000000E+00  0.00000000E+00
  0.00000000E+00  0.00000000E+00  0.00000000E+00
  0.00000000E+00  0.00000000E+00  0.00000000E+00
  0.00000000E+00  0.00000000E+00  0.00000000E+00
  0.00000000E+00  0.00000000E+00  0.00000000E+00
  0.00000000E+00  0.00000000E+00  0.00000000E+00
  0.00000000E+00  0.00000000E+00  0.00000000E+00
  0.00000000E+00  0.00000000E+00  0.00000000E+00
  0.00000000E+00  0.00000000E+00  0.00000000E+00
  0.00000000E+00  0.00000000E+00  0.00000000E+00
  0.00000000E+00  0.00000000E+00  0.00000000E+00
  0.00000000E+00  0.00000000E+00  0.00000000E+00
  0.00000000E+00  0.00000000E+00  0.00000000E+00
  0.00000000E+00  0.00000000E+00  0.00000000E+00
  0.00000000E+00  0.00000000E+00  0.00000000E+00
  0.00000000E+00  0.00000000E+00  0.00000000E+00
  0.00000000E+00  0.00000000E+00  0.00000000E+00
  0.00000000E+00  0.00000000E+00  0.00000000E+00
  0.00000000E+00  0.00000000E+00  0.00000000E+00
  0.00000000E+00  0.00000000E+00  0.00000000E+00
  0.00000000E+00  0.00000000E+00  0.00000000E+00
  0.00000000E+00  0.00000000E+00  0.00000000E+00
  0.00000000E+00  0.00000000E+00  0.00000000E+00
  0.00000000E+00  0.00000000E+00  0.00000000E+00
  0.00000000E+00  0.00000000E+00  0.00000000E+00
  0.00000000E+00  0.00000000E+00  0.00000000E+00
  0.00000000E+00  0.00000000E+00  0.00000000E+00
  0.00000000E+00  0.00000000E+00  0.00000000E+00
  0.00000000E+00  0.00000000E+00  0.00000000E+00
  0.00000000E+00  0.00000000E+00  0.00000000E+00
  0.00000000E+00  0.00000000E+00  0.00000000E+00
  0.00000000E+00  0.00000000E+00  0.00000000E+00
  0.00000000E+00  0.00000000E+00  0.00000000E+00
  0.00000000E+00  0.00000000E+00  0.00000000E+00
  0.00000000E+00  0.00000000E+00  0.00000000E+00
  0.00000000E+00  0.00000000E+00  0.00000000E+00
  0.00000000E+00  0.00000000E+00  0.00000000E+00
  0.00000000E+00  0.00000000E+00  0.00000000E+00
  0.00000000E+00  0.00000000E+00  0.00000000E+00
  0.00000000E+00  0.00000000E+00  0.00000000E+00
  0.00000000E+00  0.00000000E+00  0.00000000E+00
  0.00000000E+00  0.00000000E+00  0.00000000E+00
  0.00000000E+00  0.00000000E+00  0.00000000E+00
  0.00000000E+00  0.00000000E+00  0.00000000E+00
  0.00000000E+00  0.00000000E+00  0.00000000E+00
  0.00000000E+00  0.00000000E+00  0.00000000E+00
  0.00000000E+00  0.00000000E+00  0.00000000E+00
  0.00000000E+00  0.00000000E+00  0.00000000E+00
  0.00000000E+00  0.00000000E+00  0.00000000E+00
  0.00000000E+00  0.00000000E+00  0.00000000E+00
  0.00000000E+00  0.00000000E+00  0.00000000E+00
  0.00000000E+00  0.00000000E+00  0.00000000E+00
  0.00000000E+00  0.00000000E+00  0.00000000E+00
  0.00000000E+00  0.00000000E+00  0.00000000E+00
  0.00000000E+00  0.00000000E+00  0.00000000E+00
  0.00000000E+00  0.00000000E+00  0.00000000E+00
  0.00000000E+00  0.00000000E+00  0.00000000E+00
  0.00000000E+00  0.00000000E+00  0.00000000E+00
  0.00000000E+00  0.00000000E+00  0.00000000E+00
  0.00000000E+00  0.00000000E+00  0.00000000E+00
  0.00000000E+00  0.00000000E+00  0.00000000E+00
  0.00000000E+00  0.00000000E+00  0.00000000E+00
  0.00000000E+00  0.00000000E+00  0.00000000E+00
  0.00000000E+00  0.00000000E+00  0.00000000E+00
  0.00000000E+00  0.00000000E+00  0.00000000E+00
  0.00000000E+00  0.00000000E+00  0.00000000E+00
  0.00000000E+00  0.00000000E+00  0.00000000E+00
  0.00000000E+00  0.00000000E+00  0.00000000E+00
  0.00000000E+00  0.00000000E+00  0.00000000E+00
  0.00000000E+00  0.00000000E+00  0.00000000E+00
  0.00000000E+00  0.00000000E+00  0.00000000E+00
  0.00000000E+00  0.00000000E+00  0.00000000E+00
  0.00000000E+00  0.00000000E+00  0.00000000E+00
  0.00000000E+00  0.00000000E+00  0.00000000E+00
  0.00000000E+00  0.00000000E+00  0.00000000E+00
  0.00000000E+00  0.00000000E+00  0.00000000E+00
  0.00000000E+00  0.00000000E+00  0.00000000E+00
  0.00000000E+00  0.00000000E+00  0.00000000E+00
  0.00000000E+00  0.00000000E+00  0.00000000E+00
  0.00000000E+00  0.00000000E+00  0.00000000E+00
  0.00000000E+00  0.00000000E+00  0.00000000E+00
  0.00000000E+00  0.00000000E+00  0.00000000E+00
  0.00000000E+00  0.00000000E+00  0.00000000E+00
  0.00000000E+00  0.00000000E+00  0.00000000E+00
  0.00000000E+00  0.00000000E+00  0.00000000E+00
  0.00000000E+00  0.00000000E+00  0.00000000E+00
  0.00000000E+00  0.00000000E+00  0.00000000E+00
  0.00000000E+00  0.00000000E+00  0.00000000E+00
