# Supplementary material for: Influence of Domain Size and Support Composition on the Reducibility of SiO2 and TiO2 Supported Tungsten Oxide Clusters
Source: J Phys Chem C Nanomater Interfaces. 2024 Aug 14;128(33):13864–78. doi: 10.1021/acs.jpcc.4c03652 (PMC11345822; doi:10.1021/acs.jpcc.4c03652)
Supplement: Supplementary file 2 — jp4c03652_si_002.zip [file jp4c03652_si_002.zip › structures/anatase/monomer/CONTCAR-a-m-1O2H]

 O Ti  W  H                             
   1.00000000000000     
    11.4081299999999999    0.0000000000000000    0.0000000000000000
    -3.8027099998844447   10.4632343188398895    0.0000000000000000
     0.0000000000000000   -0.7889576715572481   24.7987486608310626
   O    Ti   W    H 
    74    36     1     2
Selective dynamics
Direct
  0.0541916666666680  0.1625744999999981  0.1187380000000005   F   F   F
  0.0767609999999976  0.2302825000000013  0.0241200000000035   F   F   F
  0.1719989999999996  0.0159969999999987  0.0598340000000022   F   F   F
  0.2922866666666692  0.3768604999999994  0.0830229999999972   F   F   F
  0.1063812964363815  0.3051303910602999  0.2673170660839351   T   T   T
  0.1261166899165918  0.3727438305823286  0.1699851052328323   T   T   T
  0.2200981869380231  0.1581179252261921  0.2032519758577305   T   T   T
  0.0070831598917970  0.0185632292587401  0.2263246299243634   T   T   T
  0.1832598887277102  0.4575111700456937  0.4150936285140300   T   T   T
  0.1759751207496363  0.0267216435998333  0.3096527881093979   T   T   T
  0.2789936688947119  0.3119839892125338  0.3521922509093198   T   T   T
  0.0621656014718842  0.1732599357794300  0.3801851856348644   T   T   T
  0.0541916666666680  0.6625744999999981  0.1187380000000005   F   F   F
  0.0767609999999976  0.7302825000000013  0.0241200000000035   F   F   F
  0.1719989999999996  0.5159969999999987  0.0598340000000022   F   F   F
  0.2922866666666692  0.8768604999999994  0.0830229999999972   F   F   F
  0.1008275258671069  0.8083980206850649  0.2645035465056264   T   T   T
  0.1246783129491309  0.8699416084472481  0.1683079494522766   T   T   T
  0.2198415306697375  0.6566270803612352  0.2053319001324980   T   T   T
  0.0060711121222684  0.5188629181931765  0.2284503164726498   T   T   T
  0.1551710549770037  0.9675786718418706  0.4069674236424063   T   T   T
  0.1618872077076658  0.5214256669469371  0.3140231114655135   T   T   T
  0.2708933321003927  0.8137678771001307  0.3456466542898428   T   T   T
  0.0547610362732243  0.6805031503555548  0.3810741663559778   T   T   T
  0.3875249999999966  0.1625744999999981  0.1187380000000005   F   F   F
  0.4100943333333333  0.2302825000000013  0.0241200000000035   F   F   F
  0.5053323333333353  0.0159969999999987  0.0598340000000022   F   F   F
  0.6256199999999978  0.3768604999999994  0.0830229999999972   F   F   F
  0.4377314344346316  0.2959950239522822  0.2631678567376823   T   T   T
  0.4559590917639228  0.3727545152738058  0.1696714744831884   T   T   T
  0.5544845700553412  0.1576582286959724  0.2025982409157737   T   T   T
  0.3404317505004447  0.0176203182922958  0.2263127093281928   T   T   T
  0.5122405907225287  0.0266645679819927  0.3094575688978566   T   T   T
  0.6062991608334820  0.3124462047533897  0.3558312904468261   T   T   T
  0.3935450922172157  0.1668539737419314  0.3799294990064698   T   T   T
  0.3875249999999966  0.6625744999999981  0.1187380000000005   F   F   F
  0.4100943333333333  0.7302825000000013  0.0241200000000035   F   F   F
  0.5053323333333353  0.5159969999999987  0.0598340000000022   F   F   F
  0.6256199999999978  0.8768604999999994  0.0830229999999972   F   F   F
  0.4386761985916136  0.8092952384824850  0.2640136008615451   T   T   T
  0.4579189984623799  0.8696628313986902  0.1682694076462000   T   T   T
  0.5518809609827247  0.6546593828264757  0.2048842776171746   T   T   T
  0.3417276504019997  0.5213267609969867  0.2337572292254257   T   T   T
  0.4910887158107192  0.9643853779915610  0.4054257422807322   T   T   T
  0.5120495339080712  0.5091152001361201  0.3188520609149368   T   T   T
  0.6045180055689297  0.8111396026178251  0.3466178929457285   T   T   T
  0.3890214092065101  0.6601349171825386  0.3791883896947553   T   T   T
  0.7208583333333323  0.1625744999999981  0.1187380000000005   F   F   F
  0.7434276666666690  0.2302825000000013  0.0241200000000035   F   F   F
  0.8386656666666639  0.0159969999999987  0.0598340000000022   F   F   F
  0.9589533333333335  0.3768604999999994  0.0830229999999972   F   F   F
  0.7705440763758027  0.3081035455175294  0.2667585632323566   T   T   T
  0.7898700388013450  0.3718039797896873  0.1692510313826417   T   T   T
  0.8885188668860217  0.1604023720934575  0.2042116659518777   T   T   T
  0.6753015436647246  0.0193680688048731  0.2267638908291514   T   T   T
  0.8234100096584471  0.4696128766483984  0.4092480611274060   T   T   T
  0.8465203220877018  0.0284072320865365  0.3102004968126902   T   T   T
  0.9432083904843280  0.3162349944438201  0.3547693457685261   T   T   T
  0.7288881049164766  0.1735428757058088  0.3805966998924031   T   T   T
  0.7208583333333323  0.6625744999999981  0.1187380000000005   F   F   F
  0.7434276666666690  0.7302825000000013  0.0241200000000035   F   F   F
  0.8386656666666639  0.5159969999999987  0.0598340000000022   F   F   F
  0.9589533333333335  0.8768604999999994  0.0830229999999972   F   F   F
  0.7703375806251401  0.8096660861242084  0.2647215820005062   T   T   T
  0.7903311661914558  0.8701997410414398  0.1684915817859259   T   T   T
  0.8855720430732111  0.6572419366405641  0.2040935697069899   T   T   T
  0.6733063994103855  0.5198305723119228  0.2306296833385356   T   T   T
  0.8274070058310845  0.9722144382383076  0.4074255515488837   T   T   T
  0.8428982639038739  0.5250011031967595  0.3120006409652228   T   T   T
  0.9360916673194131  0.8138123641091789  0.3482747074747453   T   T   T
  0.7268785868868465  0.6775470464828630  0.3832603356086530   T   T   T
  0.2871922507516750  0.4886748500745141  0.5233493927690560   T   T   T
  0.4947396097294678  0.5628163879198688  0.4466496117327858   T   T   T
  0.2542380536522995  0.6930864518967719  0.4588289049327284   T   T   T
  0.1130953333333338  0.3392855000000026  0.0892860000000013   F   F   F
  0.0178569999999993  0.0535714999999968  0.0535709999999980   F   F   F
  0.1595195702729378  0.4787564419344725  0.2339155853609672   T   T   T
  0.0671783383577628  0.1972295878128347  0.1975165525137981   T   T   T
  0.2089865074501853  0.1201537230737905  0.3723821583368148   T   T   T
  0.1214796909116491  0.3449864338395478  0.3439661810201882   T   T   T
  0.1130953333333338  0.8392855000000026  0.0892860000000013   F   F   F
  0.0178569999999993  0.5535714999999968  0.0535709999999980   F   F   F
  0.1578385938992264  0.9757048003925547  0.2307632076704917   T   T   T
  0.0643834573850286  0.6953942310496062  0.1991143197758568   T   T   T
  0.2064345493622289  0.6404111249846411  0.3716145567937773   T   T   T
  0.1125477401010971  0.8526896117126755  0.3466070491261162   T   T   T
  0.4464286666666695  0.3392855000000026  0.0892860000000013   F   F   F
  0.3511903333333350  0.0535714999999968  0.0535709999999980   F   F   F
  0.4946846326512647  0.4807751888121608  0.2313357640097700   T   T   T
  0.3963159402984583  0.1881613343055481  0.1951350846855609   T   T   T
  0.5471590368212677  0.1204024875795189  0.3730175338126216   T   T   T
  0.4474250487829685  0.3228676941459575  0.3352365124923752   T   T   T
  0.4464286666666695  0.8392855000000026  0.0892860000000013   F   F   F
  0.3511903333333350  0.5535714999999968  0.0535709999999980   F   F   F
  0.4962851337963797  0.9792993078159998  0.2295353634800881   T   T   T
  0.3977534542082025  0.6959474533652187  0.1989964684969655   T   T   T
  0.5529109482266857  0.6387136475022737  0.3706002222033352   T   T   T
  0.4502946960896223  0.8556731801160801  0.3431729719949929   T   T   T
  0.7797619999999981  0.3392855000000026  0.0892860000000013   F   F   F
  0.6845236666666636  0.0535714999999968  0.0535709999999980   F   F   F
  0.8255796819978622  0.4754069102130810  0.2327947224872446   T   T   T
  0.7351804999314888  0.1974436943449377  0.1985319920982977   T   T   T
  0.8793197857207292  0.1255231491037063  0.3725496822275272   T   T   T
  0.7880571062133741  0.3502635587187823  0.3486449008814736   T   T   T
  0.7797619999999981  0.8392855000000026  0.0892860000000013   F   F   F
  0.6845236666666636  0.5535714999999968  0.0535709999999980   F   F   F
  0.8274943829416166  0.9770281960933145  0.2308191933326938   T   T   T
  0.7347020911066020  0.6970945408388810  0.1992888379039963   T   T   T
  0.8733393246403350  0.6213928690839802  0.3739367501672126   T   T   T
  0.7908641153520527  0.8580248941967962  0.3466479493522528   T   T   T
  0.3174621001484043  0.5685514368707945  0.4544686620156280   T   T   T
  0.2333446946607760  0.4048040464678370  0.5344695453067043   T   T   T
  0.5433406809135189  0.5321208414311410  0.4718039058827299   T   T   T
 
  0.00000000E+00  0.00000000E+00  0.00000000E+00
  0.00000000E+00  0.00000000E+00  0.00000000E+00
  0.00000000E+00  0.00000000E+00  0.00000000E+00
  0.00000000E+00  0.00000000E+00  0.00000000E+00
  0.00000000E+00  0.00000000E+00  0.00000000E+00
  0.00000000E+00  0.00000000E+00  0.00000000E+00
  0.00000000E+00  0.00000000E+00  0.00000000E+00
  0.00000000E+00  0.00000000E+00  0.00000000E+00
  0.00000000E+00  0.00000000E+00  0.00000000E+00
  0.00000000E+00  0.00000000E+00  0.00000000E+00
  0.00000000E+00  0.00000000E+00  0.00000000E+00
  0.00000000E+00  0.00000000E+00  0.00000000E+00
  0.00000000E+00  0.00000000E+00  0.00000000E+00
  0.00000000E+00  0.00000000E+00  0.00000000E+00
  0.00000000E+00  0.00000000E+00  0.00000000E+00
  0.00000000E+00  0.00000000E+00  0.00000000E+00
  0.00000000E+00  0.00000000E+00  0.00000000E+00
  0.00000000E+00  0.00000000E+00  0.00000000E+00
  0.00000000E+00  0.00000000E+00  0.00000000E+00
  0.00000000E+00  0.00000000E+00  0.00000000E+00
  0.00000000E+00  0.00000000E+00  0.00000000E+00
  0.00000000E+00  0.00000000E+00  0.00000000E+00
  0.00000000E+00  0.00000000E+00  0.00000000E+00
  0.00000000E+00  0.00000000E+00  0.00000000E+00
  0.00000000E+00  0.00000000E+00  0.00000000E+00
  0.00000000E+00  0.00000000E+00  0.00000000E+00
  0.00000000E+00  0.00000000E+00  0.00000000E+00
  0.00000000E+00  0.00000000E+00  0.00000000E+00
  0.00000000E+00  0.00000000E+00  0.00000000E+00
  0.00000000E+00  0.00000000E+00  0.00000000E+00
  0.00000000E+00  0.00000000E+00  0.00000000E+00
  0.00000000E+00  0.00000000E+00  0.00000000E+00
  0.00000000E+00  0.00000000E+00  0.00000000E+00
  0.00000000E+00  0.00000000E+00  0.00000000E+00
  0.00000000E+00  0.00000000E+00  0.00000000E+00
  0.00000000E+00  0.00000000E+00  0.00000000E+00
  0.00000000E+00  0.00000000E+00  0.00000000E+00
  0.00000000E+00  0.00000000E+00  0.00000000E+00
  0.00000000E+00  0.00000000E+00  0.00000000E+00
  0.00000000E+00  0.00000000E+00  0.00000000E+00
  0.00000000E+00  0.00000000E+00  0.00000000E+00
  0.00000000E+00  0.00000000E+00  0.00000000E+00
  0.00000000E+00  0.00000000E+00  0.00000000E+00
  0.00000000E+00  0.00000000E+00  0.00000000E+00
  0.00000000E+00  0.00000000E+00  0.00000000E+00
  0.00000000E+00  0.00000000E+00  0.00000000E+00
  0.00000000E+00  0.00000000E+00  0.00000000E+00
  0.00000000E+00  0.00000000E+00  0.00000000E+00
  0.00000000E+00  0.00000000E+00  0.00000000E+00
  0.00000000E+00  0.00000000E+00  0.00000000E+00
  0.00000000E+00  0.00000000E+00  0.00000000E+00
  0.00000000E+00  0.00000000E+00  0.00000000E+00
  0.00000000E+00  0.00000000E+00  0.00000000E+00
  0.00000000E+00  0.00000000E+00  0.00000000E+00
  0.00000000E+00  0.00000000E+00  0.00000000E+00
  0.00000000E+00  0.00000000E+00  0.00000000E+00
  0.00000000E+00  0.00000000E+00  0.00000000E+00
  0.00000000E+00  0.00000000E+00  0.00000000E+00
  0.00000000E+00  0.00000000E+00  0.00000000E+00
  0.00000000E+00  0.00000000E+00  0.00000000E+00
  0.00000000E+00  0.00000000E+00  0.00000000E+00
  0.00000000E+00  0.00000000E+00  0.00000000E+00
  0.00000000E+00  0.00000000E+00  0.00000000E+00
  0.00000000E+00  0.00000000E+00  0.00000000E+00
  0.00000000E+00  0.00000000E+00  0.00000000E+00
  0.00000000E+00  0.00000000E+00  0.00000000E+00
  0.00000000E+00  0.00000000E+00  0.00000000E+00
  0.00000000E+00  0.00000000E+00  0.00000000E+00
  0.00000000E+00  0.00000000E+00  0.00000000E+00
  0.00000000E+00  0.00000000E+00  0.00000000E+00
  0.00000000E+00  0.00000000E+00  0.00000000E+00
  0.00000000E+00  0.00000000E+00  0.00000000E+00
  0.00000000E+00  0.00000000E+00  0.00000000E+00
  0.00000000E+00  0.00000000E+00  0.00000000E+00
  0.00000000E+00  0.00000000E+00  0.00000000E+00
  0.00000000E+00  0.00000000E+00  0.00000000E+00
  0.00000000E+00  0.00000000E+00  0.00000000E+00
  0.00000000E+00  0.00000000E+00  0.00000000E+00
  0.00000000E+00  0.00000000E+00  0.00000000E+00
  0.00000000E+00  0.00000000E+00  0.00000000E+00
  0.00000000E+00  0.00000000E+00  0.00000000E+00
  0.00000000E+00  0.00000000E+00  0.00000000E+00
  0.00000000E+00  0.00000000E+00  0.00000000E+00
  0.00000000E+00  0.00000000E+00  0.00000000E+00
  0.00000000E+00  0.00000000E+00  0.00000000E+00
  0.00000000E+00  0.00000000E+00  0.00000000E+00
  0.00000000E+00  0.00000000E+00  0.00000000E+00
  0.00000000E+00  0.00000000E+00  0.00000000E+00
  0.00000000E+00  0.00000000E+00  0.00000000E+00
  0.00000000E+00  0.00000000E+00  0.00000000E+00
  0.00000000E+00  0.00000000E+00  0.00000000E+00
  0.00000000E+00  0.00000000E+00  0.00000000E+00
  0.00000000E+00  0.00000000E+00  0.00000000E+00
  0.00000000E+00  0.00000000E+00  0.00000000E+00
  0.00000000E+00  0.00000000E+00  0.00000000E+00
  0.00000000E+00  0.00000000E+00  0.00000000E+00
  0.00000000E+00  0.00000000E+00  0.00000000E+00
  0.00000000E+00  0.00000000E+00  0.00000000E+00
  0.00000000E+00  0.00000000E+00  0.00000000E+00
  0.00000000E+00  0.00000000E+00  0.00000000E+00
  0.00000000E+00  0.00000000E+00  0.00000000E+00
  0.00000000E+00  0.00000000E+00  0.00000000E+00
  0.00000000E+00  0.00000000E+00  0.00000000E+00
  0.00000000E+00  0.00000000E+00  0.00000000E+00
  0.00000000E+00  0.00000000E+00  0.00000000E+00
  0.00000000E+00  0.00000000E+00  0.00000000E+00
  0.00000000E+00  0.00000000E+00  0.00000000E+00
  0.00000000E+00  0.00000000E+00  0.00000000E+00
  0.00000000E+00  0.00000000E+00  0.00000000E+00
  0.00000000E+00  0.00000000E+00  0.00000000E+00
  0.00000000E+00  0.00000000E+00  0.00000000E+00
  0.00000000E+00  0.00000000E+00  0.00000000E+00
  0.00000000E+00  0.00000000E+00  0.00000000E+00
