# Supplementary material for: Influence of Domain Size and Support Composition on the Reducibility of SiO2 and TiO2 Supported Tungsten Oxide Clusters
Source: J Phys Chem C Nanomater Interfaces. 2024 Aug 14;128(33):13864–78. doi: 10.1021/acs.jpcc.4c03652 (PMC11345822; doi:10.1021/acs.jpcc.4c03652)
Supplement: Supplementary file 2 — jp4c03652_si_002.zip [file jp4c03652_si_002.zip › structures/anatase/monomer/CONTCAR-a-m-1O1H]

 O Ti  W  H                             
   1.00000000000000     
    11.4081299999999999    0.0000000000000000    0.0000000000000000
    -3.8027099998844447   10.4632343188398895    0.0000000000000000
     0.0000000000000000   -0.7889576715572481   24.7987486608310626
   O    Ti   W    H 
    74    36     1     1
Selective dynamics
Direct
  0.0541916666666680  0.1625744999999981  0.1187380000000005   F   F   F
  0.0767609999999976  0.2302825000000013  0.0241200000000035   F   F   F
  0.1719989999999996  0.0159969999999987  0.0598340000000022   F   F   F
  0.2922866666666692  0.3768604999999994  0.0830229999999972   F   F   F
  0.1052366624946726  0.3043786874085515  0.2671225500947433   T   T   T
  0.1264178164978443  0.3729482871726943  0.1708973316125533   T   T   T
  0.2204315077391468  0.1585299168239790  0.2034265812949689   T   T   T
  0.0072443359878157  0.0186690127079483  0.2263588191586456   T   T   T
  0.1938442592872323  0.4555219396695418  0.4141585437828536   T   T   T
  0.1759877328898953  0.0260311001673994  0.3098667095213276   T   T   T
  0.2783476562595803  0.3099359657115259  0.3510778651755073   T   T   T
  0.0628544417080187  0.1740268966689717  0.3801343680309739   T   T   T
  0.0541916666666680  0.6625744999999981  0.1187380000000005   F   F   F
  0.0767609999999976  0.7302825000000013  0.0241200000000035   F   F   F
  0.1719989999999996  0.5159969999999987  0.0598340000000022   F   F   F
  0.2922866666666692  0.8768604999999994  0.0830229999999972   F   F   F
  0.1010450489275775  0.8088397526907872  0.2645519199824324   T   T   T
  0.1246017513717626  0.8700502190611307  0.1683458613690041   T   T   T
  0.2197791323960588  0.6563525579412268  0.2055431318240949   T   T   T
  0.0063375482031483  0.5189792916706081  0.2288780485853506   T   T   T
  0.1552748577864615  0.9671945575100546  0.4069618828115668   T   T   T
  0.1636007373710430  0.5206628793428241  0.3166651200570884   T   T   T
  0.2681266384622565  0.8119312447303565  0.3463641852204340   T   T   T
  0.0546866409787726  0.6762681489397975  0.3823409412770519   T   T   T
  0.3875249999999966  0.1625744999999981  0.1187380000000005   F   F   F
  0.4100943333333333  0.2302825000000013  0.0241200000000035   F   F   F
  0.5053323333333353  0.0159969999999987  0.0598340000000022   F   F   F
  0.6256199999999978  0.3768604999999994  0.0830229999999972   F   F   F
  0.4388285254581094  0.2981674894265672  0.2635952590034289   T   T   T
  0.4560154895527325  0.3733611846199983  0.1701144767883836   T   T   T
  0.5544881043180666  0.1582819776739711  0.2025140923385141   T   T   T
  0.3404528872370456  0.0178892664780085  0.2262943572698468   T   T   T
  0.5135748748239817  0.0284026596465016  0.3088578574988176   T   T   T
  0.6068689334136856  0.3122749819338284  0.3550161304979793   T   T   T
  0.3939429535615312  0.1672055004052768  0.3795810928490284   T   T   T
  0.3875249999999966  0.6625744999999981  0.1187380000000005   F   F   F
  0.4100943333333333  0.7302825000000013  0.0241200000000035   F   F   F
  0.5053323333333353  0.5159969999999987  0.0598340000000022   F   F   F
  0.6256199999999978  0.8768604999999994  0.0830229999999972   F   F   F
  0.4393227712243565  0.8107250053911814  0.2638885107066848   T   T   T
  0.4578980786439511  0.8696899731700011  0.1683365675967518   T   T   T
  0.5517788915378590  0.6546928144146206  0.2049289818748197   T   T   T
  0.3416969107706150  0.5211041073502241  0.2339748156933026   T   T   T
  0.4906545753625212  0.9627690845872330  0.4049871164549362   T   T   T
  0.5108331061263689  0.5080968720857778  0.3224827839531429   T   T   T
  0.6064574364692441  0.8107125639479438  0.3493526274480138   T   T   T
  0.3904290425559251  0.6695211110164214  0.3668806206744276   T   T   T
  0.7208583333333323  0.1625744999999981  0.1187380000000005   F   F   F
  0.7434276666666690  0.2302825000000013  0.0241200000000035   F   F   F
  0.8386656666666639  0.0159969999999987  0.0598340000000022   F   F   F
  0.9589533333333335  0.3768604999999994  0.0830229999999972   F   F   F
  0.7711822190787124  0.3084079252021084  0.2666786279071445   T   T   T
  0.7898959466436799  0.3718660252427438  0.1692236636527752   T   T   T
  0.8886491393981949  0.1607136937605708  0.2041966400927090   T   T   T
  0.6753848018904163  0.0194746215217311  0.2266961902122064   T   T   T
  0.8244121583127554  0.4694013787185046  0.4090320137913219   T   T   T
  0.8458748781399351  0.0276193435816981  0.3102474511106986   T   T   T
  0.9441247728055776  0.3166691374126375  0.3548559459111210   T   T   T
  0.7291510190546087  0.1734410641295977  0.3802213726569786   T   T   T
  0.7208583333333323  0.6625744999999981  0.1187380000000005   F   F   F
  0.7434276666666690  0.7302825000000013  0.0241200000000035   F   F   F
  0.8386656666666639  0.5159969999999987  0.0598340000000022   F   F   F
  0.9589533333333335  0.8768604999999994  0.0830229999999972   F   F   F
  0.7703361234106318  0.8098279755954614  0.2650379519204511   T   T   T
  0.7903891758102295  0.8703038171458104  0.1686314662699847   T   T   T
  0.8856556834460079  0.6575316852303743  0.2041028149696547   T   T   T
  0.6729616817165160  0.5198612198474334  0.2307902877582809   T   T   T
  0.8272913100530490  0.9706917100241720  0.4072316690054968   T   T   T
  0.8429994358016615  0.5259876936906043  0.3117732096923050   T   T   T
  0.9363855060840452  0.8116119906406708  0.3489762361274992   T   T   T
  0.7259386072845145  0.6761693811367246  0.3825535138311144   T   T   T
  0.2839895111354977  0.4914504492687206  0.5292012621624335   T   T   T
  0.4797753587772199  0.5640368444350163  0.4428767273981357   T   T   T
  0.2726357585267262  0.6951249914817660  0.4562464792123820   T   T   T
  0.1130953333333338  0.3392855000000026  0.0892860000000013   F   F   F
  0.0178569999999993  0.0535714999999968  0.0535709999999980   F   F   F
  0.1603242489202828  0.4812498540048546  0.2348197506249899   T   T   T
  0.0668417713712396  0.1964368831056805  0.1967068318419714   T   T   T
  0.2098236082886364  0.1204317232308381  0.3725805750067596   T   T   T
  0.1200074847335984  0.3425245903680059  0.3414600107579273   T   T   T
  0.1130953333333338  0.8392855000000026  0.0892860000000013   F   F   F
  0.0178569999999993  0.5535714999999968  0.0535709999999980   F   F   F
  0.1584073065858899  0.9763853402046365  0.2306388508151229   T   T   T
  0.0638511131216848  0.6954058320482740  0.1989471983401538   T   T   T
  0.2079370381521610  0.6455883114743322  0.3730051002091699   T   T   T
  0.1122280962253203  0.8536440339856104  0.3460966764037487   T   T   T
  0.4464286666666695  0.3392855000000026  0.0892860000000013   F   F   F
  0.3511903333333350  0.0535714999999968  0.0535709999999980   F   F   F
  0.4943443852388861  0.4803988415648388  0.2317868162528376   T   T   T
  0.3971036196390008  0.1892074537251469  0.1953482708900860   T   T   T
  0.5460815754120831  0.1189356604766119  0.3727362844570740   T   T   T
  0.4483451245105030  0.3253251839405641  0.3359291215154485   T   T   T
  0.4464286666666695  0.8392855000000026  0.0892860000000013   F   F   F
  0.3511903333333350  0.5535714999999968  0.0535709999999980   F   F   F
  0.4963366348188777  0.9801239579840081  0.2298347766275553   T   T   T
  0.3986213729352749  0.6963016140720022  0.1987624616521611   T   T   T
  0.5501566342542047  0.6387861454419435  0.3738801009768953   T   T   T
  0.4523378557207384  0.8518418803833286  0.3428755150617853   T   T   T
  0.7797619999999981  0.3392855000000026  0.0892860000000013   F   F   F
  0.6845236666666636  0.0535714999999968  0.0535709999999980   F   F   F
  0.8252700991266111  0.4751980756188351  0.2330194793652106   T   T   T
  0.7350720729054063  0.1975824191792138  0.1985928148081589   T   T   T
  0.8791803560512319  0.1242106582382694  0.3725457790465401   T   T   T
  0.7877868444532811  0.3502147724762435  0.3489192866321330   T   T   T
  0.7797619999999981  0.8392855000000026  0.0892860000000013   F   F   F
  0.6845236666666636  0.5535714999999968  0.0535709999999980   F   F   F
  0.8275823648275319  0.9775151889784964  0.2310569918954464   T   T   T
  0.7346647929625568  0.6971102584633521  0.1991885329653334   T   T   T
  0.8727439747263895  0.6209110523650883  0.3740338475038708   T   T   T
  0.7896670669457436  0.8552565505593120  0.3469860528707132   T   T   T
  0.3184223425333482  0.5573127388522804  0.4590171537142579   T   T   T
  0.2343353809397644  0.4012770887636332  0.5326085134296750   T   T   T
 
  0.00000000E+00  0.00000000E+00  0.00000000E+00
  0.00000000E+00  0.00000000E+00  0.00000000E+00
  0.00000000E+00  0.00000000E+00  0.00000000E+00
  0.00000000E+00  0.00000000E+00  0.00000000E+00
  0.00000000E+00  0.00000000E+00  0.00000000E+00
  0.00000000E+00  0.00000000E+00  0.00000000E+00
  0.00000000E+00  0.00000000E+00  0.00000000E+00
  0.00000000E+00  0.00000000E+00  0.00000000E+00
  0.00000000E+00  0.00000000E+00  0.00000000E+00
  0.00000000E+00  0.00000000E+00  0.00000000E+00
  0.00000000E+00  0.00000000E+00  0.00000000E+00
  0.00000000E+00  0.00000000E+00  0.00000000E+00
  0.00000000E+00  0.00000000E+00  0.00000000E+00
  0.00000000E+00  0.00000000E+00  0.00000000E+00
  0.00000000E+00  0.00000000E+00  0.00000000E+00
  0.00000000E+00  0.00000000E+00  0.00000000E+00
  0.00000000E+00  0.00000000E+00  0.00000000E+00
  0.00000000E+00  0.00000000E+00  0.00000000E+00
  0.00000000E+00  0.00000000E+00  0.00000000E+00
  0.00000000E+00  0.00000000E+00  0.00000000E+00
  0.00000000E+00  0.00000000E+00  0.00000000E+00
  0.00000000E+00  0.00000000E+00  0.00000000E+00
  0.00000000E+00  0.00000000E+00  0.00000000E+00
  0.00000000E+00  0.00000000E+00  0.00000000E+00
  0.00000000E+00  0.00000000E+00  0.00000000E+00
  0.00000000E+00  0.00000000E+00  0.00000000E+00
  0.00000000E+00  0.00000000E+00  0.00000000E+00
  0.00000000E+00  0.00000000E+00  0.00000000E+00
  0.00000000E+00  0.00000000E+00  0.00000000E+00
  0.00000000E+00  0.00000000E+00  0.00000000E+00
  0.00000000E+00  0.00000000E+00  0.00000000E+00
  0.00000000E+00  0.00000000E+00  0.00000000E+00
  0.00000000E+00  0.00000000E+00  0.00000000E+00
  0.00000000E+00  0.00000000E+00  0.00000000E+00
  0.00000000E+00  0.00000000E+00  0.00000000E+00
  0.00000000E+00  0.00000000E+00  0.00000000E+00
  0.00000000E+00  0.00000000E+00  0.00000000E+00
  0.00000000E+00  0.00000000E+00  0.00000000E+00
  0.00000000E+00  0.00000000E+00  0.00000000E+00
  0.00000000E+00  0.00000000E+00  0.00000000E+00
  0.00000000E+00  0.00000000E+00  0.00000000E+00
  0.00000000E+00  0.00000000E+00  0.00000000E+00
  0.00000000E+00  0.00000000E+00  0.00000000E+00
  0.00000000E+00  0.00000000E+00  0.00000000E+00
  0.00000000E+00  0.00000000E+00  0.00000000E+00
  0.00000000E+00  0.00000000E+00  0.00000000E+00
  0.00000000E+00  0.00000000E+00  0.00000000E+00
  0.00000000E+00  0.00000000E+00  0.00000000E+00
  0.00000000E+00  0.00000000E+00  0.00000000E+00
  0.00000000E+00  0.00000000E+00  0.00000000E+00
  0.00000000E+00  0.00000000E+00  0.00000000E+00
  0.00000000E+00  0.00000000E+00  0.00000000E+00
  0.00000000E+00  0.00000000E+00  0.00000000E+00
  0.00000000E+00  0.00000000E+00  0.00000000E+00
  0.00000000E+00  0.00000000E+00  0.00000000E+00
  0.00000000E+00  0.00000000E+00  0.00000000E+00
  0.00000000E+00  0.00000000E+00  0.00000000E+00
  0.00000000E+00  0.00000000E+00  0.00000000E+00
  0.00000000E+00  0.00000000E+00  0.00000000E+00
  0.00000000E+00  0.00000000E+00  0.00000000E+00
  0.00000000E+00  0.00000000E+00  0.00000000E+00
  0.00000000E+00  0.00000000E+00  0.00000000E+00
  0.00000000E+00  0.00000000E+00  0.00000000E+00
  0.00000000E+00  0.00000000E+00  0.00000000E+00
  0.00000000E+00  0.00000000E+00  0.00000000E+00
  0.00000000E+00  0.00000000E+00  0.00000000E+00
  0.00000000E+00  0.00000000E+00  0.00000000E+00
  0.00000000E+00  0.00000000E+00  0.00000000E+00
  0.00000000E+00  0.00000000E+00  0.00000000E+00
  0.00000000E+00  0.00000000E+00  0.00000000E+00
  0.00000000E+00  0.00000000E+00  0.00000000E+00
  0.00000000E+00  0.00000000E+00  0.00000000E+00
  0.00000000E+00  0.00000000E+00  0.00000000E+00
  0.00000000E+00  0.00000000E+00  0.00000000E+00
  0.00000000E+00  0.00000000E+00  0.00000000E+00
  0.00000000E+00  0.00000000E+00  0.00000000E+00
  0.00000000E+00  0.00000000E+00  0.00000000E+00
  0.00000000E+00  0.00000000E+00  0.00000000E+00
  0.00000000E+00  0.00000000E+00  0.00000000E+00
  0.00000000E+00  0.00000000E+00  0.00000000E+00
  0.00000000E+00  0.00000000E+00  0.00000000E+00
  0.00000000E+00  0.00000000E+00  0.00000000E+00
  0.00000000E+00  0.00000000E+00  0.00000000E+00
  0.00000000E+00  0.00000000E+00  0.00000000E+00
  0.00000000E+00  0.00000000E+00  0.00000000E+00
  0.00000000E+00  0.00000000E+00  0.00000000E+00
  0.00000000E+00  0.00000000E+00  0.00000000E+00
  0.00000000E+00  0.00000000E+00  0.00000000E+00
  0.00000000E+00  0.00000000E+00  0.00000000E+00
  0.00000000E+00  0.00000000E+00  0.00000000E+00
  0.00000000E+00  0.00000000E+00  0.00000000E+00
  0.00000000E+00  0.00000000E+00  0.00000000E+00
  0.00000000E+00  0.00000000E+00  0.00000000E+00
  0.00000000E+00  0.00000000E+00  0.00000000E+00
  0.00000000E+00  0.00000000E+00  0.00000000E+00
  0.00000000E+00  0.00000000E+00  0.00000000E+00
  0.00000000E+00  0.00000000E+00  0.00000000E+00
  0.00000000E+00  0.00000000E+00  0.00000000E+00
  0.00000000E+00  0.00000000E+00  0.00000000E+00
  0.00000000E+00  0.00000000E+00  0.00000000E+00
  0.00000000E+00  0.00000000E+00  0.00000000E+00
  0.00000000E+00  0.00000000E+00  0.00000000E+00
  0.00000000E+00  0.00000000E+00  0.00000000E+00
  0.00000000E+00  0.00000000E+00  0.00000000E+00
  0.00000000E+00  0.00000000E+00  0.00000000E+00
  0.00000000E+00  0.00000000E+00  0.00000000E+00
  0.00000000E+00  0.00000000E+00  0.00000000E+00
  0.00000000E+00  0.00000000E+00  0.00000000E+00
  0.00000000E+00  0.00000000E+00  0.00000000E+00
  0.00000000E+00  0.00000000E+00  0.00000000E+00
  0.00000000E+00  0.00000000E+00  0.00000000E+00
  0.00000000E+00  0.00000000E+00  0.00000000E+00
