# Supplementary material for: Influence of Domain Size and Support Composition on the Reducibility of SiO2 and TiO2 Supported Tungsten Oxide Clusters
Source: J Phys Chem C Nanomater Interfaces. 2024 Aug 14;128(33):13864–78. doi: 10.1021/acs.jpcc.4c03652 (PMC11345822; doi:10.1021/acs.jpcc.4c03652)
Supplement: Supplementary file 2 — jp4c03652_si_002.zip [file jp4c03652_si_002.zip › structures/anatase/monomer/CONTCAR-a-m]

 O Ti  W                                
   1.00000000000000     
    11.4081299999999999    0.0000000000000000    0.0000000000000000
    -3.8027099998844447   10.4632343188398895    0.0000000000000000
     0.0000000000000000   -0.7889576715572481   24.7987486608310626
   O    Ti   W 
    75    36     1
Selective dynamics
Direct
  0.0541916666666680  0.1625744999999981  0.1187380000000005   F   F   F
  0.0767609999999976  0.2302825000000013  0.0241200000000035   F   F   F
  0.1719989999999996  0.0159969999999987  0.0598340000000022   F   F   F
  0.2922866666666692  0.3768604999999994  0.0830229999999972   F   F   F
  0.1013617164136350  0.3044807547706875  0.2658737798667117   T   T   T
  0.1238737893277248  0.3714874574620949  0.1697541149418984   T   T   T
  0.2186514193500020  0.1581397539477543  0.2036553145462563   T   T   T
  0.0056016474114300  0.0177058801587073  0.2263050404545183   T   T   T
  0.1500213833885395  0.4584581138645710  0.4098656336130903   T   T   T
  0.1727211530989221  0.0216452774582796  0.3097157255139130   T   T   T
  0.2692271368149791  0.3060725644198476  0.3516299860701918   T   T   T
  0.0550485728458206  0.1674138022269190  0.3803720287953503   T   T   T
  0.0541916666666680  0.6625744999999981  0.1187380000000005   F   F   F
  0.0767609999999976  0.7302825000000013  0.0241200000000035   F   F   F
  0.1719989999999996  0.5159969999999987  0.0598340000000022   F   F   F
  0.2922866666666692  0.8768604999999994  0.0830229999999972   F   F   F
  0.0995924121542681  0.8062193287669309  0.2636845188745343   T   T   T
  0.1238759496778232  0.8695029976321020  0.1682161140879444   T   T   T
  0.2180339120050492  0.6549627801038373  0.2040314076425438   T   T   T
  0.0054456389900345  0.5180044368099072  0.2287502339086921   T   T   T
  0.1532351936948472  0.9613723629793330  0.4063240561093954   T   T   T
  0.1693258151093442  0.5198566623987283  0.3141959917027861   T   T   T
  0.2663009415427982  0.8053501339399994  0.3457248349389085   T   T   T
  0.0533645640941955  0.6693667409466317  0.3813009560405565   T   T   T
  0.3875249999999966  0.1625744999999981  0.1187380000000005   F   F   F
  0.4100943333333333  0.2302825000000013  0.0241200000000035   F   F   F
  0.5053323333333353  0.0159969999999987  0.0598340000000022   F   F   F
  0.6256199999999978  0.3768604999999994  0.0830229999999972   F   F   F
  0.4333392855776482  0.3042065700768650  0.2655351097395794   T   T   T
  0.4561071974482482  0.3717112643967361  0.1696781606507359   T   T   T
  0.5518835309139991  0.1580722665383963  0.2033485195047860   T   T   T
  0.3386864836615319  0.0186272536753683  0.2271349775668031   T   T   T
  0.4908752831103105  0.4573580243108973  0.4096540749496178   T   T   T
  0.5045980038180933  0.0174133637247806  0.3111041981425127   T   T   T
  0.5970609119523123  0.2941570612636986  0.3477526566976792   T   T   T
  0.3886927471109410  0.1629109081283583  0.3822770396962101   T   T   T
  0.3875249999999966  0.6625744999999981  0.1187380000000005   F   F   F
  0.4100943333333333  0.7302825000000013  0.0241200000000035   F   F   F
  0.5053323333333353  0.5159969999999987  0.0598340000000022   F   F   F
  0.6256199999999978  0.8768604999999994  0.0830229999999972   F   F   F
  0.4341146638188997  0.8044464803897259  0.2608837299765475   T   T   T
  0.4564052937055179  0.8703889900526036  0.1679158816931374   T   T   T
  0.5509604176314060  0.6549575868129683  0.2041026763383018   T   T   T
  0.3389861334347550  0.5184650208293307  0.2298384281853367   T   T   T
  0.4797850865945155  0.9409388629193436  0.4108575057195014   T   T   T
  0.5083807142177182  0.5183893263700904  0.3143364311570957   T   T   T
  0.6019992401417439  0.8049541477716321  0.3455281827918559   T   T   T
  0.3870560411672743  0.6630625152881983  0.3684124092707274   T   T   T
  0.7208583333333323  0.1625744999999981  0.1187380000000005   F   F   F
  0.7434276666666690  0.2302825000000013  0.0241200000000035   F   F   F
  0.8386656666666639  0.0159969999999987  0.0598340000000022   F   F   F
  0.9589533333333335  0.3768604999999994  0.0830229999999972   F   F   F
  0.7683791719173505  0.3049568831773762  0.2647526496823057   T   T   T
  0.7898626047165541  0.3703223030103510  0.1686336737283394   T   T   T
  0.8862786383401962  0.1579441535461251  0.2036987136412838   T   T   T
  0.6725885639465073  0.0189110812313656  0.2272527100660703   T   T   T
  0.8167407788599302  0.4617745907592644  0.4068973579136866   T   T   T
  0.8402503005211227  0.0215948646430312  0.3097443340400182   T   T   T
  0.9331776517088858  0.3048107783093458  0.3506599415053615   T   T   T
  0.7193610487382595  0.1656058506857052  0.3820944099936358   T   T   T
  0.7208583333333323  0.6625744999999981  0.1187380000000005   F   F   F
  0.7434276666666690  0.7302825000000013  0.0241200000000035   F   F   F
  0.8386656666666639  0.5159969999999987  0.0598340000000022   F   F   F
  0.9589533333333335  0.8768604999999994  0.0830229999999972   F   F   F
  0.7699832875021527  0.8062190637044206  0.2636613895727779   T   T   T
  0.7884256686592251  0.8695974929817801  0.1682260596811877   T   T   T
  0.8844870375671341  0.6549161725113699  0.2032776650554502   T   T   T
  0.6721167249699141  0.5179631002752452  0.2286899169779230   T   T   T
  0.8184828585932518  0.9615245927992349  0.4063753106006462   T   T   T
  0.8386129202893086  0.5188531203488509  0.3106984732989923   T   T   T
  0.9332550619104564  0.8030578148536230  0.3478238135269615   T   T   T
  0.7240923203188686  0.6699993738974743  0.3813438635427290   T   T   T
  0.4583922054256661  0.8789094861042129  0.5257825505802204   T   T   T
  0.5352873210817368  0.7121657965346729  0.4541781998926828   T   T   T
  0.2711122965689023  0.7135045265714517  0.4539758409268358   T   T   T
  0.1130953333333338  0.3392855000000026  0.0892860000000013   F   F   F
  0.0178569999999993  0.0535714999999968  0.0535709999999980   F   F   F
  0.1575874841947110  0.4766033556008757  0.2364888393352018   T   T   T
  0.0666774634742425  0.2001131967445100  0.1994361702788192   T   T   T
  0.2037801350984420  0.1154014274968181  0.3722603556800272   T   T   T
  0.1157736623054213  0.3484462730933972  0.3488821118828374   T   T   T
  0.1130953333333338  0.8392855000000026  0.0892860000000013   F   F   F
  0.0178569999999993  0.5535714999999968  0.0535709999999980   F   F   F
  0.1575284025997707  0.9762165868469278  0.2306891700448850   T   T   T
  0.0647307626381162  0.6948162635214389  0.1999424299196527   T   T   T
  0.2019703663896104  0.6202527948749058  0.3828249485909517   T   T   T
  0.1144712609774436  0.8439784537831228  0.3470136045588987   T   T   T
  0.4464286666666695  0.3392855000000026  0.0892860000000013   F   F   F
  0.3511903333333350  0.0535714999999968  0.0535709999999980   F   F   F
  0.4925255853754361  0.4769675166029388  0.2361698669481545   T   T   T
  0.3975386414332728  0.2003649384173732  0.1994585772945137   T   T   T
  0.5376469221392508  0.1200819705188305  0.3709541100395967   T   T   T
  0.4470193841016394  0.3487661696114693  0.3484254850551888   T   T   T
  0.4464286666666695  0.8392855000000026  0.0892860000000013   F   F   F
  0.3511903333333350  0.5535714999999968  0.0535709999999980   F   F   F
  0.4922889645676796  0.9821739386598742  0.2286239959721706   T   T   T
  0.3954308686247536  0.6885797931926906  0.1968767033293195   T   T   T
  0.5433400473191928  0.6202145942901032  0.3832822648086622   T   T   T
  0.4413962729374838  0.8271904961869122  0.3354503924165437   T   T   T
  0.7797619999999981  0.3392855000000026  0.0892860000000013   F   F   F
  0.6845236666666636  0.0535714999999968  0.0535709999999980   F   F   F
  0.8247957770631977  0.4756556453682244  0.2315449752606519   T   T   T
  0.7338765201490522  0.1965249029699044  0.2002344318331062   T   T   T
  0.8722020210177571  0.1154362526373284  0.3722906474139492   T   T   T
  0.7827426978369146  0.3438493888672785  0.3489849941188051   T   T   T
  0.7797619999999981  0.8392855000000026  0.0892860000000013   F   F   F
  0.6845236666666636  0.5535714999999968  0.0535709999999980   F   F   F
  0.8264234033183973  0.9760741896527662  0.2307181969279724   T   T   T
  0.7307730311226328  0.6947957904649489  0.1998958998090014   T   T   T
  0.8713151722456477  0.6175229707152784  0.3721071254440283   T   T   T
  0.7793369009835323  0.8442370451463277  0.3469521594990637   T   T   T
  0.4357176853357467  0.8098506557143363  0.4617957643720443   T   T   T
 
  0.00000000E+00  0.00000000E+00  0.00000000E+00
  0.00000000E+00  0.00000000E+00  0.00000000E+00
  0.00000000E+00  0.00000000E+00  0.00000000E+00
  0.00000000E+00  0.00000000E+00  0.00000000E+00
  0.00000000E+00  0.00000000E+00  0.00000000E+00
  0.00000000E+00  0.00000000E+00  0.00000000E+00
  0.00000000E+00  0.00000000E+00  0.00000000E+00
  0.00000000E+00  0.00000000E+00  0.00000000E+00
  0.00000000E+00  0.00000000E+00  0.00000000E+00
  0.00000000E+00  0.00000000E+00  0.00000000E+00
  0.00000000E+00  0.00000000E+00  0.00000000E+00
  0.00000000E+00  0.00000000E+00  0.00000000E+00
  0.00000000E+00  0.00000000E+00  0.00000000E+00
  0.00000000E+00  0.00000000E+00  0.00000000E+00
  0.00000000E+00  0.00000000E+00  0.00000000E+00
  0.00000000E+00  0.00000000E+00  0.00000000E+00
  0.00000000E+00  0.00000000E+00  0.00000000E+00
  0.00000000E+00  0.00000000E+00  0.00000000E+00
  0.00000000E+00  0.00000000E+00  0.00000000E+00
  0.00000000E+00  0.00000000E+00  0.00000000E+00
  0.00000000E+00  0.00000000E+00  0.00000000E+00
  0.00000000E+00  0.00000000E+00  0.00000000E+00
  0.00000000E+00  0.00000000E+00  0.00000000E+00
  0.00000000E+00  0.00000000E+00  0.00000000E+00
  0.00000000E+00  0.00000000E+00  0.00000000E+00
  0.00000000E+00  0.00000000E+00  0.00000000E+00
  0.00000000E+00  0.00000000E+00  0.00000000E+00
  0.00000000E+00  0.00000000E+00  0.00000000E+00
  0.00000000E+00  0.00000000E+00  0.00000000E+00
  0.00000000E+00  0.00000000E+00  0.00000000E+00
  0.00000000E+00  0.00000000E+00  0.00000000E+00
  0.00000000E+00  0.00000000E+00  0.00000000E+00
  0.00000000E+00  0.00000000E+00  0.00000000E+00
  0.00000000E+00  0.00000000E+00  0.00000000E+00
  0.00000000E+00  0.00000000E+00  0.00000000E+00
  0.00000000E+00  0.00000000E+00  0.00000000E+00
  0.00000000E+00  0.00000000E+00  0.00000000E+00
  0.00000000E+00  0.00000000E+00  0.00000000E+00
  0.00000000E+00  0.00000000E+00  0.00000000E+00
  0.00000000E+00  0.00000000E+00  0.00000000E+00
  0.00000000E+00  0.00000000E+00  0.00000000E+00
  0.00000000E+00  0.00000000E+00  0.00000000E+00
  0.00000000E+00  0.00000000E+00  0.00000000E+00
  0.00000000E+00  0.00000000E+00  0.00000000E+00
  0.00000000E+00  0.00000000E+00  0.00000000E+00
  0.00000000E+00  0.00000000E+00  0.00000000E+00
  0.00000000E+00  0.00000000E+00  0.00000000E+00
  0.00000000E+00  0.00000000E+00  0.00000000E+00
  0.00000000E+00  0.00000000E+00  0.00000000E+00
  0.00000000E+00  0.00000000E+00  0.00000000E+00
  0.00000000E+00  0.00000000E+00  0.00000000E+00
  0.00000000E+00  0.00000000E+00  0.00000000E+00
  0.00000000E+00  0.00000000E+00  0.00000000E+00
  0.00000000E+00  0.00000000E+00  0.00000000E+00
  0.00000000E+00  0.00000000E+00  0.00000000E+00
  0.00000000E+00  0.00000000E+00  0.00000000E+00
  0.00000000E+00  0.00000000E+00  0.00000000E+00
  0.00000000E+00  0.00000000E+00  0.00000000E+00
  0.00000000E+00  0.00000000E+00  0.00000000E+00
  0.00000000E+00  0.00000000E+00  0.00000000E+00
  0.00000000E+00  0.00000000E+00  0.00000000E+00
  0.00000000E+00  0.00000000E+00  0.00000000E+00
  0.00000000E+00  0.00000000E+00  0.00000000E+00
  0.00000000E+00  0.00000000E+00  0.00000000E+00
  0.00000000E+00  0.00000000E+00  0.00000000E+00
  0.00000000E+00  0.00000000E+00  0.00000000E+00
  0.00000000E+00  0.00000000E+00  0.00000000E+00
  0.00000000E+00  0.00000000E+00  0.00000000E+00
  0.00000000E+00  0.00000000E+00  0.00000000E+00
  0.00000000E+00  0.00000000E+00  0.00000000E+00
  0.00000000E+00  0.00000000E+00  0.00000000E+00
  0.00000000E+00  0.00000000E+00  0.00000000E+00
  0.00000000E+00  0.00000000E+00  0.00000000E+00
  0.00000000E+00  0.00000000E+00  0.00000000E+00
  0.00000000E+00  0.00000000E+00  0.00000000E+00
  0.00000000E+00  0.00000000E+00  0.00000000E+00
  0.00000000E+00  0.00000000E+00  0.00000000E+00
  0.00000000E+00  0.00000000E+00  0.00000000E+00
  0.00000000E+00  0.00000000E+00  0.00000000E+00
  0.00000000E+00  0.00000000E+00  0.00000000E+00
  0.00000000E+00  0.00000000E+00  0.00000000E+00
  0.00000000E+00  0.00000000E+00  0.00000000E+00
  0.00000000E+00  0.00000000E+00  0.00000000E+00
  0.00000000E+00  0.00000000E+00  0.00000000E+00
  0.00000000E+00  0.00000000E+00  0.00000000E+00
  0.00000000E+00  0.00000000E+00  0.00000000E+00
  0.00000000E+00  0.00000000E+00  0.00000000E+00
  0.00000000E+00  0.00000000E+00  0.00000000E+00
  0.00000000E+00  0.00000000E+00  0.00000000E+00
  0.00000000E+00  0.00000000E+00  0.00000000E+00
  0.00000000E+00  0.00000000E+00  0.00000000E+00
  0.00000000E+00  0.00000000E+00  0.00000000E+00
  0.00000000E+00  0.00000000E+00  0.00000000E+00
  0.00000000E+00  0.00000000E+00  0.00000000E+00
  0.00000000E+00  0.00000000E+00  0.00000000E+00
  0.00000000E+00  0.00000000E+00  0.00000000E+00
  0.00000000E+00  0.00000000E+00  0.00000000E+00
  0.00000000E+00  0.00000000E+00  0.00000000E+00
  0.00000000E+00  0.00000000E+00  0.00000000E+00
  0.00000000E+00  0.00000000E+00  0.00000000E+00
  0.00000000E+00  0.00000000E+00  0.00000000E+00
  0.00000000E+00  0.00000000E+00  0.00000000E+00
  0.00000000E+00  0.00000000E+00  0.00000000E+00
  0.00000000E+00  0.00000000E+00  0.00000000E+00
  0.00000000E+00  0.00000000E+00  0.00000000E+00
  0.00000000E+00  0.00000000E+00  0.00000000E+00
  0.00000000E+00  0.00000000E+00  0.00000000E+00
  0.00000000E+00  0.00000000E+00  0.00000000E+00
  0.00000000E+00  0.00000000E+00  0.00000000E+00
  0.00000000E+00  0.00000000E+00  0.00000000E+00
  0.00000000E+00  0.00000000E+00  0.00000000E+00
  0.00000000E+00  0.00000000E+00  0.00000000E+00
