# Supplementary material for: Influence of Domain Size and Support Composition on the Reducibility of SiO2 and TiO2 Supported Tungsten Oxide Clusters
Source: J Phys Chem C Nanomater Interfaces. 2024 Aug 14;128(33):13864–78. doi: 10.1021/acs.jpcc.4c03652 (PMC11345822; doi:10.1021/acs.jpcc.4c03652)
Supplement: Supplementary file 2 — jp4c03652_si_002.zip [file jp4c03652_si_002.zip › structures/anatase/monomer/CONTCAR-a-m-1O]

 O Ti  W                                
   1.00000000000000     
    11.4081299999999999    0.0000000000000000    0.0000000000000000
    -3.8027099998844447   10.4632343188398895    0.0000000000000000
     0.0000000000000000   -0.7889576715572481   24.7987486608310626
   O    Ti   W 
    74    36     1
Selective dynamics
Direct
  0.0541916666666680  0.1625744999999981  0.1187380000000005   F   F   F
  0.0767609999999976  0.2302825000000013  0.0241200000000035   F   F   F
  0.1719989999999996  0.0159969999999987  0.0598340000000022   F   F   F
  0.2922866666666692  0.3768604999999994  0.0830229999999972   F   F   F
  0.1055070031097064  0.3047864776720210  0.2674260952905437   T   T   T
  0.1264586719374914  0.3730030702057704  0.1709776277857723   T   T   T
  0.2203908613216848  0.1585685670670722  0.2034220064052101   T   T   T
  0.0072923977337940  0.0187286793847750  0.2263323850389091   T   T   T
  0.1945511798632334  0.4566014673070654  0.4137249724927029   T   T   T
  0.1760059446060954  0.0260794264801413  0.3099601148026268   T   T   T
  0.2781720356082992  0.3096217183587881  0.3507821763968322   T   T   T
  0.0629864034401804  0.1744097936482196  0.3797904309774632   T   T   T
  0.0541916666666680  0.6625744999999981  0.1187380000000005   F   F   F
  0.0767609999999976  0.7302825000000013  0.0241200000000035   F   F   F
  0.1719989999999996  0.5159969999999987  0.0598340000000022   F   F   F
  0.2922866666666692  0.8768604999999994  0.0830229999999972   F   F   F
  0.1010018203499983  0.8087942263537099  0.2645026188780630   T   T   T
  0.1245468748088299  0.8699664406527970  0.1683540127483242   T   T   T
  0.2197392595978143  0.6562948235852997  0.2055596035190025   T   T   T
  0.0064391140228636  0.5189474500087041  0.2288848607294195   T   T   T
  0.1551794103082981  0.9669660264942979  0.4068032522066751   T   T   T
  0.1640658904838972  0.5210409189795139  0.3169618211393128   T   T   T
  0.2675531252907499  0.8108094481948285  0.3464055093914981   T   T   T
  0.0560430527659630  0.6757698900672428  0.3823849031516931   T   T   T
  0.3875249999999966  0.1625744999999981  0.1187380000000005   F   F   F
  0.4100943333333333  0.2302825000000013  0.0241200000000035   F   F   F
  0.5053323333333353  0.0159969999999987  0.0598340000000022   F   F   F
  0.6256199999999978  0.3768604999999994  0.0830229999999972   F   F   F
  0.4389234187241472  0.2982093620882793  0.2636477099168578   T   T   T
  0.4560535912705637  0.3734179904831493  0.1701355243906230   T   T   T
  0.5545371146228291  0.1583450917582150  0.2024916005446965   T   T   T
  0.3403916390247213  0.0179033782728676  0.2262707244539230   T   T   T
  0.5136736507393088  0.0286592089567148  0.3088486772449850   T   T   T
  0.6070397294038457  0.3124166178203487  0.3549145646601309   T   T   T
  0.3939122444365271  0.1672217230885190  0.3793811610758772   T   T   T
  0.3875249999999966  0.6625744999999981  0.1187380000000005   F   F   F
  0.4100943333333333  0.7302825000000013  0.0241200000000035   F   F   F
  0.5053323333333353  0.5159969999999987  0.0598340000000022   F   F   F
  0.6256199999999978  0.8768604999999994  0.0830229999999972   F   F   F
  0.4393217480719486  0.8107413483534890  0.2637618273198145   T   T   T
  0.4578781464258454  0.8696045458577133  0.1683416119069886   T   T   T
  0.5517348951007104  0.6546392078996602  0.2049269204777448   T   T   T
  0.3415303992000949  0.5210638816305313  0.2339767722706669   T   T   T
  0.4907180262172051  0.9628740802632568  0.4048925212487444   T   T   T
  0.5108559301867848  0.5081385285930965  0.3225476462933559   T   T   T
  0.6066993089327412  0.8105535064520762  0.3494047706792643   T   T   T
  0.3909400412634985  0.6713337375206101  0.3658456812898325   T   T   T
  0.7208583333333323  0.1625744999999981  0.1187380000000005   F   F   F
  0.7434276666666690  0.2302825000000013  0.0241200000000035   F   F   F
  0.8386656666666639  0.0159969999999987  0.0598340000000022   F   F   F
  0.9589533333333335  0.3768604999999994  0.0830229999999972   F   F   F
  0.7712626723259816  0.3085206552682663  0.2667039898841336   T   T   T
  0.7898917574444416  0.3719363108185899  0.1692657200051620   T   T   T
  0.8887436966227863  0.1607765459390612  0.2041807981331474   T   T   T
  0.6754461786483881  0.0195359190132667  0.2266863651306667   T   T   T
  0.8244575543967183  0.4694665244738954  0.4088996784469218   T   T   T
  0.8459635786137272  0.0276988583259701  0.3102839325625444   T   T   T
  0.9443647895212942  0.3166734452926991  0.3547282442695669   T   T   T
  0.7293057785499156  0.1735417460024167  0.3800887935861019   T   T   T
  0.7208583333333323  0.6625744999999981  0.1187380000000005   F   F   F
  0.7434276666666690  0.7302825000000013  0.0241200000000035   F   F   F
  0.8386656666666639  0.5159969999999987  0.0598340000000022   F   F   F
  0.9589533333333335  0.8768604999999994  0.0830229999999972   F   F   F
  0.7703484644948860  0.8097641223105080  0.2649666013994810   T   T   T
  0.7903705086127419  0.8702856195088345  0.1686408033417247   T   T   T
  0.8856797181084962  0.6575420311748496  0.2041185636546679   T   T   T
  0.6730258748230818  0.5198321207542349  0.2307871587083443   T   T   T
  0.8273563697382791  0.9705877009692886  0.4071282852422289   T   T   T
  0.8431091236769116  0.5262712248362423  0.3118541449150668   T   T   T
  0.9367119324029922  0.8113086167329118  0.3489886212640063   T   T   T
  0.7263858945195352  0.6761887437356072  0.3824077861818670   T   T   T
  0.2850295069563656  0.4940430404867899  0.5263784174047009   T   T   T
  0.4788396328379492  0.5659524942195554  0.4425380100500341   T   T   T
  0.2737097864274434  0.6937064944650675  0.4559471285334429   T   T   T
  0.1130953333333338  0.3392855000000026  0.0892860000000013   F   F   F
  0.0178569999999993  0.0535714999999968  0.0535709999999980   F   F   F
  0.1602164018864316  0.4813632850946702  0.2346840479540006   T   T   T
  0.0667056089783655  0.1961391094304113  0.1966338287363639   T   T   T
  0.2100956626683906  0.1206931827310786  0.3729087040667845   T   T   T
  0.1197830608723140  0.3421082608031505  0.3418516826865696   T   T   T
  0.1130953333333338  0.8392855000000026  0.0892860000000013   F   F   F
  0.0178569999999993  0.5535714999999968  0.0535709999999980   F   F   F
  0.1585168958518713  0.9763903450372788  0.2306767599727720   T   T   T
  0.0638803002967083  0.6955680365145718  0.1989466514586390   T   T   T
  0.2086900275489833  0.6452411170694307  0.3743575972351783   T   T   T
  0.1124969119730608  0.8542260649020214  0.3460959740527699   T   T   T
  0.4464286666666695  0.3392855000000026  0.0892860000000013   F   F   F
  0.3511903333333350  0.0535714999999968  0.0535709999999980   F   F   F
  0.4943056952321077  0.4803504224749447  0.2318341526162702   T   T   T
  0.3971274537413600  0.1891944407833874  0.1953961582109137   T   T   T
  0.5459080780427287  0.1185932000447912  0.3728332707173168   T   T   T
  0.4482145587385570  0.3254617916984543  0.3360714142412825   T   T   T
  0.4464286666666695  0.8392855000000026  0.0892860000000013   F   F   F
  0.3511903333333350  0.5535714999999968  0.0535709999999980   F   F   F
  0.4963080317937087  0.9800779814244055  0.2299690628005366   T   T   T
  0.3987259377807467  0.6964642711762872  0.1988254669088729   T   T   T
  0.5481532004976017  0.6374805292188739  0.3748037455668965   T   T   T
  0.4522982688506739  0.8507952588569461  0.3431076810845257   T   T   T
  0.7797619999999981  0.3392855000000026  0.0892860000000013   F   F   F
  0.6845236666666636  0.0535714999999968  0.0535709999999980   F   F   F
  0.8250755634046462  0.4750971394063223  0.2329581653800271   T   T   T
  0.7349358852201548  0.1974204125719907  0.1985929646185077   T   T   T
  0.8790833290843729  0.1240986468134498  0.3727702889963356   T   T   T
  0.7875143056797075  0.3499348118865689  0.3490217400783482   T   T   T
  0.7797619999999981  0.8392855000000026  0.0892860000000013   F   F   F
  0.6845236666666636  0.5535714999999968  0.0535709999999980   F   F   F
  0.8274915757684255  0.9774632624087618  0.2311281956099136   T   T   T
  0.7347241244498943  0.6972716643515374  0.1992037841883320   T   T   T
  0.8718122180843431  0.6206756532152500  0.3740820008125846   T   T   T
  0.7893708113105957  0.8550669143972601  0.3470759920175190   T   T   T
  0.3147140432446850  0.5516941730648753  0.4620561046711846   T   T   T
 
  0.00000000E+00  0.00000000E+00  0.00000000E+00
  0.00000000E+00  0.00000000E+00  0.00000000E+00
  0.00000000E+00  0.00000000E+00  0.00000000E+00
  0.00000000E+00  0.00000000E+00  0.00000000E+00
  0.00000000E+00  0.00000000E+00  0.00000000E+00
  0.00000000E+00  0.00000000E+00  0.00000000E+00
  0.00000000E+00  0.00000000E+00  0.00000000E+00
  0.00000000E+00  0.00000000E+00  0.00000000E+00
  0.00000000E+00  0.00000000E+00  0.00000000E+00
  0.00000000E+00  0.00000000E+00  0.00000000E+00
  0.00000000E+00  0.00000000E+00  0.00000000E+00
  0.00000000E+00  0.00000000E+00  0.00000000E+00
  0.00000000E+00  0.00000000E+00  0.00000000E+00
  0.00000000E+00  0.00000000E+00  0.00000000E+00
  0.00000000E+00  0.00000000E+00  0.00000000E+00
  0.00000000E+00  0.00000000E+00  0.00000000E+00
  0.00000000E+00  0.00000000E+00  0.00000000E+00
  0.00000000E+00  0.00000000E+00  0.00000000E+00
  0.00000000E+00  0.00000000E+00  0.00000000E+00
  0.00000000E+00  0.00000000E+00  0.00000000E+00
  0.00000000E+00  0.00000000E+00  0.00000000E+00
  0.00000000E+00  0.00000000E+00  0.00000000E+00
  0.00000000E+00  0.00000000E+00  0.00000000E+00
  0.00000000E+00  0.00000000E+00  0.00000000E+00
  0.00000000E+00  0.00000000E+00  0.00000000E+00
  0.00000000E+00  0.00000000E+00  0.00000000E+00
  0.00000000E+00  0.00000000E+00  0.00000000E+00
  0.00000000E+00  0.00000000E+00  0.00000000E+00
  0.00000000E+00  0.00000000E+00  0.00000000E+00
  0.00000000E+00  0.00000000E+00  0.00000000E+00
  0.00000000E+00  0.00000000E+00  0.00000000E+00
  0.00000000E+00  0.00000000E+00  0.00000000E+00
  0.00000000E+00  0.00000000E+00  0.00000000E+00
  0.00000000E+00  0.00000000E+00  0.00000000E+00
  0.00000000E+00  0.00000000E+00  0.00000000E+00
  0.00000000E+00  0.00000000E+00  0.00000000E+00
  0.00000000E+00  0.00000000E+00  0.00000000E+00
  0.00000000E+00  0.00000000E+00  0.00000000E+00
  0.00000000E+00  0.00000000E+00  0.00000000E+00
  0.00000000E+00  0.00000000E+00  0.00000000E+00
  0.00000000E+00  0.00000000E+00  0.00000000E+00
  0.00000000E+00  0.00000000E+00  0.00000000E+00
  0.00000000E+00  0.00000000E+00  0.00000000E+00
  0.00000000E+00  0.00000000E+00  0.00000000E+00
  0.00000000E+00  0.00000000E+00  0.00000000E+00
  0.00000000E+00  0.00000000E+00  0.00000000E+00
  0.00000000E+00  0.00000000E+00  0.00000000E+00
  0.00000000E+00  0.00000000E+00  0.00000000E+00
  0.00000000E+00  0.00000000E+00  0.00000000E+00
  0.00000000E+00  0.00000000E+00  0.00000000E+00
  0.00000000E+00  0.00000000E+00  0.00000000E+00
  0.00000000E+00  0.00000000E+00  0.00000000E+00
  0.00000000E+00  0.00000000E+00  0.00000000E+00
  0.00000000E+00  0.00000000E+00  0.00000000E+00
  0.00000000E+00  0.00000000E+00  0.00000000E+00
  0.00000000E+00  0.00000000E+00  0.00000000E+00
  0.00000000E+00  0.00000000E+00  0.00000000E+00
  0.00000000E+00  0.00000000E+00  0.00000000E+00
  0.00000000E+00  0.00000000E+00  0.00000000E+00
  0.00000000E+00  0.00000000E+00  0.00000000E+00
  0.00000000E+00  0.00000000E+00  0.00000000E+00
  0.00000000E+00  0.00000000E+00  0.00000000E+00
  0.00000000E+00  0.00000000E+00  0.00000000E+00
  0.00000000E+00  0.00000000E+00  0.00000000E+00
  0.00000000E+00  0.00000000E+00  0.00000000E+00
  0.00000000E+00  0.00000000E+00  0.00000000E+00
  0.00000000E+00  0.00000000E+00  0.00000000E+00
  0.00000000E+00  0.00000000E+00  0.00000000E+00
  0.00000000E+00  0.00000000E+00  0.00000000E+00
  0.00000000E+00  0.00000000E+00  0.00000000E+00
  0.00000000E+00  0.00000000E+00  0.00000000E+00
  0.00000000E+00  0.00000000E+00  0.00000000E+00
  0.00000000E+00  0.00000000E+00  0.00000000E+00
  0.00000000E+00  0.00000000E+00  0.00000000E+00
  0.00000000E+00  0.00000000E+00  0.00000000E+00
  0.00000000E+00  0.00000000E+00  0.00000000E+00
  0.00000000E+00  0.00000000E+00  0.00000000E+00
  0.00000000E+00  0.00000000E+00  0.00000000E+00
  0.00000000E+00  0.00000000E+00  0.00000000E+00
  0.00000000E+00  0.00000000E+00  0.00000000E+00
  0.00000000E+00  0.00000000E+00  0.00000000E+00
  0.00000000E+00  0.00000000E+00  0.00000000E+00
  0.00000000E+00  0.00000000E+00  0.00000000E+00
  0.00000000E+00  0.00000000E+00  0.00000000E+00
  0.00000000E+00  0.00000000E+00  0.00000000E+00
  0.00000000E+00  0.00000000E+00  0.00000000E+00
  0.00000000E+00  0.00000000E+00  0.00000000E+00
  0.00000000E+00  0.00000000E+00  0.00000000E+00
  0.00000000E+00  0.00000000E+00  0.00000000E+00
  0.00000000E+00  0.00000000E+00  0.00000000E+00
  0.00000000E+00  0.00000000E+00  0.00000000E+00
  0.00000000E+00  0.00000000E+00  0.00000000E+00
  0.00000000E+00  0.00000000E+00  0.00000000E+00
  0.00000000E+00  0.00000000E+00  0.00000000E+00
  0.00000000E+00  0.00000000E+00  0.00000000E+00
  0.00000000E+00  0.00000000E+00  0.00000000E+00
  0.00000000E+00  0.00000000E+00  0.00000000E+00
  0.00000000E+00  0.00000000E+00  0.00000000E+00
  0.00000000E+00  0.00000000E+00  0.00000000E+00
  0.00000000E+00  0.00000000E+00  0.00000000E+00
  0.00000000E+00  0.00000000E+00  0.00000000E+00
  0.00000000E+00  0.00000000E+00  0.00000000E+00
  0.00000000E+00  0.00000000E+00  0.00000000E+00
  0.00000000E+00  0.00000000E+00  0.00000000E+00
  0.00000000E+00  0.00000000E+00  0.00000000E+00
  0.00000000E+00  0.00000000E+00  0.00000000E+00
  0.00000000E+00  0.00000000E+00  0.00000000E+00
  0.00000000E+00  0.00000000E+00  0.00000000E+00
  0.00000000E+00  0.00000000E+00  0.00000000E+00
  0.00000000E+00  0.00000000E+00  0.00000000E+00
  0.00000000E+00  0.00000000E+00  0.00000000E+00
