# Supplementary material for: Influence of Domain Size and Support Composition on the Reducibility of SiO2 and TiO2 Supported Tungsten Oxide Clusters
Source: J Phys Chem C Nanomater Interfaces. 2024 Aug 14;128(33):13864–78. doi: 10.1021/acs.jpcc.4c03652 (PMC11345822; doi:10.1021/acs.jpcc.4c03652)
Supplement: Supplementary file 2 — jp4c03652_si_002.zip [file jp4c03652_si_002.zip › structures/anatase/monomer/CONTCAR-a-m-1H]

 O Ti  W  H                             
   1.00000000000000     
    11.4081299999999999    0.0000000000000000    0.0000000000000000
    -3.8027099998844447   10.4632343188398895    0.0000000000000000
     0.0000000000000000   -0.7889576715572481   24.7987486608310626
   O    Ti   W    H 
    75    36     1     1
Selective dynamics
Direct
  0.0541916666666680  0.1625744999999981  0.1187380000000005   F   F   F
  0.0767609999999976  0.2302825000000013  0.0241200000000035   F   F   F
  0.1719989999999996  0.0159969999999987  0.0598340000000022   F   F   F
  0.2922866666666692  0.3768604999999994  0.0830229999999972   F   F   F
  0.1024023620068761  0.3053168732749640  0.2658624959109122   T   T   T
  0.1236922600318995  0.3704571983383159  0.1694253117077586   T   T   T
  0.2193074187363891  0.1577140704269454  0.2040692460308166   T   T   T
  0.0062036526223390  0.0175888533586371  0.2270313180391683   T   T   T
  0.1507472348093792  0.4573743213959025  0.4084172691379653   T   T   T
  0.1740197458288054  0.0210284719909220  0.3106638582826483   T   T   T
  0.2698647631617179  0.3041282465196644  0.3520949059931504   T   T   T
  0.0556153968637159  0.1661715463091874  0.3805008698392705   T   T   T
  0.0541916666666680  0.6625744999999981  0.1187380000000005   F   F   F
  0.0767609999999976  0.7302825000000013  0.0241200000000035   F   F   F
  0.1719989999999996  0.5159969999999987  0.0598340000000022   F   F   F
  0.2922866666666692  0.8768604999999994  0.0830229999999972   F   F   F
  0.1006133148166950  0.8058826274255695  0.2644775454664119   T   T   T
  0.1240240746924913  0.8694962362471337  0.1686069771281986   T   T   T
  0.2180018847815743  0.6547453141763409  0.2036256837687188   T   T   T
  0.0056936701995533  0.5171488291139138  0.2285218555050793   T   T   T
  0.1540403696138705  0.9594555148909846  0.4072468524838253   T   T   T
  0.1735177883011603  0.5218428792562629  0.3129656688923025   T   T   T
  0.2675939403511755  0.8037076617859781  0.3472069656305643   T   T   T
  0.0545565533587726  0.6686577772694132  0.3818939411422182   T   T   T
  0.3875249999999966  0.1625744999999981  0.1187380000000005   F   F   F
  0.4100943333333333  0.2302825000000013  0.0241200000000035   F   F   F
  0.5053323333333353  0.0159969999999987  0.0598340000000022   F   F   F
  0.6256199999999978  0.3768604999999994  0.0830229999999972   F   F   F
  0.4347285088292052  0.3057986719121502  0.2660333170409394   T   T   T
  0.4570206980331021  0.3714444626552361  0.1698638278214324   T   T   T
  0.5517754115045759  0.1566928093213857  0.2038069199017227   T   T   T
  0.3392365983764007  0.0185100629872581  0.2280733319931098   T   T   T
  0.4916334697577222  0.4569409534596969  0.4098824408423838   T   T   T
  0.5039086408111205  0.0148342732466441  0.3128132367219406   T   T   T
  0.5976870580671318  0.2943191249349033  0.3476328346510365   T   T   T
  0.3901544484641002  0.1623460447109829  0.3835348306205803   T   T   T
  0.3875249999999966  0.6625744999999981  0.1187380000000005   F   F   F
  0.4100943333333333  0.7302825000000013  0.0241200000000035   F   F   F
  0.5053323333333353  0.5159969999999987  0.0598340000000022   F   F   F
  0.6256199999999978  0.8768604999999994  0.0830229999999972   F   F   F
  0.4323181638952081  0.8012009301532843  0.2620992980334116   T   T   T
  0.4566443210482308  0.8702769931202903  0.1686037069527377   T   T   T
  0.5516467049134741  0.6552406356478176  0.2041974416427441   T   T   T
  0.3389536225719431  0.5174091836745860  0.2288222780747528   T   T   T
  0.4874395507913171  0.9420838907423333  0.4132989677641865   T   T   T
  0.5039266752425110  0.5211623809155754  0.3150818045306870   T   T   T
  0.6000595934888685  0.8012650802819503  0.3454322587505168   T   T   T
  0.3895571801227125  0.6752928462906226  0.3813370936200927   T   T   T
  0.7208583333333323  0.1625744999999981  0.1187380000000005   F   F   F
  0.7434276666666690  0.2302825000000013  0.0241200000000035   F   F   F
  0.8386656666666639  0.0159969999999987  0.0598340000000022   F   F   F
  0.9589533333333335  0.3768604999999994  0.0830229999999972   F   F   F
  0.7688473622016410  0.3047143143468942  0.2651085453880366   T   T   T
  0.7891180984424474  0.3697380860983650  0.1688527048088270   T   T   T
  0.8861639738307701  0.1571426774616405  0.2038463205600284   T   T   T
  0.6724844846342805  0.0181977669131041  0.2280615021724255   T   T   T
  0.8178704945418277  0.4603531363619461  0.4068239212117962   T   T   T
  0.8403461159878000  0.0210838914807644  0.3101369722387171   T   T   T
  0.9340322062129309  0.3035647167856470  0.3506332482194960   T   T   T
  0.7202416382127346  0.1656812178607859  0.3824875171380649   T   T   T
  0.7208583333333323  0.6625744999999981  0.1187380000000005   F   F   F
  0.7434276666666690  0.7302825000000013  0.0241200000000035   F   F   F
  0.8386656666666639  0.5159969999999987  0.0598340000000022   F   F   F
  0.9589533333333335  0.8768604999999994  0.0830229999999972   F   F   F
  0.7708763333113884  0.8061820971274346  0.2641771134035030   T   T   T
  0.7888255508254775  0.8694484703087733  0.1685092200033185   T   T   T
  0.8845643918564241  0.6543246788856005  0.2034185782420012   T   T   T
  0.6721362838121440  0.5179495231781222  0.2297633686090685   T   T   T
  0.8174487009189684  0.9592474677841440  0.4064194600695857   T   T   T
  0.8412628113562877  0.5188499706142450  0.3107992894807127   T   T   T
  0.9342426056109121  0.8032812217032027  0.3489457012803183   T   T   T
  0.7242646934675476  0.6678456279449607  0.3804713094425920   T   T   T
  0.4629264285009349  0.8763463439464069  0.5243333485953185   T   T   T
  0.5525871153037457  0.7202920280247430  0.4575592880456023   T   T   T
  0.2673323132562642  0.7097520343598067  0.4614350380752104   T   T   T
  0.1130953333333338  0.3392855000000026  0.0892860000000013   F   F   F
  0.0178569999999993  0.0535714999999968  0.0535709999999980   F   F   F
  0.1573745280357988  0.4747970402552079  0.2335897107270385   T   T   T
  0.0659629315960526  0.1964377730335445  0.1990734760604596   T   T   T
  0.2047760820128053  0.1132424068581043  0.3734359534312479   T   T   T
  0.1150372710534541  0.3433241575947014  0.3481596411416594   T   T   T
  0.1130953333333338  0.8392855000000026  0.0892860000000013   F   F   F
  0.0178569999999993  0.5535714999999968  0.0535709999999980   F   F   F
  0.1579601128983143  0.9746625528022662  0.2311848916916096   T   T   T
  0.0645921263455336  0.6935423484869320  0.1989751545908365   T   T   T
  0.1999253619227983  0.6151733980872577  0.3773265402173260   T   T   T
  0.1146165559139856  0.8430712418284052  0.3464681013089293   T   T   T
  0.4464286666666695  0.3392855000000026  0.0892860000000013   F   F   F
  0.3511903333333350  0.0535714999999968  0.0535709999999980   F   F   F
  0.4922893703376134  0.4760987186219282  0.2350434927957953   T   T   T
  0.3972262893111558  0.1985631313304513  0.1988736517986870   T   T   T
  0.5400913173438848  0.1233403785011160  0.3717436719637228   T   T   T
  0.4464745596518658  0.3484095374958684  0.3477925563534592   T   T   T
  0.4464286666666695  0.8392855000000026  0.0892860000000013   F   F   F
  0.3511903333333350  0.5535714999999968  0.0535709999999980   F   F   F
  0.4928231525241044  0.9816708287021650  0.2289463524958073   T   T   T
  0.3957303943046676  0.6877920416804282  0.1961414901498578   T   T   T
  0.5447964497418116  0.6178592614747560  0.3821905396679300   T   T   T
  0.4441948892717265  0.8309718800369412  0.3352064811893815   T   T   T
  0.7797619999999981  0.3392855000000026  0.0892860000000013   F   F   F
  0.6845236666666636  0.0535714999999968  0.0535709999999980   F   F   F
  0.8248514157510100  0.4751644838214555  0.2315251484626994   T   T   T
  0.7341040080407876  0.1955187007656754  0.1994427685534422   T   T   T
  0.8715773659612261  0.1131688500803576  0.3729188046249718   T   T   T
  0.7847210902260107  0.3433087512047791  0.3476971030049004   T   T   T
  0.7797619999999981  0.8392855000000026  0.0892860000000013   F   F   F
  0.6845236666666636  0.5535714999999968  0.0535709999999980   F   F   F
  0.8259409399494031  0.9750602681900911  0.2309056991637795   T   T   T
  0.7308030437607401  0.6935520416603717  0.1990287063640146   T   T   T
  0.8719146935331868  0.6156237608359294  0.3724750400498210   T   T   T
  0.7799508105974773  0.8424653301391754  0.3459170628313913   T   T   T
  0.4458872397032451  0.8070746707974323  0.4605301718575578   T   T   T
  0.2165365124490046  0.7227453715834780  0.4911340481848798   T   T   T
 
  0.00000000E+00  0.00000000E+00  0.00000000E+00
  0.00000000E+00  0.00000000E+00  0.00000000E+00
  0.00000000E+00  0.00000000E+00  0.00000000E+00
  0.00000000E+00  0.00000000E+00  0.00000000E+00
  0.00000000E+00  0.00000000E+00  0.00000000E+00
  0.00000000E+00  0.00000000E+00  0.00000000E+00
  0.00000000E+00  0.00000000E+00  0.00000000E+00
  0.00000000E+00  0.00000000E+00  0.00000000E+00
  0.00000000E+00  0.00000000E+00  0.00000000E+00
  0.00000000E+00  0.00000000E+00  0.00000000E+00
  0.00000000E+00  0.00000000E+00  0.00000000E+00
  0.00000000E+00  0.00000000E+00  0.00000000E+00
  0.00000000E+00  0.00000000E+00  0.00000000E+00
  0.00000000E+00  0.00000000E+00  0.00000000E+00
  0.00000000E+00  0.00000000E+00  0.00000000E+00
  0.00000000E+00  0.00000000E+00  0.00000000E+00
  0.00000000E+00  0.00000000E+00  0.00000000E+00
  0.00000000E+00  0.00000000E+00  0.00000000E+00
  0.00000000E+00  0.00000000E+00  0.00000000E+00
  0.00000000E+00  0.00000000E+00  0.00000000E+00
  0.00000000E+00  0.00000000E+00  0.00000000E+00
  0.00000000E+00  0.00000000E+00  0.00000000E+00
  0.00000000E+00  0.00000000E+00  0.00000000E+00
  0.00000000E+00  0.00000000E+00  0.00000000E+00
  0.00000000E+00  0.00000000E+00  0.00000000E+00
  0.00000000E+00  0.00000000E+00  0.00000000E+00
  0.00000000E+00  0.00000000E+00  0.00000000E+00
  0.00000000E+00  0.00000000E+00  0.00000000E+00
  0.00000000E+00  0.00000000E+00  0.00000000E+00
  0.00000000E+00  0.00000000E+00  0.00000000E+00
  0.00000000E+00  0.00000000E+00  0.00000000E+00
  0.00000000E+00  0.00000000E+00  0.00000000E+00
  0.00000000E+00  0.00000000E+00  0.00000000E+00
  0.00000000E+00  0.00000000E+00  0.00000000E+00
  0.00000000E+00  0.00000000E+00  0.00000000E+00
  0.00000000E+00  0.00000000E+00  0.00000000E+00
  0.00000000E+00  0.00000000E+00  0.00000000E+00
  0.00000000E+00  0.00000000E+00  0.00000000E+00
  0.00000000E+00  0.00000000E+00  0.00000000E+00
  0.00000000E+00  0.00000000E+00  0.00000000E+00
  0.00000000E+00  0.00000000E+00  0.00000000E+00
  0.00000000E+00  0.00000000E+00  0.00000000E+00
  0.00000000E+00  0.00000000E+00  0.00000000E+00
  0.00000000E+00  0.00000000E+00  0.00000000E+00
  0.00000000E+00  0.00000000E+00  0.00000000E+00
  0.00000000E+00  0.00000000E+00  0.00000000E+00
  0.00000000E+00  0.00000000E+00  0.00000000E+00
  0.00000000E+00  0.00000000E+00  0.00000000E+00
  0.00000000E+00  0.00000000E+00  0.00000000E+00
  0.00000000E+00  0.00000000E+00  0.00000000E+00
  0.00000000E+00  0.00000000E+00  0.00000000E+00
  0.00000000E+00  0.00000000E+00  0.00000000E+00
  0.00000000E+00  0.00000000E+00  0.00000000E+00
  0.00000000E+00  0.00000000E+00  0.00000000E+00
  0.00000000E+00  0.00000000E+00  0.00000000E+00
  0.00000000E+00  0.00000000E+00  0.00000000E+00
  0.00000000E+00  0.00000000E+00  0.00000000E+00
  0.00000000E+00  0.00000000E+00  0.00000000E+00
  0.00000000E+00  0.00000000E+00  0.00000000E+00
  0.00000000E+00  0.00000000E+00  0.00000000E+00
  0.00000000E+00  0.00000000E+00  0.00000000E+00
  0.00000000E+00  0.00000000E+00  0.00000000E+00
  0.00000000E+00  0.00000000E+00  0.00000000E+00
  0.00000000E+00  0.00000000E+00  0.00000000E+00
  0.00000000E+00  0.00000000E+00  0.00000000E+00
  0.00000000E+00  0.00000000E+00  0.00000000E+00
  0.00000000E+00  0.00000000E+00  0.00000000E+00
  0.00000000E+00  0.00000000E+00  0.00000000E+00
  0.00000000E+00  0.00000000E+00  0.00000000E+00
  0.00000000E+00  0.00000000E+00  0.00000000E+00
  0.00000000E+00  0.00000000E+00  0.00000000E+00
  0.00000000E+00  0.00000000E+00  0.00000000E+00
  0.00000000E+00  0.00000000E+00  0.00000000E+00
  0.00000000E+00  0.00000000E+00  0.00000000E+00
  0.00000000E+00  0.00000000E+00  0.00000000E+00
  0.00000000E+00  0.00000000E+00  0.00000000E+00
  0.00000000E+00  0.00000000E+00  0.00000000E+00
  0.00000000E+00  0.00000000E+00  0.00000000E+00
  0.00000000E+00  0.00000000E+00  0.00000000E+00
  0.00000000E+00  0.00000000E+00  0.00000000E+00
  0.00000000E+00  0.00000000E+00  0.00000000E+00
  0.00000000E+00  0.00000000E+00  0.00000000E+00
  0.00000000E+00  0.00000000E+00  0.00000000E+00
  0.00000000E+00  0.00000000E+00  0.00000000E+00
  0.00000000E+00  0.00000000E+00  0.00000000E+00
  0.00000000E+00  0.00000000E+00  0.00000000E+00
  0.00000000E+00  0.00000000E+00  0.00000000E+00
  0.00000000E+00  0.00000000E+00  0.00000000E+00
  0.00000000E+00  0.00000000E+00  0.00000000E+00
  0.00000000E+00  0.00000000E+00  0.00000000E+00
  0.00000000E+00  0.00000000E+00  0.00000000E+00
  0.00000000E+00  0.00000000E+00  0.00000000E+00
  0.00000000E+00  0.00000000E+00  0.00000000E+00
  0.00000000E+00  0.00000000E+00  0.00000000E+00
  0.00000000E+00  0.00000000E+00  0.00000000E+00
  0.00000000E+00  0.00000000E+00  0.00000000E+00
  0.00000000E+00  0.00000000E+00  0.00000000E+00
  0.00000000E+00  0.00000000E+00  0.00000000E+00
  0.00000000E+00  0.00000000E+00  0.00000000E+00
  0.00000000E+00  0.00000000E+00  0.00000000E+00
  0.00000000E+00  0.00000000E+00  0.00000000E+00
  0.00000000E+00  0.00000000E+00  0.00000000E+00
  0.00000000E+00  0.00000000E+00  0.00000000E+00
  0.00000000E+00  0.00000000E+00  0.00000000E+00
  0.00000000E+00  0.00000000E+00  0.00000000E+00
  0.00000000E+00  0.00000000E+00  0.00000000E+00
  0.00000000E+00  0.00000000E+00  0.00000000E+00
  0.00000000E+00  0.00000000E+00  0.00000000E+00
  0.00000000E+00  0.00000000E+00  0.00000000E+00
  0.00000000E+00  0.00000000E+00  0.00000000E+00
  0.00000000E+00  0.00000000E+00  0.00000000E+00
  0.00000000E+00  0.00000000E+00  0.00000000E+00
  0.00000000E+00  0.00000000E+00  0.00000000E+00
