# Supplementary material for: Influence of Domain Size and Support Composition on the Reducibility of SiO2 and TiO2 Supported Tungsten Oxide Clusters
Source: J Phys Chem C Nanomater Interfaces. 2024 Aug 14;128(33):13864–78. doi: 10.1021/acs.jpcc.4c03652 (PMC11345822; doi:10.1021/acs.jpcc.4c03652)
Supplement: Supplementary file 2 — jp4c03652_si_002.zip [file jp4c03652_si_002.zip › structures/anatase/monomer/CONTCAR-a-m-2H]

 O Ti  W  H                             
   1.00000000000000     
    11.4081299999999999    0.0000000000000000    0.0000000000000000
    -3.8027099998844447   10.4632343188398895    0.0000000000000000
     0.0000000000000000   -0.7889576715572481   24.7987486608310626
   O    Ti   W    H 
    75    36     1     2
Selective dynamics
Direct
  0.0541916666666680  0.1625744999999981  0.1187380000000005   F   F   F
  0.0767609999999976  0.2302825000000013  0.0241200000000035   F   F   F
  0.1719989999999996  0.0159969999999987  0.0598340000000022   F   F   F
  0.2922866666666692  0.3768604999999994  0.0830229999999972   F   F   F
  0.1032670835417529  0.3061887309627104  0.2650650624513229   T   T   T
  0.1243282858865072  0.3710703244432499  0.1690586139251433   T   T   T
  0.2199199814443442  0.1583136085314627  0.2041243998437809   T   T   T
  0.0069864552095562  0.0183975112913792  0.2270632437928528   T   T   T
  0.1454734276781096  0.4560453660455409  0.4077927225593661   T   T   T
  0.1765478553505042  0.0231638313604248  0.3103046067710280   T   T   T
  0.2712082787030258  0.3080319701103060  0.3508682111499637   T   T   T
  0.0570088599483946  0.1696684232936409  0.3797689390862828   T   T   T
  0.0541916666666680  0.6625744999999981  0.1187380000000005   F   F   F
  0.0767609999999976  0.7302825000000013  0.0241200000000035   F   F   F
  0.1719989999999996  0.5159969999999987  0.0598340000000022   F   F   F
  0.2922866666666692  0.8768604999999994  0.0830229999999972   F   F   F
  0.1050946253601441  0.8069622876010071  0.2648520720433756   T   T   T
  0.1230405075983124  0.8697358187817076  0.1685972173863519   T   T   T
  0.2186646498869622  0.6555347251756050  0.2035486404310375   T   T   T
  0.0064833438383349  0.5179535384884341  0.2280751669476148   T   T   T
  0.1560065379374274  0.9668333020208475  0.4075912572830311   T   T   T
  0.1742780952835597  0.5235899466342903  0.3122440334041969   T   T   T
  0.2729342612914528  0.8123209779684487  0.3529199617307104   T   T   T
  0.0560574070525100  0.6718946740933168  0.3810708823684185   T   T   T
  0.3875249999999966  0.1625744999999981  0.1187380000000005   F   F   F
  0.4100943333333333  0.2302825000000013  0.0241200000000035   F   F   F
  0.5053323333333353  0.0159969999999987  0.0598340000000022   F   F   F
  0.6256199999999978  0.3768604999999994  0.0830229999999972   F   F   F
  0.4362388637104325  0.3070907735046479  0.2656050991609564   T   T   T
  0.4571103804843714  0.3717887186596449  0.1693698172120957   T   T   T
  0.5527420874726563  0.1584726501041724  0.2034989536383104   T   T   T
  0.3396670376975536  0.0187636221517072  0.2265934463479485   T   T   T
  0.4929903830044842  0.4617396876815527  0.4094124830772461   T   T   T
  0.5089022330540635  0.0253845083511521  0.3093594529893318   T   T   T
  0.6019950581677381  0.3034607056867016  0.3492033769505932   T   T   T
  0.3919069227088670  0.1691897803562974  0.3820891745394600   T   T   T
  0.3875249999999966  0.6625744999999981  0.1187380000000005   F   F   F
  0.4100943333333333  0.7302825000000013  0.0241200000000035   F   F   F
  0.5053323333333353  0.5159969999999987  0.0598340000000022   F   F   F
  0.6256199999999978  0.8768604999999994  0.0830229999999972   F   F   F
  0.4330703945361062  0.8063606521869681  0.2622683784067718   T   T   T
  0.4573576122321170  0.8703727292984459  0.1676996514363985   T   T   T
  0.5528074211670505  0.6569491286794538  0.2044461691359035   T   T   T
  0.3399794270096182  0.5183488486307585  0.2288400183256253   T   T   T
  0.4974348806770689  0.9662110960550727  0.4132789897473381   T   T   T
  0.5083665421721254  0.5238106826654219  0.3136406140937814   T   T   T
  0.6039613796639227  0.8078921308197474  0.3465966198460159   T   T   T
  0.3862737004364626  0.6649323672324920  0.3812678561607700   T   T   T
  0.7208583333333323  0.1625744999999981  0.1187380000000005   F   F   F
  0.7434276666666690  0.2302825000000013  0.0241200000000035   F   F   F
  0.8386656666666639  0.0159969999999987  0.0598340000000022   F   F   F
  0.9589533333333335  0.3768604999999994  0.0830229999999972   F   F   F
  0.7685663402642448  0.3064328162663818  0.2645292091915863   T   T   T
  0.7904172726748937  0.3704633571517844  0.1683978375231212   T   T   T
  0.8867948542231266  0.1581779968197571  0.2039367766127503   T   T   T
  0.6730882791551127  0.0182524365873622  0.2266432014858967   T   T   T
  0.8226745182974864  0.4658559928677600  0.4065723941920303   T   T   T
  0.8406947120488339  0.0230054749580627  0.3095665638049970   T   T   T
  0.9348283555997102  0.3058094552201576  0.3482493863650902   T   T   T
  0.7241987281327708  0.1712405158889395  0.3816639953724126   T   T   T
  0.7208583333333323  0.6625744999999981  0.1187380000000005   F   F   F
  0.7434276666666690  0.7302825000000013  0.0241200000000035   F   F   F
  0.8386656666666639  0.5159969999999987  0.0598340000000022   F   F   F
  0.9589533333333335  0.8768604999999994  0.0830229999999972   F   F   F
  0.7717450914110835  0.8072686969265400  0.2639728437374433   T   T   T
  0.7901660395929977  0.8700563481368370  0.1682169365622289   T   T   T
  0.8861667114587650  0.6565435855401942  0.2037665724923680   T   T   T
  0.6729569550360552  0.5185251280682638  0.2283631838505649   T   T   T
  0.8215860021301737  0.9653936127013973  0.4064174590865762   T   T   T
  0.8414666969450346  0.5220853307732108  0.3099105844572680   T   T   T
  0.9373453301230940  0.8077475213307497  0.3490632361065339   T   T   T
  0.7263884835689538  0.6716306879891696  0.3802153250163621   T   T   T
  0.4270197902572515  0.8914587149253040  0.5129697514112661   T   T   T
  0.5565769363235527  0.7349677534231646  0.4565596508783880   T   T   T
  0.2617457225339304  0.6952229414846077  0.4595499644286279   T   T   T
  0.1130953333333338  0.3392855000000026  0.0892860000000013   F   F   F
  0.0178569999999993  0.0535714999999968  0.0535709999999980   F   F   F
  0.1592027236626534  0.4767376094368153  0.2332462561967514   T   T   T
  0.0665823684437456  0.1975647439349425  0.1995572685145970   T   T   T
  0.2075551834691869  0.1193868436832830  0.3722407889302580   T   T   T
  0.1150883441469420  0.3450128107597892  0.3473686484506756   T   T   T
  0.1130953333333338  0.8392855000000026  0.0892860000000013   F   F   F
  0.0178569999999993  0.5535714999999968  0.0535709999999980   F   F   F
  0.1593872428561533  0.9762251300303402  0.2310651939275345   T   T   T
  0.0662021811590643  0.6957142279049398  0.2002280578717420   T   T   T
  0.1989312765270932  0.6145685717291932  0.3775790541064797   T   T   T
  0.1190939821629894  0.8481337270566244  0.3482550129626791   T   T   T
  0.4464286666666695  0.3392855000000026  0.0892860000000013   F   F   F
  0.3511903333333350  0.0535714999999968  0.0535709999999980   F   F   F
  0.4926992212140859  0.4767666048761249  0.2339891080941104   T   T   T
  0.3995720636924802  0.1988059203684837  0.1998205551176797   T   T   T
  0.5418476681344258  0.1228916934691024  0.3723168051414132   T   T   T
  0.4499444375231061  0.3493102888741867  0.3488102966060880   T   T   T
  0.4464286666666695  0.8392855000000026  0.0892860000000013   F   F   F
  0.3511903333333350  0.5535714999999968  0.0535709999999980   F   F   F
  0.4919769104395190  0.9772238421969933  0.2298268125667467   T   T   T
  0.3984906021065186  0.6938535688050085  0.1992456577600751   T   T   T
  0.5455306471536947  0.6197781975104385  0.3788285591420646   T   T   T
  0.4543202671610430  0.8535024919603360  0.3426698217371589   T   T   T
  0.7797619999999981  0.3392855000000026  0.0892860000000013   F   F   F
  0.6845236666666636  0.0535714999999968  0.0535709999999980   F   F   F
  0.8256704922205664  0.4759917625763564  0.2310367103502373   T   T   T
  0.7324680281249755  0.1961071373546871  0.2001210779126472   T   T   T
  0.8733744766658894  0.1183539541602969  0.3716740318670526   T   T   T
  0.7841847396574624  0.3471506473478591  0.3482732412061423   T   T   T
  0.7797619999999981  0.8392855000000026  0.0892860000000013   F   F   F
  0.6845236666666636  0.5535714999999968  0.0535709999999980   F   F   F
  0.8266606531621985  0.9766934763792139  0.2305861370034992   T   T   T
  0.7321129948537189  0.6956741576284120  0.2000687936795083   T   T   T
  0.8737303033275926  0.6200811240471559  0.3712786879757535   T   T   T
  0.7825836812680891  0.8472546101387982  0.3471502435684172   T   T   T
  0.4374753791160140  0.7998724723492061  0.4468064858867243   T   T   T
  0.2184846006983980  0.7258329214041706  0.4878164646533981   T   T   T
  0.4535714854387969  0.9846222776611131  0.5122387032428261   T   T   T
 
  0.00000000E+00  0.00000000E+00  0.00000000E+00
  0.00000000E+00  0.00000000E+00  0.00000000E+00
  0.00000000E+00  0.00000000E+00  0.00000000E+00
  0.00000000E+00  0.00000000E+00  0.00000000E+00
  0.00000000E+00  0.00000000E+00  0.00000000E+00
  0.00000000E+00  0.00000000E+00  0.00000000E+00
  0.00000000E+00  0.00000000E+00  0.00000000E+00
  0.00000000E+00  0.00000000E+00  0.00000000E+00
  0.00000000E+00  0.00000000E+00  0.00000000E+00
  0.00000000E+00  0.00000000E+00  0.00000000E+00
  0.00000000E+00  0.00000000E+00  0.00000000E+00
  0.00000000E+00  0.00000000E+00  0.00000000E+00
  0.00000000E+00  0.00000000E+00  0.00000000E+00
  0.00000000E+00  0.00000000E+00  0.00000000E+00
  0.00000000E+00  0.00000000E+00  0.00000000E+00
  0.00000000E+00  0.00000000E+00  0.00000000E+00
  0.00000000E+00  0.00000000E+00  0.00000000E+00
  0.00000000E+00  0.00000000E+00  0.00000000E+00
  0.00000000E+00  0.00000000E+00  0.00000000E+00
  0.00000000E+00  0.00000000E+00  0.00000000E+00
  0.00000000E+00  0.00000000E+00  0.00000000E+00
  0.00000000E+00  0.00000000E+00  0.00000000E+00
  0.00000000E+00  0.00000000E+00  0.00000000E+00
  0.00000000E+00  0.00000000E+00  0.00000000E+00
  0.00000000E+00  0.00000000E+00  0.00000000E+00
  0.00000000E+00  0.00000000E+00  0.00000000E+00
  0.00000000E+00  0.00000000E+00  0.00000000E+00
  0.00000000E+00  0.00000000E+00  0.00000000E+00
  0.00000000E+00  0.00000000E+00  0.00000000E+00
  0.00000000E+00  0.00000000E+00  0.00000000E+00
  0.00000000E+00  0.00000000E+00  0.00000000E+00
  0.00000000E+00  0.00000000E+00  0.00000000E+00
  0.00000000E+00  0.00000000E+00  0.00000000E+00
  0.00000000E+00  0.00000000E+00  0.00000000E+00
  0.00000000E+00  0.00000000E+00  0.00000000E+00
  0.00000000E+00  0.00000000E+00  0.00000000E+00
  0.00000000E+00  0.00000000E+00  0.00000000E+00
  0.00000000E+00  0.00000000E+00  0.00000000E+00
  0.00000000E+00  0.00000000E+00  0.00000000E+00
  0.00000000E+00  0.00000000E+00  0.00000000E+00
  0.00000000E+00  0.00000000E+00  0.00000000E+00
  0.00000000E+00  0.00000000E+00  0.00000000E+00
  0.00000000E+00  0.00000000E+00  0.00000000E+00
  0.00000000E+00  0.00000000E+00  0.00000000E+00
  0.00000000E+00  0.00000000E+00  0.00000000E+00
  0.00000000E+00  0.00000000E+00  0.00000000E+00
  0.00000000E+00  0.00000000E+00  0.00000000E+00
  0.00000000E+00  0.00000000E+00  0.00000000E+00
  0.00000000E+00  0.00000000E+00  0.00000000E+00
  0.00000000E+00  0.00000000E+00  0.00000000E+00
  0.00000000E+00  0.00000000E+00  0.00000000E+00
  0.00000000E+00  0.00000000E+00  0.00000000E+00
  0.00000000E+00  0.00000000E+00  0.00000000E+00
  0.00000000E+00  0.00000000E+00  0.00000000E+00
  0.00000000E+00  0.00000000E+00  0.00000000E+00
  0.00000000E+00  0.00000000E+00  0.00000000E+00
  0.00000000E+00  0.00000000E+00  0.00000000E+00
  0.00000000E+00  0.00000000E+00  0.00000000E+00
  0.00000000E+00  0.00000000E+00  0.00000000E+00
  0.00000000E+00  0.00000000E+00  0.00000000E+00
  0.00000000E+00  0.00000000E+00  0.00000000E+00
  0.00000000E+00  0.00000000E+00  0.00000000E+00
  0.00000000E+00  0.00000000E+00  0.00000000E+00
  0.00000000E+00  0.00000000E+00  0.00000000E+00
  0.00000000E+00  0.00000000E+00  0.00000000E+00
  0.00000000E+00  0.00000000E+00  0.00000000E+00
  0.00000000E+00  0.00000000E+00  0.00000000E+00
  0.00000000E+00  0.00000000E+00  0.00000000E+00
  0.00000000E+00  0.00000000E+00  0.00000000E+00
  0.00000000E+00  0.00000000E+00  0.00000000E+00
  0.00000000E+00  0.00000000E+00  0.00000000E+00
  0.00000000E+00  0.00000000E+00  0.00000000E+00
  0.00000000E+00  0.00000000E+00  0.00000000E+00
  0.00000000E+00  0.00000000E+00  0.00000000E+00
  0.00000000E+00  0.00000000E+00  0.00000000E+00
  0.00000000E+00  0.00000000E+00  0.00000000E+00
  0.00000000E+00  0.00000000E+00  0.00000000E+00
  0.00000000E+00  0.00000000E+00  0.00000000E+00
  0.00000000E+00  0.00000000E+00  0.00000000E+00
  0.00000000E+00  0.00000000E+00  0.00000000E+00
  0.00000000E+00  0.00000000E+00  0.00000000E+00
  0.00000000E+00  0.00000000E+00  0.00000000E+00
  0.00000000E+00  0.00000000E+00  0.00000000E+00
  0.00000000E+00  0.00000000E+00  0.00000000E+00
  0.00000000E+00  0.00000000E+00  0.00000000E+00
  0.00000000E+00  0.00000000E+00  0.00000000E+00
  0.00000000E+00  0.00000000E+00  0.00000000E+00
  0.00000000E+00  0.00000000E+00  0.00000000E+00
  0.00000000E+00  0.00000000E+00  0.00000000E+00
  0.00000000E+00  0.00000000E+00  0.00000000E+00
  0.00000000E+00  0.00000000E+00  0.00000000E+00
  0.00000000E+00  0.00000000E+00  0.00000000E+00
  0.00000000E+00  0.00000000E+00  0.00000000E+00
  0.00000000E+00  0.00000000E+00  0.00000000E+00
  0.00000000E+00  0.00000000E+00  0.00000000E+00
  0.00000000E+00  0.00000000E+00  0.00000000E+00
  0.00000000E+00  0.00000000E+00  0.00000000E+00
  0.00000000E+00  0.00000000E+00  0.00000000E+00
  0.00000000E+00  0.00000000E+00  0.00000000E+00
  0.00000000E+00  0.00000000E+00  0.00000000E+00
  0.00000000E+00  0.00000000E+00  0.00000000E+00
  0.00000000E+00  0.00000000E+00  0.00000000E+00
  0.00000000E+00  0.00000000E+00  0.00000000E+00
  0.00000000E+00  0.00000000E+00  0.00000000E+00
  0.00000000E+00  0.00000000E+00  0.00000000E+00
  0.00000000E+00  0.00000000E+00  0.00000000E+00
  0.00000000E+00  0.00000000E+00  0.00000000E+00
  0.00000000E+00  0.00000000E+00  0.00000000E+00
  0.00000000E+00  0.00000000E+00  0.00000000E+00
  0.00000000E+00  0.00000000E+00  0.00000000E+00
  0.00000000E+00  0.00000000E+00  0.00000000E+00
  0.00000000E+00  0.00000000E+00  0.00000000E+00
  0.00000000E+00  0.00000000E+00  0.00000000E+00
  0.00000000E+00  0.00000000E+00  0.00000000E+00
