# Supplementary material for: Influence of Domain Size and Support Composition on the Reducibility of SiO2 and TiO2 Supported Tungsten Oxide Clusters
Source: J Phys Chem C Nanomater Interfaces. 2024 Aug 14;128(33):13864–78. doi: 10.1021/acs.jpcc.4c03652 (PMC11345822; doi:10.1021/acs.jpcc.4c03652)
Supplement: Supplementary file 2 — jp4c03652_si_002.zip [file jp4c03652_si_002.zip › structures/anatase/monomer/CONTCAR-a-m-2O]

 O Ti  W                                
   1.00000000000000     
    11.4081299999999999    0.0000000000000000    0.0000000000000000
    -3.8027099998844447   10.4632343188398895    0.0000000000000000
     0.0000000000000000   -0.7889576715572481   24.7987486608310626
   O    Ti   W 
    73    36     1
Selective dynamics
Direct
  0.0541916666666680  0.1625744999999981  0.1187380000000005   F   F   F
  0.0767609999999976  0.2302825000000013  0.0241200000000035   F   F   F
  0.1719989999999996  0.0159969999999987  0.0598340000000022   F   F   F
  0.2922866666666692  0.3768604999999994  0.0830229999999972   F   F   F
  0.1024497496715144  0.3108292034686129  0.2656367298381572   T   T   T
  0.1222876360617014  0.3719338851183644  0.1690214165602997   T   T   T
  0.2183248300558260  0.1600247540015035  0.2043946764158740   T   T   T
  0.0051265930876953  0.0200656978512075  0.2284410412779630   T   T   T
  0.1445292066031592  0.4635241039489905  0.4081655664914061   T   T   T
  0.1766899492035543  0.0263999101550676  0.3106143833739127   T   T   T
  0.2684848190671601  0.3105728280163219  0.3513379066117581   T   T   T
  0.0554293190899518  0.1726370531620400  0.3799900989951228   T   T   T
  0.0541916666666680  0.6625744999999981  0.1187380000000005   F   F   F
  0.0767609999999976  0.7302825000000013  0.0241200000000035   F   F   F
  0.1719989999999996  0.5159969999999987  0.0598340000000022   F   F   F
  0.2922866666666692  0.8768604999999994  0.0830229999999972   F   F   F
  0.1034644256840665  0.8099409300063480  0.2658071561739693   T   T   T
  0.1216445255726779  0.8713899513876580  0.1688576732942141   T   T   T
  0.2193975132381670  0.6606673275944743  0.2045424461023920   T   T   T
  0.0065277136578464  0.5205335911649608  0.2283461149796031   T   T   T
  0.1563204468356878  0.9674733543300073  0.4071989458204500   T   T   T
  0.1842087531506810  0.5290904079142529  0.3121522529360605   T   T   T
  0.2748999529363281  0.8102125446844320  0.3519758325844297   T   T   T
  0.0581638688132223  0.6749421089859150  0.3798554344120423   T   T   T
  0.3875249999999966  0.1625744999999981  0.1187380000000005   F   F   F
  0.4100943333333333  0.2302825000000013  0.0241200000000035   F   F   F
  0.5053323333333353  0.0159969999999987  0.0598340000000022   F   F   F
  0.6256199999999978  0.3768604999999994  0.0830229999999972   F   F   F
  0.4353248001652478  0.3087609948957338  0.2654812997167157   T   T   T
  0.4564482162003340  0.3717655441887719  0.1689593641242373   T   T   T
  0.5525493135380144  0.1607737874381361  0.2029793798256769   T   T   T
  0.3383482790223071  0.0195571213532565  0.2265154806650969   T   T   T
  0.4942019082337644  0.4595488177202229  0.4082364170595668   T   T   T
  0.5091567959357339  0.0356491885011874  0.3086599285143832   T   T   T
  0.6025788179190744  0.3092473728744926  0.3487591936243578   T   T   T
  0.3898795194717655  0.1735310137661079  0.3816082637913930   T   T   T
  0.3875249999999966  0.6625744999999981  0.1187380000000005   F   F   F
  0.4100943333333333  0.7302825000000013  0.0241200000000035   F   F   F
  0.5053323333333353  0.5159969999999987  0.0598340000000022   F   F   F
  0.6256199999999978  0.8768604999999994  0.0830229999999972   F   F   F
  0.4397673198402285  0.8094501987125484  0.2626148393745704   T   T   T
  0.4564865132873370  0.8722045101984470  0.1675801753891934   T   T   T
  0.5518235056236892  0.6580913336514170  0.2036085266854444   T   T   T
  0.3382920928249486  0.5188821571038196  0.2258075964026557   T   T   T
  0.5027011542467694  0.9760621451561292  0.4138554245548802   T   T   T
  0.4964355453151481  0.5263459149391737  0.3115147410509149   T   T   T
  0.5879748108009840  0.8118950086159064  0.3620029955091886   T   T   T
  0.3859470364281598  0.6628873628838980  0.4010639930224727   T   T   T
  0.7208583333333323  0.1625744999999981  0.1187380000000005   F   F   F
  0.7434276666666690  0.2302825000000013  0.0241200000000035   F   F   F
  0.8386656666666639  0.0159969999999987  0.0598340000000022   F   F   F
  0.9589533333333335  0.3768604999999994  0.0830229999999972   F   F   F
  0.7688705785637656  0.3099611210730920  0.2649289351156964   T   T   T
  0.7906900224933735  0.3726213051867824  0.1684982789776890   T   T   T
  0.8860016155863940  0.1596846404048416  0.2045064193384010   T   T   T
  0.6727278944498256  0.0206044693119788  0.2265662954472895   T   T   T
  0.8220543429052015  0.4699441298179183  0.4066921576449263   T   T   T
  0.8365138559550503  0.0251376167268136  0.3108922308847336   T   T   T
  0.9354777189970594  0.3104245045608313  0.3487190910592906   T   T   T
  0.7253245416655847  0.1774984120338776  0.3817484228367720   T   T   T
  0.7208583333333323  0.6625744999999981  0.1187380000000005   F   F   F
  0.7434276666666690  0.7302825000000013  0.0241200000000035   F   F   F
  0.8386656666666639  0.5159969999999987  0.0598340000000022   F   F   F
  0.9589533333333335  0.8768604999999994  0.0830229999999972   F   F   F
  0.7613015715476451  0.8091254815385079  0.2668347519229780   T   T   T
  0.7907794642495601  0.8707040128266718  0.1693369713555765   T   T   T
  0.8854063395458023  0.6602150389037157  0.2049200774860036   T   T   T
  0.6716651582186932  0.5197688039768036  0.2287609090429775   T   T   T
  0.8195140275979055  0.9684090346933574  0.4076032420649050   T   T   T
  0.8427240590159968  0.5274755734299212  0.3099785846573824   T   T   T
  0.9360231321866245  0.8148786391744407  0.3509983543295650   T   T   T
  0.7226718734151663  0.6735105392533666  0.3786824524898457   T   T   T
  0.4792382574462089  0.8021278964860814  0.5124539259515067   T   T   T
  0.1130953333333338  0.3392855000000026  0.0892860000000013   F   F   F
  0.0178569999999993  0.0535714999999968  0.0535709999999980   F   F   F
  0.1582094331881193  0.4776807406543366  0.2322006915722879   T   T   T
  0.0647707515998950  0.1980487261905477  0.1989788942614392   T   T   T
  0.2048598161068366  0.1213246221571655  0.3728468695583198   T   T   T
  0.1142092053454971  0.3482221660954123  0.3474796889491350   T   T   T
  0.1130953333333338  0.8392855000000026  0.0892860000000013   F   F   F
  0.0178569999999993  0.5535714999999968  0.0535709999999980   F   F   F
  0.1574011344181460  0.9775206192310225  0.2313296285194203   T   T   T
  0.0649860183774568  0.6971209898521005  0.1993153298148296   T   T   T
  0.2021509325968921  0.6179548649697056  0.3758683776374144   T   T   T
  0.1170524339696091  0.8502131527625942  0.3475906249608330   T   T   T
  0.4464286666666695  0.3392855000000026  0.0892860000000013   F   F   F
  0.3511903333333350  0.0535714999999968  0.0535709999999980   F   F   F
  0.4913741044893147  0.4778147103317285  0.2322717509289633   T   T   T
  0.3966681039611260  0.1982581808028365  0.1986242943711413   T   T   T
  0.5419725997127532  0.1314402233671548  0.3732007078247659   T   T   T
  0.4458358664354541  0.3468678475293631  0.3466111445529084   T   T   T
  0.4464286666666695  0.8392855000000026  0.0892860000000013   F   F   F
  0.3511903333333350  0.5535714999999968  0.0535709999999980   F   F   F
  0.4933248096033047  0.9833445011291734  0.2279620346893982   T   T   T
  0.3968885597429480  0.6938780424957980  0.1970843197111452   T   T   T
  0.5407914198724335  0.6134078149272841  0.3762183109446472   T   T   T
  0.4479578863011645  0.8659521984316302  0.3359806225251026   T   T   T
  0.7797619999999981  0.3392855000000026  0.0892860000000013   F   F   F
  0.6845236666666636  0.0535714999999968  0.0535709999999980   F   F   F
  0.8250538830953051  0.4783314135055913  0.2311961697591847   T   T   T
  0.7335907536117809  0.1987264895026659  0.1990163610035591   T   T   T
  0.8715249272404051  0.1219369891494527  0.3727459945536959   T   T   T
  0.7842187774185557  0.3504429063379487  0.3471240026475722   T   T   T
  0.7797619999999981  0.8392855000000026  0.0892860000000013   F   F   F
  0.6845236666666636  0.5535714999999968  0.0535709999999980   F   F   F
  0.8245400312247206  0.9773961796346698  0.2317160091069339   T   T   T
  0.7303924458512329  0.6966646172704862  0.1993786201681826   T   T   T
  0.8731340280566323  0.6219050629068179  0.3719384091561779   T   T   T
  0.7829976195727989  0.8497965021994941  0.3482034250808099   T   T   T
  0.4907536898885594  0.8148543871928243  0.4433488368589860   T   T   T
 
  0.00000000E+00  0.00000000E+00  0.00000000E+00
  0.00000000E+00  0.00000000E+00  0.00000000E+00
  0.00000000E+00  0.00000000E+00  0.00000000E+00
  0.00000000E+00  0.00000000E+00  0.00000000E+00
  0.00000000E+00  0.00000000E+00  0.00000000E+00
  0.00000000E+00  0.00000000E+00  0.00000000E+00
  0.00000000E+00  0.00000000E+00  0.00000000E+00
  0.00000000E+00  0.00000000E+00  0.00000000E+00
  0.00000000E+00  0.00000000E+00  0.00000000E+00
  0.00000000E+00  0.00000000E+00  0.00000000E+00
  0.00000000E+00  0.00000000E+00  0.00000000E+00
  0.00000000E+00  0.00000000E+00  0.00000000E+00
  0.00000000E+00  0.00000000E+00  0.00000000E+00
  0.00000000E+00  0.00000000E+00  0.00000000E+00
  0.00000000E+00  0.00000000E+00  0.00000000E+00
  0.00000000E+00  0.00000000E+00  0.00000000E+00
  0.00000000E+00  0.00000000E+00  0.00000000E+00
  0.00000000E+00  0.00000000E+00  0.00000000E+00
  0.00000000E+00  0.00000000E+00  0.00000000E+00
  0.00000000E+00  0.00000000E+00  0.00000000E+00
  0.00000000E+00  0.00000000E+00  0.00000000E+00
  0.00000000E+00  0.00000000E+00  0.00000000E+00
  0.00000000E+00  0.00000000E+00  0.00000000E+00
  0.00000000E+00  0.00000000E+00  0.00000000E+00
  0.00000000E+00  0.00000000E+00  0.00000000E+00
  0.00000000E+00  0.00000000E+00  0.00000000E+00
  0.00000000E+00  0.00000000E+00  0.00000000E+00
  0.00000000E+00  0.00000000E+00  0.00000000E+00
  0.00000000E+00  0.00000000E+00  0.00000000E+00
  0.00000000E+00  0.00000000E+00  0.00000000E+00
  0.00000000E+00  0.00000000E+00  0.00000000E+00
  0.00000000E+00  0.00000000E+00  0.00000000E+00
  0.00000000E+00  0.00000000E+00  0.00000000E+00
  0.00000000E+00  0.00000000E+00  0.00000000E+00
  0.00000000E+00  0.00000000E+00  0.00000000E+00
  0.00000000E+00  0.00000000E+00  0.00000000E+00
  0.00000000E+00  0.00000000E+00  0.00000000E+00
  0.00000000E+00  0.00000000E+00  0.00000000E+00
  0.00000000E+00  0.00000000E+00  0.00000000E+00
  0.00000000E+00  0.00000000E+00  0.00000000E+00
  0.00000000E+00  0.00000000E+00  0.00000000E+00
  0.00000000E+00  0.00000000E+00  0.00000000E+00
  0.00000000E+00  0.00000000E+00  0.00000000E+00
  0.00000000E+00  0.00000000E+00  0.00000000E+00
  0.00000000E+00  0.00000000E+00  0.00000000E+00
  0.00000000E+00  0.00000000E+00  0.00000000E+00
  0.00000000E+00  0.00000000E+00  0.00000000E+00
  0.00000000E+00  0.00000000E+00  0.00000000E+00
  0.00000000E+00  0.00000000E+00  0.00000000E+00
  0.00000000E+00  0.00000000E+00  0.00000000E+00
  0.00000000E+00  0.00000000E+00  0.00000000E+00
  0.00000000E+00  0.00000000E+00  0.00000000E+00
  0.00000000E+00  0.00000000E+00  0.00000000E+00
  0.00000000E+00  0.00000000E+00  0.00000000E+00
  0.00000000E+00  0.00000000E+00  0.00000000E+00
  0.00000000E+00  0.00000000E+00  0.00000000E+00
  0.00000000E+00  0.00000000E+00  0.00000000E+00
  0.00000000E+00  0.00000000E+00  0.00000000E+00
  0.00000000E+00  0.00000000E+00  0.00000000E+00
  0.00000000E+00  0.00000000E+00  0.00000000E+00
  0.00000000E+00  0.00000000E+00  0.00000000E+00
  0.00000000E+00  0.00000000E+00  0.00000000E+00
  0.00000000E+00  0.00000000E+00  0.00000000E+00
  0.00000000E+00  0.00000000E+00  0.00000000E+00
  0.00000000E+00  0.00000000E+00  0.00000000E+00
  0.00000000E+00  0.00000000E+00  0.00000000E+00
  0.00000000E+00  0.00000000E+00  0.00000000E+00
  0.00000000E+00  0.00000000E+00  0.00000000E+00
  0.00000000E+00  0.00000000E+00  0.00000000E+00
  0.00000000E+00  0.00000000E+00  0.00000000E+00
  0.00000000E+00  0.00000000E+00  0.00000000E+00
  0.00000000E+00  0.00000000E+00  0.00000000E+00
  0.00000000E+00  0.00000000E+00  0.00000000E+00
  0.00000000E+00  0.00000000E+00  0.00000000E+00
  0.00000000E+00  0.00000000E+00  0.00000000E+00
  0.00000000E+00  0.00000000E+00  0.00000000E+00
  0.00000000E+00  0.00000000E+00  0.00000000E+00
  0.00000000E+00  0.00000000E+00  0.00000000E+00
  0.00000000E+00  0.00000000E+00  0.00000000E+00
  0.00000000E+00  0.00000000E+00  0.00000000E+00
  0.00000000E+00  0.00000000E+00  0.00000000E+00
  0.00000000E+00  0.00000000E+00  0.00000000E+00
  0.00000000E+00  0.00000000E+00  0.00000000E+00
  0.00000000E+00  0.00000000E+00  0.00000000E+00
  0.00000000E+00  0.00000000E+00  0.00000000E+00
  0.00000000E+00  0.00000000E+00  0.00000000E+00
  0.00000000E+00  0.00000000E+00  0.00000000E+00
  0.00000000E+00  0.00000000E+00  0.00000000E+00
  0.00000000E+00  0.00000000E+00  0.00000000E+00
  0.00000000E+00  0.00000000E+00  0.00000000E+00
  0.00000000E+00  0.00000000E+00  0.00000000E+00
  0.00000000E+00  0.00000000E+00  0.00000000E+00
  0.00000000E+00  0.00000000E+00  0.00000000E+00
  0.00000000E+00  0.00000000E+00  0.00000000E+00
  0.00000000E+00  0.00000000E+00  0.00000000E+00
  0.00000000E+00  0.00000000E+00  0.00000000E+00
  0.00000000E+00  0.00000000E+00  0.00000000E+00
  0.00000000E+00  0.00000000E+00  0.00000000E+00
  0.00000000E+00  0.00000000E+00  0.00000000E+00
  0.00000000E+00  0.00000000E+00  0.00000000E+00
  0.00000000E+00  0.00000000E+00  0.00000000E+00
  0.00000000E+00  0.00000000E+00  0.00000000E+00
  0.00000000E+00  0.00000000E+00  0.00000000E+00
  0.00000000E+00  0.00000000E+00  0.00000000E+00
  0.00000000E+00  0.00000000E+00  0.00000000E+00
  0.00000000E+00  0.00000000E+00  0.00000000E+00
  0.00000000E+00  0.00000000E+00  0.00000000E+00
  0.00000000E+00  0.00000000E+00  0.00000000E+00
  0.00000000E+00  0.00000000E+00  0.00000000E+00
  0.00000000E+00  0.00000000E+00  0.00000000E+00
