# Supplementary material for: Influence of Domain Size and Support Composition on the Reducibility of SiO2 and TiO2 Supported Tungsten Oxide Clusters
Source: J Phys Chem C Nanomater Interfaces. 2024 Aug 14;128(33):13864–78. doi: 10.1021/acs.jpcc.4c03652 (PMC11345822; doi:10.1021/acs.jpcc.4c03652)
Supplement: Supplementary file 2 — jp4c03652_si_002.zip [file jp4c03652_si_002.zip › structures/anatase/dimer/CONTCAR-a-d-1O]

 O Ti  W                                
   1.00000000000000     
    11.4081299999999999    0.0000000000000000    0.0000000000000000
    -3.8027099998844447   10.4632343188398895    0.0000000000000000
     0.0000000000000000   -0.7889576715572481   24.7987486608310626
   O    Ti   W 
    77    36     2
Selective dynamics
Direct
  0.0541916666666680  0.1625744999999981  0.1187380000000005   F   F   F
  0.0767609999999976  0.2302825000000013  0.0241200000000035   F   F   F
  0.1719989999999996  0.0159969999999987  0.0598340000000022   F   F   F
  0.2922866666666692  0.3768604999999994  0.0830229999999972   F   F   F
  0.1043000021714172  0.3115781817808873  0.2659008783439644   T   T   T
  0.1241443217222801  0.3718119129945837  0.1688006231380957   T   T   T
  0.2202755992562570  0.1608351746444671  0.2043231922537255   T   T   T
  0.0067507874294241  0.0210506834439165  0.2283405674881645   T   T   T
  0.1568008200336176  0.4717026004447585  0.4075672846526640   T   T   T
  0.1777694930802715  0.0289445512050080  0.3101053672504462   T   T   T
  0.2742174935633370  0.3196418830092210  0.3522480623333875   T   T   T
  0.0599395641580186  0.1778118534647468  0.3794311771998921   T   T   T
  0.0541916666666680  0.6625744999999981  0.1187380000000005   F   F   F
  0.0767609999999976  0.7302825000000013  0.0241200000000035   F   F   F
  0.1719989999999996  0.5159969999999987  0.0598340000000022   F   F   F
  0.2922866666666692  0.8768604999999994  0.0830229999999972   F   F   F
  0.1056820441751047  0.8107318383892467  0.2652428284179073   T   T   T
  0.1223548333319435  0.8720218849873830  0.1685322997269310   T   T   T
  0.2209665045865463  0.6611237869928520  0.2040344785317479   T   T   T
  0.0072465580861035  0.5205639497395549  0.2271822797495762   T   T   T
  0.1566976877070315  0.9719479710606063  0.4067308743612268   T   T   T
  0.1769701696098343  0.5302258835414951  0.3105527973296897   T   T   T
  0.2725175782365898  0.8147943891094310  0.3510248291885780   T   T   T
  0.0589893000218984  0.6771033023687716  0.3807765073649649   T   T   T
  0.3875249999999966  0.1625744999999981  0.1187380000000005   F   F   F
  0.4100943333333333  0.2302825000000013  0.0241200000000035   F   F   F
  0.5053323333333353  0.0159969999999987  0.0598340000000022   F   F   F
  0.6256199999999978  0.3768604999999994  0.0830229999999972   F   F   F
  0.4394303655199563  0.3055202591680907  0.2665583737138283   T   T   T
  0.4578617938948763  0.3714637205625554  0.1697106065404715   T   T   T
  0.5525488109307631  0.1579919553797815  0.2030920074139406   T   T   T
  0.3391087573148059  0.0186728675880724  0.2259865220444708   T   T   T
  0.5134994488008571  0.4723252511144584  0.4139772021481998   T   T   T
  0.5016780264402230  0.0274453620619069  0.3102321944910578   T   T   T
  0.6100129941190163  0.3265019520376914  0.3599175663263234   T   T   T
  0.3919316246582020  0.1773556780968445  0.3780951860851706   T   T   T
  0.3875249999999966  0.6625744999999981  0.1187380000000005   F   F   F
  0.4100943333333333  0.7302825000000013  0.0241200000000035   F   F   F
  0.5053323333333353  0.5159969999999987  0.0598340000000022   F   F   F
  0.6256199999999978  0.8768604999999994  0.0830229999999972   F   F   F
  0.4368532883799868  0.8096765345015694  0.2656098345875930   T   T   T
  0.4582685772923869  0.8714585760752978  0.1687455553794878   T   T   T
  0.5536195260951579  0.6591429182907511  0.2040851190195856   T   T   T
  0.3404935334061853  0.5201445078665637  0.2275162172071131   T   T   T
  0.4939847185503871  0.9704938777645042  0.4070885091815539   T   T   T
  0.5055318171723228  0.5251171198792125  0.3120866246917099   T   T   T
  0.6044156079407691  0.8103035566132084  0.3487849975382613   T   T   T
  0.3933225574747028  0.6758280694045969  0.3812322191253342   T   T   T
  0.7208583333333323  0.1625744999999981  0.1187380000000005   F   F   F
  0.7434276666666690  0.2302825000000013  0.0241200000000035   F   F   F
  0.8386656666666639  0.0159969999999987  0.0598340000000022   F   F   F
  0.9589533333333335  0.3768604999999994  0.0830229999999972   F   F   F
  0.7642438371177642  0.3047821803916705  0.2646044171364599   T   T   T
  0.7900420635793444  0.3712615367809720  0.1692594298039649   T   T   T
  0.8865520799695905  0.1604308905760778  0.2047381820775550   T   T   T
  0.6731496978070498  0.0201171644226635  0.2286027905090239   T   T   T
  0.8091273261345007  0.4803857963503550  0.4139410382742640   T   T   T
  0.8430613739325823  0.0270956176865639  0.3137090788871864   T   T   T
  0.9389429123692518  0.3201615012169975  0.3510031291734839   T   T   T
  0.7210620790286086  0.1696326148702297  0.3704343044875117   T   T   T
  0.7208583333333323  0.6625744999999981  0.1187380000000005   F   F   F
  0.7434276666666690  0.7302825000000013  0.0241200000000035   F   F   F
  0.8386656666666639  0.5159969999999987  0.0598340000000022   F   F   F
  0.9589533333333335  0.8768604999999994  0.0830229999999972   F   F   F
  0.7697439434634303  0.8092229004220176  0.2652029371846601   T   T   T
  0.7911684717186501  0.8739257550323275  0.1694351389613478   T   T   T
  0.8866293342290201  0.6600332867090367  0.2039513775580838   T   T   T
  0.6738853097724108  0.5211990374202020  0.2288614225758905   T   T   T
  0.8255471463793721  0.9610704728918533  0.4087602173143848   T   T   T
  0.8448021612608810  0.5231445719797294  0.3108584198549263   T   T   T
  0.9381579312419264  0.8112432914233906  0.3469089203436937   T   T   T
  0.7254602520576651  0.6720433464416803  0.3803179996783861   T   T   T
  0.6761612212148223  0.5260053328074835  0.5009592433131185   T   T   T
  0.6240571230286135  0.2685428879362129  0.4685295262035872   T   T   T
  0.6727679902268393  0.0631910837662375  0.5331656161003621   T   T   T
  0.8218580913748696  0.3169691018432613  0.5563678729544596   T   T   T
  0.8689838539552062  0.1962584501145697  0.4573961523774779   T   T   T
  0.1130953333333338  0.3392855000000026  0.0892860000000013   F   F   F
  0.0178569999999993  0.0535714999999968  0.0535709999999980   F   F   F
  0.1593924758246952  0.4771518285169316  0.2316146169631986   T   T   T
  0.0654542369973031  0.1973669138650932  0.1987698134126638   T   T   T
  0.2071375237990108  0.1246980544020601  0.3723912574578224   T   T   T
  0.1160043000432530  0.3529964134394035  0.3474896757794175   T   T   T
  0.1130953333333338  0.8392855000000026  0.0892860000000013   F   F   F
  0.0178569999999993  0.5535714999999968  0.0535709999999980   F   F   F
  0.1587263092318137  0.9784103002975953  0.2311946691580561   T   T   T
  0.0688313351896624  0.6986565804133871  0.1987473009493161   T   T   T
  0.2082885649826113  0.6232019317682880  0.3731521270559209   T   T   T
  0.1222818406505324  0.8549118926206165  0.3467937348251445   T   T   T
  0.4464286666666695  0.3392855000000026  0.0892860000000013   F   F   F
  0.3511903333333350  0.0535714999999968  0.0535709999999980   F   F   F
  0.4956798462800723  0.4834661874639701  0.2305287040437473   T   T   T
  0.3976552977494498  0.1932890806259022  0.1965462641758486   T   T   T
  0.5394318203886058  0.1218607773258134  0.3730933436751061   T   T   T
  0.4440398566748177  0.3431668555282775  0.3401034543639573   T   T   T
  0.4464286666666695  0.8392855000000026  0.0892860000000013   F   F   F
  0.3511903333333350  0.5535714999999968  0.0535709999999980   F   F   F
  0.4922529402636340  0.9778171508895425  0.2314950896426680   T   T   T
  0.3981148397343635  0.6978702273976696  0.1986229986479441   T   T   T
  0.5444580376144348  0.6343269755542030  0.3706470209710194   T   T   T
  0.4491638162582989  0.8528188171926634  0.3464266655682067   T   T   T
  0.7797619999999981  0.3392855000000026  0.0892860000000013   F   F   F
  0.6845236666666636  0.0535714999999968  0.0535709999999980   F   F   F
  0.8277434158093798  0.4849234481462006  0.2296028723643744   T   T   T
  0.7308481014259735  0.1921764455170288  0.1962173257003799   T   T   T
  0.8773110333324590  0.1256801730221617  0.3853041579121184   T   T   T
  0.7843783796117990  0.3376294228089626  0.3374632752663821   T   T   T
  0.7797619999999981  0.8392855000000026  0.0892860000000013   F   F   F
  0.6845236666666636  0.5535714999999968  0.0535709999999980   F   F   F
  0.8274383163366694  0.9813933627209397  0.2354712542829633   T   T   T
  0.7344695116759393  0.7034467918124537  0.1980298470338729   T   T   T
  0.8815479871631713  0.6359330868650220  0.3681691118164226   T   T   T
  0.7873135958517844  0.8589965980336877  0.3454997371941938   T   T   T
  0.6498063940723161  0.4336198545091212  0.4426277865670865   T   T   T
  0.7487176759088663  0.2092372586204001  0.5047991552912944   T   T   T
 
  0.00000000E+00  0.00000000E+00  0.00000000E+00
  0.00000000E+00  0.00000000E+00  0.00000000E+00
  0.00000000E+00  0.00000000E+00  0.00000000E+00
  0.00000000E+00  0.00000000E+00  0.00000000E+00
  0.00000000E+00  0.00000000E+00  0.00000000E+00
  0.00000000E+00  0.00000000E+00  0.00000000E+00
  0.00000000E+00  0.00000000E+00  0.00000000E+00
  0.00000000E+00  0.00000000E+00  0.00000000E+00
  0.00000000E+00  0.00000000E+00  0.00000000E+00
  0.00000000E+00  0.00000000E+00  0.00000000E+00
  0.00000000E+00  0.00000000E+00  0.00000000E+00
  0.00000000E+00  0.00000000E+00  0.00000000E+00
  0.00000000E+00  0.00000000E+00  0.00000000E+00
  0.00000000E+00  0.00000000E+00  0.00000000E+00
  0.00000000E+00  0.00000000E+00  0.00000000E+00
  0.00000000E+00  0.00000000E+00  0.00000000E+00
  0.00000000E+00  0.00000000E+00  0.00000000E+00
  0.00000000E+00  0.00000000E+00  0.00000000E+00
  0.00000000E+00  0.00000000E+00  0.00000000E+00
  0.00000000E+00  0.00000000E+00  0.00000000E+00
  0.00000000E+00  0.00000000E+00  0.00000000E+00
  0.00000000E+00  0.00000000E+00  0.00000000E+00
  0.00000000E+00  0.00000000E+00  0.00000000E+00
  0.00000000E+00  0.00000000E+00  0.00000000E+00
  0.00000000E+00  0.00000000E+00  0.00000000E+00
  0.00000000E+00  0.00000000E+00  0.00000000E+00
  0.00000000E+00  0.00000000E+00  0.00000000E+00
  0.00000000E+00  0.00000000E+00  0.00000000E+00
  0.00000000E+00  0.00000000E+00  0.00000000E+00
  0.00000000E+00  0.00000000E+00  0.00000000E+00
  0.00000000E+00  0.00000000E+00  0.00000000E+00
  0.00000000E+00  0.00000000E+00  0.00000000E+00
  0.00000000E+00  0.00000000E+00  0.00000000E+00
  0.00000000E+00  0.00000000E+00  0.00000000E+00
  0.00000000E+00  0.00000000E+00  0.00000000E+00
  0.00000000E+00  0.00000000E+00  0.00000000E+00
  0.00000000E+00  0.00000000E+00  0.00000000E+00
  0.00000000E+00  0.00000000E+00  0.00000000E+00
  0.00000000E+00  0.00000000E+00  0.00000000E+00
  0.00000000E+00  0.00000000E+00  0.00000000E+00
  0.00000000E+00  0.00000000E+00  0.00000000E+00
  0.00000000E+00  0.00000000E+00  0.00000000E+00
  0.00000000E+00  0.00000000E+00  0.00000000E+00
  0.00000000E+00  0.00000000E+00  0.00000000E+00
  0.00000000E+00  0.00000000E+00  0.00000000E+00
  0.00000000E+00  0.00000000E+00  0.00000000E+00
  0.00000000E+00  0.00000000E+00  0.00000000E+00
  0.00000000E+00  0.00000000E+00  0.00000000E+00
  0.00000000E+00  0.00000000E+00  0.00000000E+00
  0.00000000E+00  0.00000000E+00  0.00000000E+00
  0.00000000E+00  0.00000000E+00  0.00000000E+00
  0.00000000E+00  0.00000000E+00  0.00000000E+00
  0.00000000E+00  0.00000000E+00  0.00000000E+00
  0.00000000E+00  0.00000000E+00  0.00000000E+00
  0.00000000E+00  0.00000000E+00  0.00000000E+00
  0.00000000E+00  0.00000000E+00  0.00000000E+00
  0.00000000E+00  0.00000000E+00  0.00000000E+00
  0.00000000E+00  0.00000000E+00  0.00000000E+00
  0.00000000E+00  0.00000000E+00  0.00000000E+00
  0.00000000E+00  0.00000000E+00  0.00000000E+00
  0.00000000E+00  0.00000000E+00  0.00000000E+00
  0.00000000E+00  0.00000000E+00  0.00000000E+00
  0.00000000E+00  0.00000000E+00  0.00000000E+00
  0.00000000E+00  0.00000000E+00  0.00000000E+00
  0.00000000E+00  0.00000000E+00  0.00000000E+00
  0.00000000E+00  0.00000000E+00  0.00000000E+00
  0.00000000E+00  0.00000000E+00  0.00000000E+00
  0.00000000E+00  0.00000000E+00  0.00000000E+00
  0.00000000E+00  0.00000000E+00  0.00000000E+00
  0.00000000E+00  0.00000000E+00  0.00000000E+00
  0.00000000E+00  0.00000000E+00  0.00000000E+00
  0.00000000E+00  0.00000000E+00  0.00000000E+00
  0.00000000E+00  0.00000000E+00  0.00000000E+00
  0.00000000E+00  0.00000000E+00  0.00000000E+00
  0.00000000E+00  0.00000000E+00  0.00000000E+00
  0.00000000E+00  0.00000000E+00  0.00000000E+00
  0.00000000E+00  0.00000000E+00  0.00000000E+00
  0.00000000E+00  0.00000000E+00  0.00000000E+00
  0.00000000E+00  0.00000000E+00  0.00000000E+00
  0.00000000E+00  0.00000000E+00  0.00000000E+00
  0.00000000E+00  0.00000000E+00  0.00000000E+00
  0.00000000E+00  0.00000000E+00  0.00000000E+00
  0.00000000E+00  0.00000000E+00  0.00000000E+00
  0.00000000E+00  0.00000000E+00  0.00000000E+00
  0.00000000E+00  0.00000000E+00  0.00000000E+00
  0.00000000E+00  0.00000000E+00  0.00000000E+00
  0.00000000E+00  0.00000000E+00  0.00000000E+00
  0.00000000E+00  0.00000000E+00  0.00000000E+00
  0.00000000E+00  0.00000000E+00  0.00000000E+00
  0.00000000E+00  0.00000000E+00  0.00000000E+00
  0.00000000E+00  0.00000000E+00  0.00000000E+00
  0.00000000E+00  0.00000000E+00  0.00000000E+00
  0.00000000E+00  0.00000000E+00  0.00000000E+00
  0.00000000E+00  0.00000000E+00  0.00000000E+00
  0.00000000E+00  0.00000000E+00  0.00000000E+00
  0.00000000E+00  0.00000000E+00  0.00000000E+00
  0.00000000E+00  0.00000000E+00  0.00000000E+00
  0.00000000E+00  0.00000000E+00  0.00000000E+00
  0.00000000E+00  0.00000000E+00  0.00000000E+00
  0.00000000E+00  0.00000000E+00  0.00000000E+00
  0.00000000E+00  0.00000000E+00  0.00000000E+00
  0.00000000E+00  0.00000000E+00  0.00000000E+00
  0.00000000E+00  0.00000000E+00  0.00000000E+00
  0.00000000E+00  0.00000000E+00  0.00000000E+00
  0.00000000E+00  0.00000000E+00  0.00000000E+00
  0.00000000E+00  0.00000000E+00  0.00000000E+00
  0.00000000E+00  0.00000000E+00  0.00000000E+00
  0.00000000E+00  0.00000000E+00  0.00000000E+00
  0.00000000E+00  0.00000000E+00  0.00000000E+00
  0.00000000E+00  0.00000000E+00  0.00000000E+00
  0.00000000E+00  0.00000000E+00  0.00000000E+00
  0.00000000E+00  0.00000000E+00  0.00000000E+00
  0.00000000E+00  0.00000000E+00  0.00000000E+00
  0.00000000E+00  0.00000000E+00  0.00000000E+00
  0.00000000E+00  0.00000000E+00  0.00000000E+00
