# Supplementary material for: Influence of Domain Size and Support Composition on the Reducibility of SiO2 and TiO2 Supported Tungsten Oxide Clusters
Source: J Phys Chem C Nanomater Interfaces. 2024 Aug 14;128(33):13864–78. doi: 10.1021/acs.jpcc.4c03652 (PMC11345822; doi:10.1021/acs.jpcc.4c03652)
Supplement: Supplementary file 2 — jp4c03652_si_002.zip [file jp4c03652_si_002.zip › structures/anatase/dimer/CONTCAR-a-d-1H]

 O Ti  W  H                             
   1.00000000000000     
    11.4081299999999999    0.0000000000000000    0.0000000000000000
    -3.8027099998844447   10.4632343188398895    0.0000000000000000
     0.0000000000000000   -0.7889576715572481   24.7987486608310626
   O    Ti   W    H 
    78    36     2     1
Selective dynamics
Direct
  0.0541916666666680  0.1625744999999981  0.1187380000000005   F   F   F
  0.0767609999999976  0.2302825000000013  0.0241200000000035   F   F   F
  0.1719989999999996  0.0159969999999987  0.0598340000000022   F   F   F
  0.2922866666666692  0.3768604999999994  0.0830229999999972   F   F   F
  0.1041206846190481  0.3087480237414379  0.2651855963433967   T   T   T
  0.1232616281193327  0.3704893779449194  0.1686411369937278   T   T   T
  0.2191905740446020  0.1571963006240734  0.2035559320688435   T   T   T
  0.0060137950931488  0.0188023746204117  0.2276469540080664   T   T   T
  0.1527138279921122  0.4661584765145703  0.4076671814957603   T   T   T
  0.1712551315462370  0.0209473069656155  0.3093943228778072   T   T   T
  0.2740079871106041  0.3158418253677580  0.3530160643863369   T   T   T
  0.0584090212844682  0.1715958261285570  0.3756028535760798   T   T   T
  0.0541916666666680  0.6625744999999981  0.1187380000000005   F   F   F
  0.0767609999999976  0.7302825000000013  0.0241200000000035   F   F   F
  0.1719989999999996  0.5159969999999987  0.0598340000000022   F   F   F
  0.2922866666666692  0.8768604999999994  0.0830229999999972   F   F   F
  0.1040667516755725  0.8063789491780770  0.2648128270828359   T   T   T
  0.1229759832579371  0.8703656142229524  0.1684545972980896   T   T   T
  0.2202947836578082  0.6591164167431087  0.2036848880262872   T   T   T
  0.0069761622135418  0.5189368191019804  0.2270374712996714   T   T   T
  0.1552362525812644  0.9677479823069268  0.4061098592782692   T   T   T
  0.1771365568346991  0.5261429916120126  0.3105436547608613   T   T   T
  0.2699534291170176  0.8077969006765794  0.3516417249739489   T   T   T
  0.0546482795047019  0.6704237074993593  0.3815556859997685   T   T   T
  0.3875249999999966  0.1625744999999981  0.1187380000000005   F   F   F
  0.4100943333333333  0.2302825000000013  0.0241200000000035   F   F   F
  0.5053323333333353  0.0159969999999987  0.0598340000000022   F   F   F
  0.6256199999999978  0.3768604999999994  0.0830229999999972   F   F   F
  0.4340780259793608  0.3062619800567060  0.2643982403557114   T   T   T
  0.4583527521296017  0.3709207248726629  0.1689398903330983   T   T   T
  0.5523242996084369  0.1576583227073577  0.2042342442243948   T   T   T
  0.3397166943387706  0.0188683627468972  0.2279883840206024   T   T   T
  0.5290458939957604  0.4640407809593518  0.4091055642001786   T   T   T
  0.5070932561877175  0.0222758428418987  0.3140512175527745   T   T   T
  0.6043924723720628  0.3080567010227037  0.3461875697876152   T   T   T
  0.3870331994471420  0.1674375317529236  0.3721449229875462   T   T   T
  0.3875249999999966  0.6625744999999981  0.1187380000000005   F   F   F
  0.4100943333333333  0.7302825000000013  0.0241200000000035   F   F   F
  0.5053323333333353  0.5159969999999987  0.0598340000000022   F   F   F
  0.6256199999999978  0.8768604999999994  0.0830229999999972   F   F   F
  0.4340859927561286  0.8068811259120388  0.2656886946268478   T   T   T
  0.4579289054427468  0.8722915176464534  0.1695075046263806   T   T   T
  0.5529468116233782  0.6586748528304354  0.2038790238714865   T   T   T
  0.3395482485409804  0.5189300600291844  0.2263275930564253   T   T   T
  0.4893964862438523  0.9616360733961691  0.4098861064116971   T   T   T
  0.4990820031831513  0.5223772376720129  0.3111971840225468   T   T   T
  0.5992557563876639  0.8031352254373365  0.3482863858477963   T   T   T
  0.3913785665497898  0.6667280306807720  0.3831653376355746   T   T   T
  0.7208583333333323  0.1625744999999981  0.1187380000000005   F   F   F
  0.7434276666666690  0.2302825000000013  0.0241200000000035   F   F   F
  0.8386656666666639  0.0159969999999987  0.0598340000000022   F   F   F
  0.9589533333333335  0.3768604999999994  0.0830229999999972   F   F   F
  0.7700519418034451  0.3033907539112614  0.2638701792730345   T   T   T
  0.7886982561579007  0.3707248276958881  0.1690406228656724   T   T   T
  0.8858747435242617  0.1578372578608828  0.2037308111222551   T   T   T
  0.6725575218495791  0.0191762494970794  0.2285761533683647   T   T   T
  0.7879569266958736  0.4788924015499245  0.4121958165661225   T   T   T
  0.8415418736454919  0.0259723746937879  0.3126628263961558   T   T   T
  0.9366525730016625  0.3146863617661468  0.3507629922836267   T   T   T
  0.7233009545331729  0.1713581415504507  0.3777051550233031   T   T   T
  0.7208583333333323  0.6625744999999981  0.1187380000000005   F   F   F
  0.7434276666666690  0.7302825000000013  0.0241200000000035   F   F   F
  0.8386656666666639  0.5159969999999987  0.0598340000000022   F   F   F
  0.9589533333333335  0.8768604999999994  0.0830229999999972   F   F   F
  0.7690220839711374  0.8078279621944463  0.2648912734595619   T   T   T
  0.7901205119558102  0.8720879264905356  0.1692525604290081   T   T   T
  0.8855688288485044  0.6575763353173545  0.2038220059137993   T   T   T
  0.6731285699995262  0.5202689798873613  0.2295576635415311   T   T   T
  0.8190074754090598  0.9582646259082903  0.4075409911840874   T   T   T
  0.8459999669630880  0.5193009653547318  0.3113117175685117   T   T   T
  0.9354297537002405  0.8050540946981581  0.3477683928118828   T   T   T
  0.7245395093806805  0.6759134632581075  0.3781301704736575   T   T   T
  0.6141432325022051  0.4821014964884301  0.5121921910050863   T   T   T
  0.7708568543285614  0.3547129211407148  0.4994367223094817   T   T   T
  0.5492026123589117  0.2357583281433674  0.4521294151095321   T   T   T
  0.7373159835091252  0.1109231243338613  0.5450971373777735   T   T   T
  0.9758474219867010  0.3206934529461202  0.5692074753926641   T   T   T
  0.9065803737620255  0.1939212171551406  0.4582778311177510   T   T   T
  0.1130953333333338  0.3392855000000026  0.0892860000000013   F   F   F
  0.0178569999999993  0.0535714999999968  0.0535709999999980   F   F   F
  0.1597024728830805  0.4757254195573572  0.2314844914529595   T   T   T
  0.0649594200236368  0.1957184273578499  0.1989849971092474   T   T   T
  0.2052262151746887  0.1202194867275034  0.3705123731904410   T   T   T
  0.1151267666817197  0.3484618183815089  0.3474642346018822   T   T   T
  0.1130953333333338  0.8392855000000026  0.0892860000000013   F   F   F
  0.0178569999999993  0.5535714999999968  0.0535709999999980   F   F   F
  0.1583429673752450  0.9766106573112840  0.2308769051336839   T   T   T
  0.0681376744796335  0.6966427666154336  0.1994562082222206   T   T   T
  0.2076789557497988  0.6185135512520274  0.3733790717185783   T   T   T
  0.1183020267434321  0.8482885539053920  0.3475240307452047   T   T   T
  0.4464286666666695  0.3392855000000026  0.0892860000000013   F   F   F
  0.3511903333333350  0.0535714999999968  0.0535709999999980   F   F   F
  0.4931926010359733  0.4815836300101318  0.2301495538554210   T   T   T
  0.3979753326779160  0.1924590875819890  0.1971195967177306   T   T   T
  0.5396036863564387  0.1208560057513501  0.3814956456416496   T   T   T
  0.4470499932642737  0.3369001810962869  0.3396055594885978   T   T   T
  0.4464286666666695  0.8392855000000026  0.0892860000000013   F   F   F
  0.3511903333333350  0.5535714999999968  0.0535709999999980   F   F   F
  0.4919860378857899  0.9771578445567040  0.2349389213706291   T   T   T
  0.3986673318636946  0.7000573567364611  0.1988026369081068   T   T   T
  0.5407463292344695  0.6245937685231422  0.3711514045781377   T   T   T
  0.4493784095996058  0.8522935102242188  0.3478775913117851   T   T   T
  0.7797619999999981  0.3392855000000026  0.0892860000000013   F   F   F
  0.6845236666666636  0.0535714999999968  0.0535709999999980   F   F   F
  0.8269490714186432  0.4823377656124683  0.2298424777970245   T   T   T
  0.7300031917653608  0.1908673441572729  0.1966597543632268   T   T   T
  0.8751835744958310  0.1211562007940785  0.3810224769685086   T   T   T
  0.7797692975316776  0.3345117574281704  0.3376928757977737   T   T   T
  0.7797619999999981  0.8392855000000026  0.0892860000000013   F   F   F
  0.6845236666666636  0.5535714999999968  0.0535709999999980   F   F   F
  0.8268957390761691  0.9797441420258861  0.2347310380205864   T   T   T
  0.7332227784170798  0.7011085990559016  0.1986135471016700   T   T   T
  0.8755010106238956  0.6271959428745960  0.3701004252644488   T   T   T
  0.7825602801038511  0.8513603674109211  0.3460339197654959   T   T   T
  0.6385773762126629  0.4044100382739266  0.4544672150327304   T   T   T
  0.8462057117004567  0.2436702385676841  0.5183913204460087   T   T   T
  0.9837216789938692  0.2834537407241972  0.6034229583253394   T   T   T
 
  0.00000000E+00  0.00000000E+00  0.00000000E+00
  0.00000000E+00  0.00000000E+00  0.00000000E+00
  0.00000000E+00  0.00000000E+00  0.00000000E+00
  0.00000000E+00  0.00000000E+00  0.00000000E+00
  0.00000000E+00  0.00000000E+00  0.00000000E+00
  0.00000000E+00  0.00000000E+00  0.00000000E+00
  0.00000000E+00  0.00000000E+00  0.00000000E+00
  0.00000000E+00  0.00000000E+00  0.00000000E+00
  0.00000000E+00  0.00000000E+00  0.00000000E+00
  0.00000000E+00  0.00000000E+00  0.00000000E+00
  0.00000000E+00  0.00000000E+00  0.00000000E+00
  0.00000000E+00  0.00000000E+00  0.00000000E+00
  0.00000000E+00  0.00000000E+00  0.00000000E+00
  0.00000000E+00  0.00000000E+00  0.00000000E+00
  0.00000000E+00  0.00000000E+00  0.00000000E+00
  0.00000000E+00  0.00000000E+00  0.00000000E+00
  0.00000000E+00  0.00000000E+00  0.00000000E+00
  0.00000000E+00  0.00000000E+00  0.00000000E+00
  0.00000000E+00  0.00000000E+00  0.00000000E+00
  0.00000000E+00  0.00000000E+00  0.00000000E+00
  0.00000000E+00  0.00000000E+00  0.00000000E+00
  0.00000000E+00  0.00000000E+00  0.00000000E+00
  0.00000000E+00  0.00000000E+00  0.00000000E+00
  0.00000000E+00  0.00000000E+00  0.00000000E+00
  0.00000000E+00  0.00000000E+00  0.00000000E+00
  0.00000000E+00  0.00000000E+00  0.00000000E+00
  0.00000000E+00  0.00000000E+00  0.00000000E+00
  0.00000000E+00  0.00000000E+00  0.00000000E+00
  0.00000000E+00  0.00000000E+00  0.00000000E+00
  0.00000000E+00  0.00000000E+00  0.00000000E+00
  0.00000000E+00  0.00000000E+00  0.00000000E+00
  0.00000000E+00  0.00000000E+00  0.00000000E+00
  0.00000000E+00  0.00000000E+00  0.00000000E+00
  0.00000000E+00  0.00000000E+00  0.00000000E+00
  0.00000000E+00  0.00000000E+00  0.00000000E+00
  0.00000000E+00  0.00000000E+00  0.00000000E+00
  0.00000000E+00  0.00000000E+00  0.00000000E+00
  0.00000000E+00  0.00000000E+00  0.00000000E+00
  0.00000000E+00  0.00000000E+00  0.00000000E+00
  0.00000000E+00  0.00000000E+00  0.00000000E+00
  0.00000000E+00  0.00000000E+00  0.00000000E+00
  0.00000000E+00  0.00000000E+00  0.00000000E+00
  0.00000000E+00  0.00000000E+00  0.00000000E+00
  0.00000000E+00  0.00000000E+00  0.00000000E+00
  0.00000000E+00  0.00000000E+00  0.00000000E+00
  0.00000000E+00  0.00000000E+00  0.00000000E+00
  0.00000000E+00  0.00000000E+00  0.00000000E+00
  0.00000000E+00  0.00000000E+00  0.00000000E+00
  0.00000000E+00  0.00000000E+00  0.00000000E+00
  0.00000000E+00  0.00000000E+00  0.00000000E+00
  0.00000000E+00  0.00000000E+00  0.00000000E+00
  0.00000000E+00  0.00000000E+00  0.00000000E+00
  0.00000000E+00  0.00000000E+00  0.00000000E+00
  0.00000000E+00  0.00000000E+00  0.00000000E+00
  0.00000000E+00  0.00000000E+00  0.00000000E+00
  0.00000000E+00  0.00000000E+00  0.00000000E+00
  0.00000000E+00  0.00000000E+00  0.00000000E+00
  0.00000000E+00  0.00000000E+00  0.00000000E+00
  0.00000000E+00  0.00000000E+00  0.00000000E+00
  0.00000000E+00  0.00000000E+00  0.00000000E+00
  0.00000000E+00  0.00000000E+00  0.00000000E+00
  0.00000000E+00  0.00000000E+00  0.00000000E+00
  0.00000000E+00  0.00000000E+00  0.00000000E+00
  0.00000000E+00  0.00000000E+00  0.00000000E+00
  0.00000000E+00  0.00000000E+00  0.00000000E+00
  0.00000000E+00  0.00000000E+00  0.00000000E+00
  0.00000000E+00  0.00000000E+00  0.00000000E+00
  0.00000000E+00  0.00000000E+00  0.00000000E+00
  0.00000000E+00  0.00000000E+00  0.00000000E+00
  0.00000000E+00  0.00000000E+00  0.00000000E+00
  0.00000000E+00  0.00000000E+00  0.00000000E+00
  0.00000000E+00  0.00000000E+00  0.00000000E+00
  0.00000000E+00  0.00000000E+00  0.00000000E+00
  0.00000000E+00  0.00000000E+00  0.00000000E+00
  0.00000000E+00  0.00000000E+00  0.00000000E+00
  0.00000000E+00  0.00000000E+00  0.00000000E+00
  0.00000000E+00  0.00000000E+00  0.00000000E+00
  0.00000000E+00  0.00000000E+00  0.00000000E+00
  0.00000000E+00  0.00000000E+00  0.00000000E+00
  0.00000000E+00  0.00000000E+00  0.00000000E+00
  0.00000000E+00  0.00000000E+00  0.00000000E+00
  0.00000000E+00  0.00000000E+00  0.00000000E+00
  0.00000000E+00  0.00000000E+00  0.00000000E+00
  0.00000000E+00  0.00000000E+00  0.00000000E+00
  0.00000000E+00  0.00000000E+00  0.00000000E+00
  0.00000000E+00  0.00000000E+00  0.00000000E+00
  0.00000000E+00  0.00000000E+00  0.00000000E+00
  0.00000000E+00  0.00000000E+00  0.00000000E+00
  0.00000000E+00  0.00000000E+00  0.00000000E+00
  0.00000000E+00  0.00000000E+00  0.00000000E+00
  0.00000000E+00  0.00000000E+00  0.00000000E+00
  0.00000000E+00  0.00000000E+00  0.00000000E+00
  0.00000000E+00  0.00000000E+00  0.00000000E+00
  0.00000000E+00  0.00000000E+00  0.00000000E+00
  0.00000000E+00  0.00000000E+00  0.00000000E+00
  0.00000000E+00  0.00000000E+00  0.00000000E+00
  0.00000000E+00  0.00000000E+00  0.00000000E+00
  0.00000000E+00  0.00000000E+00  0.00000000E+00
  0.00000000E+00  0.00000000E+00  0.00000000E+00
  0.00000000E+00  0.00000000E+00  0.00000000E+00
  0.00000000E+00  0.00000000E+00  0.00000000E+00
  0.00000000E+00  0.00000000E+00  0.00000000E+00
  0.00000000E+00  0.00000000E+00  0.00000000E+00
  0.00000000E+00  0.00000000E+00  0.00000000E+00
  0.00000000E+00  0.00000000E+00  0.00000000E+00
  0.00000000E+00  0.00000000E+00  0.00000000E+00
  0.00000000E+00  0.00000000E+00  0.00000000E+00
  0.00000000E+00  0.00000000E+00  0.00000000E+00
  0.00000000E+00  0.00000000E+00  0.00000000E+00
  0.00000000E+00  0.00000000E+00  0.00000000E+00
  0.00000000E+00  0.00000000E+00  0.00000000E+00
  0.00000000E+00  0.00000000E+00  0.00000000E+00
  0.00000000E+00  0.00000000E+00  0.00000000E+00
  0.00000000E+00  0.00000000E+00  0.00000000E+00
  0.00000000E+00  0.00000000E+00  0.00000000E+00
  0.00000000E+00  0.00000000E+00  0.00000000E+00
  0.00000000E+00  0.00000000E+00  0.00000000E+00
