# Supplementary material for: Influence of Domain Size and Support Composition on the Reducibility of SiO2 and TiO2 Supported Tungsten Oxide Clusters
Source: J Phys Chem C Nanomater Interfaces. 2024 Aug 14;128(33):13864–78. doi: 10.1021/acs.jpcc.4c03652 (PMC11345822; doi:10.1021/acs.jpcc.4c03652)
Supplement: Supplementary file 2 — jp4c03652_si_002.zip [file jp4c03652_si_002.zip › structures/anatase/dimer/CONTCAR-a-d-1O-1H]

 O Ti  W  H                             
   1.00000000000000     
    11.4081299999999999    0.0000000000000000    0.0000000000000000
    -3.8027099998844447   10.4632343188398895    0.0000000000000000
     0.0000000000000000   -0.7889576715572481   24.7987486608310626
   O    Ti   W    H 
    77    36     2     1
Selective dynamics
Direct
  0.0541916666666680  0.1625744999999981  0.1187380000000005   F   F   F
  0.0767609999999976  0.2302825000000013  0.0241200000000035   F   F   F
  0.1719989999999996  0.0159969999999987  0.0598340000000022   F   F   F
  0.2922866666666692  0.3768604999999994  0.0830229999999972   F   F   F
  0.1043000021714207  0.3115781817808880  0.2659008783439631   T   T   T
  0.1241443217222766  0.3718119129945805  0.1688006231380967   T   T   T
  0.2202755992562544  0.1608351746444683  0.2043231922537245   T   T   T
  0.0067507874294250  0.0210506834439173  0.2283405674881678   T   T   T
  0.1568008200336166  0.4717026004447575  0.4075672846526643   T   T   T
  0.1777694930802696  0.0289445512050079  0.3101053672504435   T   T   T
  0.2742174935633344  0.3196418830092185  0.3522480623333877   T   T   T
  0.0599395641580216  0.1778118534647462  0.3794311771998906   T   T   T
  0.0541916666666680  0.6625744999999981  0.1187380000000005   F   F   F
  0.0767609999999976  0.7302825000000013  0.0241200000000035   F   F   F
  0.1719989999999996  0.5159969999999987  0.0598340000000022   F   F   F
  0.2922866666666692  0.8768604999999994  0.0830229999999972   F   F   F
  0.1056820441751043  0.8107318383892448  0.2652428284179038   T   T   T
  0.1223548333319400  0.8720218849873831  0.1685322997269338   T   T   T
  0.2209665045865492  0.6611237869928530  0.2040344785317458   T   T   T
  0.0072465580861021  0.5205639497395538  0.2271822797495773   T   T   T
  0.1566976877070303  0.9719479710606080  0.4067308743612301   T   T   T
  0.1769701696098309  0.5302258835414975  0.3105527973296915   T   T   T
  0.2725175782365881  0.8147943891094300  0.3510248291885745   T   T   T
  0.0589893000218993  0.6771033023687707  0.3807765073649634   T   T   T
  0.3875249999999966  0.1625744999999981  0.1187380000000005   F   F   F
  0.4100943333333333  0.2302825000000013  0.0241200000000035   F   F   F
  0.5053323333333353  0.0159969999999987  0.0598340000000022   F   F   F
  0.6256199999999978  0.3768604999999994  0.0830229999999972   F   F   F
  0.4394303655199536  0.3055202591680910  0.2665583737138277   T   T   T
  0.4578617938948781  0.3714637205625522  0.1697106065404697   T   T   T
  0.5525488109307659  0.1579919553797851  0.2030920074139431   T   T   T
  0.3391087573148042  0.0186728675880730  0.2259865220444723   T   T   T
  0.5134994488008573  0.4723252511144551  0.4139772021482031   T   T   T
  0.5016780264402243  0.0274453620619042  0.3102321944910571   T   T   T
  0.6100129941190175  0.3265019520376882  0.3599175663263239   T   T   T
  0.3919316246581985  0.1773556780968448  0.3780951860851687   T   T   T
  0.3875249999999966  0.6625744999999981  0.1187380000000005   F   F   F
  0.4100943333333333  0.7302825000000013  0.0241200000000035   F   F   F
  0.5053323333333353  0.5159969999999987  0.0598340000000022   F   F   F
  0.6256199999999978  0.8768604999999994  0.0830229999999972   F   F   F
  0.4368532883799858  0.8096765345015697  0.2656098345875932   T   T   T
  0.4582685772923867  0.8714585760752982  0.1687455553794877   T   T   T
  0.5536195260951544  0.6591429182907547  0.2040851190195880   T   T   T
  0.3404935334061818  0.5201445078665614  0.2275162172071106   T   T   T
  0.4939847185503865  0.9704938777645040  0.4070885091815555   T   T   T
  0.5055318171723258  0.5251171198792122  0.3120866246917089   T   T   T
  0.6044156079407657  0.8103035566132064  0.3487849975382602   T   T   T
  0.3933225574747041  0.6758280694045951  0.3812322191253372   T   T   T
  0.7208583333333323  0.1625744999999981  0.1187380000000005   F   F   F
  0.7434276666666690  0.2302825000000013  0.0241200000000035   F   F   F
  0.8386656666666639  0.0159969999999987  0.0598340000000022   F   F   F
  0.9589533333333335  0.3768604999999994  0.0830229999999972   F   F   F
  0.7642438371177676  0.3047821803916690  0.2646044171364608   T   T   T
  0.7900420635793424  0.3712615367809704  0.1692594298039651   T   T   T
  0.8865520799695901  0.1604308905760803  0.2047381820775556   T   T   T
  0.6731496978070481  0.0201171644226648  0.2286027905090222   T   T   T
  0.8091273261345009  0.4803857963503546  0.4139410382742668   T   T   T
  0.8430613739325850  0.0270956176865624  0.3137090788871859   T   T   T
  0.9389429123692494  0.3201615012170009  0.3510031291734848   T   T   T
  0.7210620790286058  0.1696326148702312  0.3704343044875102   T   T   T
  0.7208583333333323  0.6625744999999981  0.1187380000000005   F   F   F
  0.7434276666666690  0.7302825000000013  0.0241200000000035   F   F   F
  0.8386656666666639  0.5159969999999987  0.0598340000000022   F   F   F
  0.9589533333333335  0.8768604999999994  0.0830229999999972   F   F   F
  0.7697439434634319  0.8092229004220144  0.2652029371846609   T   T   T
  0.7911684717186489  0.8739257550323245  0.1694351389613473   T   T   T
  0.8866293342290206  0.6600332867090373  0.2039513775580843   T   T   T
  0.6738853097724089  0.5211990374202031  0.2288614225758892   T   T   T
  0.8255471463793711  0.9610704728918549  0.4087602173143878   T   T   T
  0.8448021612608798  0.5231445719797279  0.3108584198549238   T   T   T
  0.9381579312419248  0.8112432914233878  0.3469089203436937   T   T   T
  0.7254602520576654  0.6720433464416828  0.3803179996783825   T   T   T
  0.6761612212148194  0.5260053328074861  0.5009592433131189   T   T   T
  0.6240571230286136  0.2685428879362135  0.4685295262035893   T   T   T
  0.6727679902268378  0.0631910837662346  0.5331656161003622   T   T   T
  0.8218580913748710  0.3169691018432630  0.5563678729544606   T   T   T
  0.8689838539552071  0.1962584501145699  0.4573961523774770   T   T   T
  0.1130953333333338  0.3392855000000026  0.0892860000000013   F   F   F
  0.0178569999999993  0.0535714999999968  0.0535709999999980   F   F   F
  0.1593924758246956  0.4771518285169307  0.2316146169631992   T   T   T
  0.0654542369973043  0.1973669138650962  0.1987698134126603   T   T   T
  0.2071375237990125  0.1246980544020602  0.3723912574578208   T   T   T
  0.1160043000432509  0.3529964134394064  0.3474896757794141   T   T   T
  0.1130953333333338  0.8392855000000026  0.0892860000000013   F   F   F
  0.0178569999999993  0.5535714999999968  0.0535709999999980   F   F   F
  0.1587263092318167  0.9784103002975968  0.2311946691580573   T   T   T
  0.0688313351896639  0.6986565804133846  0.1987473009493144   T   T   T
  0.2082885649826096  0.6232019317682855  0.3731521270559242   T   T   T
  0.1222818406505297  0.8549118926206134  0.3467937348251411   T   T   T
  0.4464286666666695  0.3392855000000026  0.0892860000000013   F   F   F
  0.3511903333333350  0.0535714999999968  0.0535709999999980   F   F   F
  0.4956798462800691  0.4834661874639679  0.2305287040437491   T   T   T
  0.3976552977494521  0.1932890806259024  0.1965462641758506   T   T   T
  0.5394318203886073  0.1218607773258142  0.3730933436751087   T   T   T
  0.4440398566748200  0.3431668555282741  0.3401034543639554   T   T   T
  0.4464286666666695  0.8392855000000026  0.0892860000000013   F   F   F
  0.3511903333333350  0.5535714999999968  0.0535709999999980   F   F   F
  0.4922529402636329  0.9778171508895426  0.2314950896426708   T   T   T
  0.3981148397343617  0.6978702273976722  0.1986229986479415   T   T   T
  0.5444580376144330  0.6343269755542025  0.3706470209710204   T   T   T
  0.4491638162582987  0.8528188171926629  0.3464266655682096   T   T   T
  0.7797619999999981  0.3392855000000026  0.0892860000000013   F   F   F
  0.6845236666666636  0.0535714999999968  0.0535709999999980   F   F   F
  0.8277434158093797  0.4849234481461977  0.2296028723643744   T   T   T
  0.7308481014259769  0.1921764455170276  0.1962173257003812   T   T   T
  0.8773110333324610  0.1256801730221611  0.3853041579121168   T   T   T
  0.7843783796118018  0.3376294228089591  0.3374632752663800   T   T   T
  0.7797619999999981  0.8392855000000026  0.0892860000000013   F   F   F
  0.6845236666666636  0.5535714999999968  0.0535709999999980   F   F   F
  0.8274383163366679  0.9813933627209366  0.2354712542829631   T   T   T
  0.7344695116759397  0.7034467918124534  0.1980298470338724   T   T   T
  0.8815479871631737  0.6359330868650233  0.3681691118164210   T   T   T
  0.7873135958517850  0.8589965980336842  0.3454997371941957   T   T   T
  0.6498063940723142  0.4336198545091179  0.4426277865670869   T   T   T
  0.7487176759088641  0.2092372586203979  0.5047991552912947   T   T   T
  0.8451588596398878  0.5093754062251037  0.4498798034732800   T   T   T
 
  0.00000000E+00  0.00000000E+00  0.00000000E+00
  0.00000000E+00  0.00000000E+00  0.00000000E+00
  0.00000000E+00  0.00000000E+00  0.00000000E+00
  0.00000000E+00  0.00000000E+00  0.00000000E+00
  0.00000000E+00  0.00000000E+00  0.00000000E+00
  0.00000000E+00  0.00000000E+00  0.00000000E+00
  0.00000000E+00  0.00000000E+00  0.00000000E+00
  0.00000000E+00  0.00000000E+00  0.00000000E+00
  0.00000000E+00  0.00000000E+00  0.00000000E+00
  0.00000000E+00  0.00000000E+00  0.00000000E+00
  0.00000000E+00  0.00000000E+00  0.00000000E+00
  0.00000000E+00  0.00000000E+00  0.00000000E+00
  0.00000000E+00  0.00000000E+00  0.00000000E+00
  0.00000000E+00  0.00000000E+00  0.00000000E+00
  0.00000000E+00  0.00000000E+00  0.00000000E+00
  0.00000000E+00  0.00000000E+00  0.00000000E+00
  0.00000000E+00  0.00000000E+00  0.00000000E+00
  0.00000000E+00  0.00000000E+00  0.00000000E+00
  0.00000000E+00  0.00000000E+00  0.00000000E+00
  0.00000000E+00  0.00000000E+00  0.00000000E+00
  0.00000000E+00  0.00000000E+00  0.00000000E+00
  0.00000000E+00  0.00000000E+00  0.00000000E+00
  0.00000000E+00  0.00000000E+00  0.00000000E+00
  0.00000000E+00  0.00000000E+00  0.00000000E+00
  0.00000000E+00  0.00000000E+00  0.00000000E+00
  0.00000000E+00  0.00000000E+00  0.00000000E+00
  0.00000000E+00  0.00000000E+00  0.00000000E+00
  0.00000000E+00  0.00000000E+00  0.00000000E+00
  0.00000000E+00  0.00000000E+00  0.00000000E+00
  0.00000000E+00  0.00000000E+00  0.00000000E+00
  0.00000000E+00  0.00000000E+00  0.00000000E+00
  0.00000000E+00  0.00000000E+00  0.00000000E+00
  0.00000000E+00  0.00000000E+00  0.00000000E+00
  0.00000000E+00  0.00000000E+00  0.00000000E+00
  0.00000000E+00  0.00000000E+00  0.00000000E+00
  0.00000000E+00  0.00000000E+00  0.00000000E+00
  0.00000000E+00  0.00000000E+00  0.00000000E+00
  0.00000000E+00  0.00000000E+00  0.00000000E+00
  0.00000000E+00  0.00000000E+00  0.00000000E+00
  0.00000000E+00  0.00000000E+00  0.00000000E+00
  0.00000000E+00  0.00000000E+00  0.00000000E+00
  0.00000000E+00  0.00000000E+00  0.00000000E+00
  0.00000000E+00  0.00000000E+00  0.00000000E+00
  0.00000000E+00  0.00000000E+00  0.00000000E+00
  0.00000000E+00  0.00000000E+00  0.00000000E+00
  0.00000000E+00  0.00000000E+00  0.00000000E+00
  0.00000000E+00  0.00000000E+00  0.00000000E+00
  0.00000000E+00  0.00000000E+00  0.00000000E+00
  0.00000000E+00  0.00000000E+00  0.00000000E+00
  0.00000000E+00  0.00000000E+00  0.00000000E+00
  0.00000000E+00  0.00000000E+00  0.00000000E+00
  0.00000000E+00  0.00000000E+00  0.00000000E+00
  0.00000000E+00  0.00000000E+00  0.00000000E+00
  0.00000000E+00  0.00000000E+00  0.00000000E+00
  0.00000000E+00  0.00000000E+00  0.00000000E+00
  0.00000000E+00  0.00000000E+00  0.00000000E+00
  0.00000000E+00  0.00000000E+00  0.00000000E+00
  0.00000000E+00  0.00000000E+00  0.00000000E+00
  0.00000000E+00  0.00000000E+00  0.00000000E+00
  0.00000000E+00  0.00000000E+00  0.00000000E+00
  0.00000000E+00  0.00000000E+00  0.00000000E+00
  0.00000000E+00  0.00000000E+00  0.00000000E+00
  0.00000000E+00  0.00000000E+00  0.00000000E+00
  0.00000000E+00  0.00000000E+00  0.00000000E+00
  0.00000000E+00  0.00000000E+00  0.00000000E+00
  0.00000000E+00  0.00000000E+00  0.00000000E+00
  0.00000000E+00  0.00000000E+00  0.00000000E+00
  0.00000000E+00  0.00000000E+00  0.00000000E+00
  0.00000000E+00  0.00000000E+00  0.00000000E+00
  0.00000000E+00  0.00000000E+00  0.00000000E+00
  0.00000000E+00  0.00000000E+00  0.00000000E+00
  0.00000000E+00  0.00000000E+00  0.00000000E+00
  0.00000000E+00  0.00000000E+00  0.00000000E+00
  0.00000000E+00  0.00000000E+00  0.00000000E+00
  0.00000000E+00  0.00000000E+00  0.00000000E+00
  0.00000000E+00  0.00000000E+00  0.00000000E+00
  0.00000000E+00  0.00000000E+00  0.00000000E+00
  0.00000000E+00  0.00000000E+00  0.00000000E+00
  0.00000000E+00  0.00000000E+00  0.00000000E+00
  0.00000000E+00  0.00000000E+00  0.00000000E+00
  0.00000000E+00  0.00000000E+00  0.00000000E+00
  0.00000000E+00  0.00000000E+00  0.00000000E+00
  0.00000000E+00  0.00000000E+00  0.00000000E+00
  0.00000000E+00  0.00000000E+00  0.00000000E+00
  0.00000000E+00  0.00000000E+00  0.00000000E+00
  0.00000000E+00  0.00000000E+00  0.00000000E+00
  0.00000000E+00  0.00000000E+00  0.00000000E+00
  0.00000000E+00  0.00000000E+00  0.00000000E+00
  0.00000000E+00  0.00000000E+00  0.00000000E+00
  0.00000000E+00  0.00000000E+00  0.00000000E+00
  0.00000000E+00  0.00000000E+00  0.00000000E+00
  0.00000000E+00  0.00000000E+00  0.00000000E+00
  0.00000000E+00  0.00000000E+00  0.00000000E+00
  0.00000000E+00  0.00000000E+00  0.00000000E+00
  0.00000000E+00  0.00000000E+00  0.00000000E+00
  0.00000000E+00  0.00000000E+00  0.00000000E+00
  0.00000000E+00  0.00000000E+00  0.00000000E+00
  0.00000000E+00  0.00000000E+00  0.00000000E+00
  0.00000000E+00  0.00000000E+00  0.00000000E+00
  0.00000000E+00  0.00000000E+00  0.00000000E+00
  0.00000000E+00  0.00000000E+00  0.00000000E+00
  0.00000000E+00  0.00000000E+00  0.00000000E+00
  0.00000000E+00  0.00000000E+00  0.00000000E+00
  0.00000000E+00  0.00000000E+00  0.00000000E+00
  0.00000000E+00  0.00000000E+00  0.00000000E+00
  0.00000000E+00  0.00000000E+00  0.00000000E+00
  0.00000000E+00  0.00000000E+00  0.00000000E+00
  0.00000000E+00  0.00000000E+00  0.00000000E+00
  0.00000000E+00  0.00000000E+00  0.00000000E+00
  0.00000000E+00  0.00000000E+00  0.00000000E+00
  0.00000000E+00  0.00000000E+00  0.00000000E+00
  0.00000000E+00  0.00000000E+00  0.00000000E+00
  0.00000000E+00  0.00000000E+00  0.00000000E+00
  0.00000000E+00  0.00000000E+00  0.00000000E+00
  0.00000000E+00  0.00000000E+00  0.00000000E+00
  0.00000000E+00  0.00000000E+00  0.00000000E+00
