# Supplementary material for: Influence of Domain Size and Support Composition on the Reducibility of SiO2 and TiO2 Supported Tungsten Oxide Clusters
Source: J Phys Chem C Nanomater Interfaces. 2024 Aug 14;128(33):13864–78. doi: 10.1021/acs.jpcc.4c03652 (PMC11345822; doi:10.1021/acs.jpcc.4c03652)
Supplement: Supplementary file 2 — jp4c03652_si_002.zip [file jp4c03652_si_002.zip › structures/anatase/dimer/CONTCAR-a-d-2H]

 O Ti  W  H                             
   1.00000000000000     
    11.4081299999999999    0.0000000000000000    0.0000000000000000
    -3.8027099998844447   10.4632343188398895    0.0000000000000000
     0.0000000000000000   -0.7889576715572481   24.7987486608310626
   O    Ti   W    H 
    78    36     2     2
Selective dynamics
Direct
  0.0541916666666680  0.1625744999999981  0.1187380000000005   F   F   F
  0.0767609999999976  0.2302825000000013  0.0241200000000035   F   F   F
  0.1719989999999996  0.0159969999999987  0.0598340000000022   F   F   F
  0.2922866666666692  0.3768604999999994  0.0830229999999972   F   F   F
  0.1049280009290996  0.3091086677964910  0.2657574037005523   T   T   T
  0.1230885801681293  0.3708141794890092  0.1687510762179736   T   T   T
  0.2204058002408218  0.1587278912106517  0.2042780173374008   T   T   T
  0.0060168246200047  0.0184835487351033  0.2262880268928519   T   T   T
  0.1538388938825496  0.4688782629702559  0.4079742311703979   T   T   T
  0.1675061296226329  0.0216860909246741  0.3087213633073208   T   T   T
  0.2755131441199684  0.3187193527060237  0.3540530635929197   T   T   T
  0.0591560814442186  0.1739943460979146  0.3759557071490452   T   T   T
  0.0541916666666680  0.6625744999999981  0.1187380000000005   F   F   F
  0.0767609999999976  0.7302825000000013  0.0241200000000035   F   F   F
  0.1719989999999996  0.5159969999999987  0.0598340000000022   F   F   F
  0.2922866666666692  0.8768604999999994  0.0830229999999972   F   F   F
  0.1040230146957800  0.8067857898957155  0.2645696125997710   T   T   T
  0.1231667829230869  0.8697566635897220  0.1683525063513368   T   T   T
  0.2196821541910648  0.6580301249571237  0.2036817009079503   T   T   T
  0.0063190891167220  0.5183000877761579  0.2278947345920621   T   T   T
  0.1581275050045821  0.9705640447514419  0.4057180258223301   T   T   T
  0.1771106914655833  0.5271323892865272  0.3107571044720640   T   T   T
  0.2699099320352442  0.8099596527689882  0.3503504120706364   T   T   T
  0.0566201159422795  0.6733026688729261  0.3815375976354423   T   T   T
  0.3875249999999966  0.1625744999999981  0.1187380000000005   F   F   F
  0.4100943333333333  0.2302825000000013  0.0241200000000035   F   F   F
  0.5053323333333353  0.0159969999999987  0.0598340000000022   F   F   F
  0.6256199999999978  0.3768604999999994  0.0830229999999972   F   F   F
  0.4406787169008483  0.3070450137498857  0.2659084812006161   T   T   T
  0.4578907808508941  0.3705958345988266  0.1694693404473072   T   T   T
  0.5518216129290976  0.1562102931695715  0.2032932058535668   T   T   T
  0.3396272572857820  0.0186160473792341  0.2280095539954771   T   T   T
  0.5260418868291895  0.4707382278467064  0.4102613952363033   T   T   T
  0.5099977670477451  0.0231006895693973  0.3125031536090426   T   T   T
  0.6084621964024999  0.3164257092509636  0.3575787984104090   T   T   T
  0.3871566687766329  0.1666120784367706  0.3683836400054926   T   T   T
  0.3875249999999966  0.6625744999999981  0.1187380000000005   F   F   F
  0.4100943333333333  0.7302825000000013  0.0241200000000035   F   F   F
  0.5053323333333353  0.5159969999999987  0.0598340000000022   F   F   F
  0.6256199999999978  0.8768604999999994  0.0830229999999972   F   F   F
  0.4342563582519732  0.8067348366338958  0.2655001622731671   T   T   T
  0.4570516863421235  0.8710546029743578  0.1691507671867137   T   T   T
  0.5529514523346772  0.6581298634575325  0.2038944930134939   T   T   T
  0.3395048320915495  0.5184522703098766  0.2267353044349767   T   T   T
  0.4871979360788981  0.9645866202241625  0.4092184978536008   T   T   T
  0.4988101706285944  0.5237425119009437  0.3112901027363802   T   T   T
  0.6000169940190562  0.8061294843319310  0.3490741601740895   T   T   T
  0.3908743925612838  0.6714677749865526  0.3831323217045032   T   T   T
  0.7208583333333323  0.1625744999999981  0.1187380000000005   F   F   F
  0.7434276666666690  0.2302825000000013  0.0241200000000035   F   F   F
  0.8386656666666639  0.0159969999999987  0.0598340000000022   F   F   F
  0.9589533333333335  0.3768604999999994  0.0830229999999972   F   F   F
  0.7623837965700319  0.3001050970643763  0.2651484816419051   T   T   T
  0.7890838044217442  0.3703168753020670  0.1698261619759908   T   T   T
  0.8863273135751476  0.1596297949305480  0.2044517239521406   T   T   T
  0.6725437665124723  0.0179118773606521  0.2275334009014718   T   T   T
  0.7945307103407949  0.4897127889582638  0.4164247218190387   T   T   T
  0.8429186195476541  0.0272235981956784  0.3120425401347728   T   T   T
  0.9374456557998900  0.3174868038165149  0.3512631715209498   T   T   T
  0.7231591687512189  0.1694049281624228  0.3764308260674207   T   T   T
  0.7208583333333323  0.6625744999999981  0.1187380000000005   F   F   F
  0.7434276666666690  0.7302825000000013  0.0241200000000035   F   F   F
  0.8386656666666639  0.5159969999999987  0.0598340000000022   F   F   F
  0.9589533333333335  0.8768604999999994  0.0830229999999972   F   F   F
  0.7690465301080431  0.8083693851222877  0.2648078561254940   T   T   T
  0.7903995897738626  0.8716811348317814  0.1691050334755312   T   T   T
  0.8851472632916046  0.6564926620262543  0.2040670068127283   T   T   T
  0.6733660383165918  0.5205139570892846  0.2300102172476273   T   T   T
  0.8208420710750660  0.9593837194421956  0.4072746177394742   T   T   T
  0.8450495152065904  0.5174945038825083  0.3123466705034906   T   T   T
  0.9363101055299631  0.8071235605392982  0.3476919767898564   T   T   T
  0.7247368599786606  0.6773538950601404  0.3771606031743673   T   T   T
  0.6314074198407646  0.5103620357629005  0.5079544802307634   T   T   T
  0.7545953881433739  0.3426672295321743  0.5008187623255882   T   T   T
  0.5348993304067585  0.2312164295076435  0.4560556928349080   T   T   T
  0.7375910495789054  0.1041804449813209  0.5462915684963904   T   T   T
  0.9722357263532391  0.3223893748281561  0.5684208012191428   T   T   T
  0.9025266911024318  0.1955803035821254  0.4584296632156200   T   T   T
  0.1130953333333338  0.3392855000000026  0.0892860000000013   F   F   F
  0.0178569999999993  0.0535714999999968  0.0535709999999980   F   F   F
  0.1592722501518256  0.4753476992812016  0.2318234403654443   T   T   T
  0.0653896765715998  0.1961019384278192  0.1989236956847185   T   T   T
  0.2052008145071441  0.1214524882820887  0.3695614291813372   T   T   T
  0.1156272145943568  0.3508437356975538  0.3479502559990059   T   T   T
  0.1130953333333338  0.8392855000000026  0.0892860000000013   F   F   F
  0.0178569999999993  0.5535714999999968  0.0535709999999980   F   F   F
  0.1586319541111874  0.9767242925392766  0.2303903907358914   T   T   T
  0.0678783264115374  0.6961048811939461  0.1993525520806716   T   T   T
  0.2072625999047843  0.6209994541022459  0.3731994729738825   T   T   T
  0.1185127183749444  0.8499457146036175  0.3469313330803854   T   T   T
  0.4464286666666695  0.3392855000000026  0.0892860000000013   F   F   F
  0.3511903333333350  0.0535714999999968  0.0535709999999980   F   F   F
  0.4937238413991281  0.4813528060676205  0.2307895176355914   T   T   T
  0.3986672550147859  0.1930115729555835  0.1972439332740575   T   T   T
  0.5388767684844104  0.1197177949550120  0.3769957310907815   T   T   T
  0.4468893655868577  0.3404371332815769  0.3410746906974906   T   T   T
  0.4464286666666695  0.8392855000000026  0.0892860000000013   F   F   F
  0.3511903333333350  0.5535714999999968  0.0535709999999980   F   F   F
  0.4915989312490869  0.9757980308221406  0.2334010340612953   T   T   T
  0.3979183365358184  0.6980014052747829  0.1989060125722669   T   T   T
  0.5398443380045166  0.6254492427682157  0.3714947116355370   T   T   T
  0.4487278132696204  0.8509363866256940  0.3480429535371257   T   T   T
  0.7797619999999981  0.3392855000000026  0.0892860000000013   F   F   F
  0.6845236666666636  0.0535714999999968  0.0535709999999980   F   F   F
  0.8268151227433295  0.4824249709029937  0.2305853816093078   T   T   T
  0.7297664652615090  0.1901981666189415  0.1963264818511621   T   T   T
  0.8751294776458529  0.1199121743635386  0.3795152281085170   T   T   T
  0.7806813116353574  0.3342744054016781  0.3378708162088791   T   T   T
  0.7797619999999981  0.8392855000000026  0.0892860000000013   F   F   F
  0.6845236666666636  0.5535714999999968  0.0535709999999980   F   F   F
  0.8272406705898676  0.9796321177891140  0.2341363233222308   T   T   T
  0.7328377468562072  0.7006309125003126  0.1985332162020822   T   T   T
  0.8769422047124777  0.6292094436117293  0.3704970122132203   T   T   T
  0.7822312232092368  0.8507362500400364  0.3457341265803401   T   T   T
  0.6431103754433368  0.4146977334020736  0.4544632106181433   T   T   T
  0.8412284915473148  0.2400524904616784  0.5187591351306011   T   T   T
  0.9798905169460402  0.2904189140346985  0.6038382754767827   T   T   T
  0.5371763316383560  0.1869418318342867  0.4891991075783966   T   T   T
 
  0.00000000E+00  0.00000000E+00  0.00000000E+00
  0.00000000E+00  0.00000000E+00  0.00000000E+00
  0.00000000E+00  0.00000000E+00  0.00000000E+00
  0.00000000E+00  0.00000000E+00  0.00000000E+00
  0.00000000E+00  0.00000000E+00  0.00000000E+00
  0.00000000E+00  0.00000000E+00  0.00000000E+00
  0.00000000E+00  0.00000000E+00  0.00000000E+00
  0.00000000E+00  0.00000000E+00  0.00000000E+00
  0.00000000E+00  0.00000000E+00  0.00000000E+00
  0.00000000E+00  0.00000000E+00  0.00000000E+00
  0.00000000E+00  0.00000000E+00  0.00000000E+00
  0.00000000E+00  0.00000000E+00  0.00000000E+00
  0.00000000E+00  0.00000000E+00  0.00000000E+00
  0.00000000E+00  0.00000000E+00  0.00000000E+00
  0.00000000E+00  0.00000000E+00  0.00000000E+00
  0.00000000E+00  0.00000000E+00  0.00000000E+00
  0.00000000E+00  0.00000000E+00  0.00000000E+00
  0.00000000E+00  0.00000000E+00  0.00000000E+00
  0.00000000E+00  0.00000000E+00  0.00000000E+00
  0.00000000E+00  0.00000000E+00  0.00000000E+00
  0.00000000E+00  0.00000000E+00  0.00000000E+00
  0.00000000E+00  0.00000000E+00  0.00000000E+00
  0.00000000E+00  0.00000000E+00  0.00000000E+00
  0.00000000E+00  0.00000000E+00  0.00000000E+00
  0.00000000E+00  0.00000000E+00  0.00000000E+00
  0.00000000E+00  0.00000000E+00  0.00000000E+00
  0.00000000E+00  0.00000000E+00  0.00000000E+00
  0.00000000E+00  0.00000000E+00  0.00000000E+00
  0.00000000E+00  0.00000000E+00  0.00000000E+00
  0.00000000E+00  0.00000000E+00  0.00000000E+00
  0.00000000E+00  0.00000000E+00  0.00000000E+00
  0.00000000E+00  0.00000000E+00  0.00000000E+00
  0.00000000E+00  0.00000000E+00  0.00000000E+00
  0.00000000E+00  0.00000000E+00  0.00000000E+00
  0.00000000E+00  0.00000000E+00  0.00000000E+00
  0.00000000E+00  0.00000000E+00  0.00000000E+00
  0.00000000E+00  0.00000000E+00  0.00000000E+00
  0.00000000E+00  0.00000000E+00  0.00000000E+00
  0.00000000E+00  0.00000000E+00  0.00000000E+00
  0.00000000E+00  0.00000000E+00  0.00000000E+00
  0.00000000E+00  0.00000000E+00  0.00000000E+00
  0.00000000E+00  0.00000000E+00  0.00000000E+00
  0.00000000E+00  0.00000000E+00  0.00000000E+00
  0.00000000E+00  0.00000000E+00  0.00000000E+00
  0.00000000E+00  0.00000000E+00  0.00000000E+00
  0.00000000E+00  0.00000000E+00  0.00000000E+00
  0.00000000E+00  0.00000000E+00  0.00000000E+00
  0.00000000E+00  0.00000000E+00  0.00000000E+00
  0.00000000E+00  0.00000000E+00  0.00000000E+00
  0.00000000E+00  0.00000000E+00  0.00000000E+00
  0.00000000E+00  0.00000000E+00  0.00000000E+00
  0.00000000E+00  0.00000000E+00  0.00000000E+00
  0.00000000E+00  0.00000000E+00  0.00000000E+00
  0.00000000E+00  0.00000000E+00  0.00000000E+00
  0.00000000E+00  0.00000000E+00  0.00000000E+00
  0.00000000E+00  0.00000000E+00  0.00000000E+00
  0.00000000E+00  0.00000000E+00  0.00000000E+00
  0.00000000E+00  0.00000000E+00  0.00000000E+00
  0.00000000E+00  0.00000000E+00  0.00000000E+00
  0.00000000E+00  0.00000000E+00  0.00000000E+00
  0.00000000E+00  0.00000000E+00  0.00000000E+00
  0.00000000E+00  0.00000000E+00  0.00000000E+00
  0.00000000E+00  0.00000000E+00  0.00000000E+00
  0.00000000E+00  0.00000000E+00  0.00000000E+00
  0.00000000E+00  0.00000000E+00  0.00000000E+00
  0.00000000E+00  0.00000000E+00  0.00000000E+00
  0.00000000E+00  0.00000000E+00  0.00000000E+00
  0.00000000E+00  0.00000000E+00  0.00000000E+00
  0.00000000E+00  0.00000000E+00  0.00000000E+00
  0.00000000E+00  0.00000000E+00  0.00000000E+00
  0.00000000E+00  0.00000000E+00  0.00000000E+00
  0.00000000E+00  0.00000000E+00  0.00000000E+00
  0.00000000E+00  0.00000000E+00  0.00000000E+00
  0.00000000E+00  0.00000000E+00  0.00000000E+00
  0.00000000E+00  0.00000000E+00  0.00000000E+00
  0.00000000E+00  0.00000000E+00  0.00000000E+00
  0.00000000E+00  0.00000000E+00  0.00000000E+00
  0.00000000E+00  0.00000000E+00  0.00000000E+00
  0.00000000E+00  0.00000000E+00  0.00000000E+00
  0.00000000E+00  0.00000000E+00  0.00000000E+00
  0.00000000E+00  0.00000000E+00  0.00000000E+00
  0.00000000E+00  0.00000000E+00  0.00000000E+00
  0.00000000E+00  0.00000000E+00  0.00000000E+00
  0.00000000E+00  0.00000000E+00  0.00000000E+00
  0.00000000E+00  0.00000000E+00  0.00000000E+00
  0.00000000E+00  0.00000000E+00  0.00000000E+00
  0.00000000E+00  0.00000000E+00  0.00000000E+00
  0.00000000E+00  0.00000000E+00  0.00000000E+00
  0.00000000E+00  0.00000000E+00  0.00000000E+00
  0.00000000E+00  0.00000000E+00  0.00000000E+00
  0.00000000E+00  0.00000000E+00  0.00000000E+00
  0.00000000E+00  0.00000000E+00  0.00000000E+00
  0.00000000E+00  0.00000000E+00  0.00000000E+00
  0.00000000E+00  0.00000000E+00  0.00000000E+00
  0.00000000E+00  0.00000000E+00  0.00000000E+00
  0.00000000E+00  0.00000000E+00  0.00000000E+00
  0.00000000E+00  0.00000000E+00  0.00000000E+00
  0.00000000E+00  0.00000000E+00  0.00000000E+00
  0.00000000E+00  0.00000000E+00  0.00000000E+00
  0.00000000E+00  0.00000000E+00  0.00000000E+00
  0.00000000E+00  0.00000000E+00  0.00000000E+00
  0.00000000E+00  0.00000000E+00  0.00000000E+00
  0.00000000E+00  0.00000000E+00  0.00000000E+00
  0.00000000E+00  0.00000000E+00  0.00000000E+00
  0.00000000E+00  0.00000000E+00  0.00000000E+00
  0.00000000E+00  0.00000000E+00  0.00000000E+00
  0.00000000E+00  0.00000000E+00  0.00000000E+00
  0.00000000E+00  0.00000000E+00  0.00000000E+00
  0.00000000E+00  0.00000000E+00  0.00000000E+00
  0.00000000E+00  0.00000000E+00  0.00000000E+00
  0.00000000E+00  0.00000000E+00  0.00000000E+00
  0.00000000E+00  0.00000000E+00  0.00000000E+00
  0.00000000E+00  0.00000000E+00  0.00000000E+00
  0.00000000E+00  0.00000000E+00  0.00000000E+00
  0.00000000E+00  0.00000000E+00  0.00000000E+00
  0.00000000E+00  0.00000000E+00  0.00000000E+00
  0.00000000E+00  0.00000000E+00  0.00000000E+00
  0.00000000E+00  0.00000000E+00  0.00000000E+00
