# Supplementary material for: Influence of Domain Size and Support Composition on the Reducibility of SiO2 and TiO2 Supported Tungsten Oxide Clusters
Source: J Phys Chem C Nanomater Interfaces. 2024 Aug 14;128(33):13864–78. doi: 10.1021/acs.jpcc.4c03652 (PMC11345822; doi:10.1021/acs.jpcc.4c03652)
Supplement: Supplementary file 2 — jp4c03652_si_002.zip [file jp4c03652_si_002.zip › structures/anatase/dimer/CONTCAR-a-d-2O]

 O Ti  W                                
   1.00000000000000     
    11.4081299999999999    0.0000000000000000    0.0000000000000000
    -3.8027099998844447   10.4632343188398895    0.0000000000000000
     0.0000000000000000   -0.7889576715572481   24.7987486608310626
   O    Ti   W 
    76    36     2
Selective dynamics
Direct
  0.0541916666666680  0.1625744999999981  0.1187380000000005   F   F   F
  0.0767609999999976  0.2302825000000013  0.0241200000000035   F   F   F
  0.1719989999999996  0.0159969999999987  0.0598340000000022   F   F   F
  0.2922866666666692  0.3768604999999994  0.0830229999999972   F   F   F
  0.1089108661314800  0.3104959455685793  0.2650000356669769   T   T   T
  0.1254268279285842  0.3712871107451137  0.1684205743143415   T   T   T
  0.2217145553702647  0.1580487712048994  0.2038505878166169   T   T   T
  0.0087385651233057  0.0200046977609554  0.2270537841539002   T   T   T
  0.1581728017029829  0.4688619889444974  0.4069851643739870   T   T   T
  0.1713041637811522  0.0246245289514721  0.3111316622305516   T   T   T
  0.2744099253911843  0.3145507477060582  0.3529111482253997   T   T   T
  0.0637079717995121  0.1766872582527301  0.3825291077116796   T   T   T
  0.0541916666666680  0.6625744999999981  0.1187380000000005   F   F   F
  0.0767609999999976  0.7302825000000013  0.0241200000000035   F   F   F
  0.1719989999999996  0.5159969999999987  0.0598340000000022   F   F   F
  0.2922866666666692  0.8768604999999994  0.0830229999999972   F   F   F
  0.1015548100250300  0.8087597274723848  0.2662370420626309   T   T   T
  0.1261043603972570  0.8713819417061743  0.1689651168165893   T   T   T
  0.2231166968717197  0.6628556564666895  0.2050964693384019   T   T   T
  0.0091212902555845  0.5194196713777991  0.2255170881497034   T   T   T
  0.1562205181413062  0.9655781497898462  0.4071620906238790   T   T   T
  0.1798437985801182  0.5279450490811466  0.3100727175028973   T   T   T
  0.2739857460163031  0.8140534783602621  0.3503165882803191   T   T   T
  0.0619320967655510  0.6724720495558490  0.3812355353052774   T   T   T
  0.3875249999999966  0.1625744999999981  0.1187380000000005   F   F   F
  0.4100943333333333  0.2302825000000013  0.0241200000000035   F   F   F
  0.5053323333333353  0.0159969999999987  0.0598340000000022   F   F   F
  0.6256199999999978  0.3768604999999994  0.0830229999999972   F   F   F
  0.4418539184309639  0.3057325343943751  0.2626613652297090   T   T   T
  0.4592385655243862  0.3719027747917258  0.1685396383198132   T   T   T
  0.5538202225606609  0.1562143675172860  0.2035895757249652   T   T   T
  0.3412479430429544  0.0189706219951249  0.2287068689438278   T   T   T
  0.5062739714741565  0.0239773920589850  0.3132126249139934   T   T   T
  0.6119730968218020  0.3301164418810832  0.3490192101629403   T   T   T
  0.3927950083317585  0.1716959891542533  0.3767460290841108   T   T   T
  0.3875249999999966  0.6625744999999981  0.1187380000000005   F   F   F
  0.4100943333333333  0.7302825000000013  0.0241200000000035   F   F   F
  0.5053323333333353  0.5159969999999987  0.0598340000000022   F   F   F
  0.6256199999999978  0.8768604999999994  0.0830229999999972   F   F   F
  0.4423785858968255  0.8077570085002478  0.2669479162045724   T   T   T
  0.4589397350780164  0.8724685846768403  0.1697543820330400   T   T   T
  0.5555317873849933  0.6596685865292734  0.2040735444563388   T   T   T
  0.3416492698636440  0.5196485498584004  0.2252683224985500   T   T   T
  0.4967894664652065  0.9651833456436679  0.4091548261516891   T   T   T
  0.4924314410297131  0.5198104590619032  0.3117520799133948   T   T   T
  0.6132510162809700  0.8002752768703235  0.3510614995592532   T   T   T
  0.3933652611486967  0.6742506659921961  0.3832295872646385   T   T   T
  0.7208583333333323  0.1625744999999981  0.1187380000000005   F   F   F
  0.7434276666666690  0.2302825000000013  0.0241200000000035   F   F   F
  0.8386656666666639  0.0159969999999987  0.0598340000000022   F   F   F
  0.9589533333333335  0.3768604999999994  0.0830229999999972   F   F   F
  0.7710767564864995  0.3087756633577101  0.2631510032545754   T   T   T
  0.7895143611980469  0.3718589725753677  0.1683040266250398   T   T   T
  0.8884218082068761  0.1604160996779485  0.2042326316805089   T   T   T
  0.6752991858277100  0.0210933485219230  0.2293728560326758   T   T   T
  0.8143121961818717  0.4571632149605888  0.4082703773880708   T   T   T
  0.8502511162965242  0.0300091268509424  0.3128395418587514   T   T   T
  0.9424463559528644  0.3117789176521740  0.3486523121829975   T   T   T
  0.7224197613421315  0.1674110586807501  0.3685995385199250   T   T   T
  0.7208583333333323  0.6625744999999981  0.1187380000000005   F   F   F
  0.7434276666666690  0.7302825000000013  0.0241200000000035   F   F   F
  0.8386656666666639  0.5159969999999987  0.0598340000000022   F   F   F
  0.9589533333333335  0.8768604999999994  0.0830229999999972   F   F   F
  0.7739731758351663  0.8104018350762742  0.2647835360530458   T   T   T
  0.7911464276817450  0.8738090191304727  0.1690825600877489   T   T   T
  0.8878413467342900  0.6597960077831880  0.2033635561605026   T   T   T
  0.6754991223540197  0.5221482457135124  0.2301836021246184   T   T   T
  0.8268124272829706  0.9654345968446104  0.4090902005371658   T   T   T
  0.8549675401381025  0.5252908996843159  0.3095911412978107   T   T   T
  0.9255773861090401  0.7971237237054727  0.3533454300108281   T   T   T
  0.7069502113158550  0.6187163672336854  0.3913225840719537   T   T   T
  0.5629005450518526  0.4907261147238209  0.4786583133076251   T   T   T
  0.6081535269917450  0.2608216998453152  0.4482822744624224   T   T   T
  0.6551647360150911  0.0901370223133054  0.5277199495273213   T   T   T
  0.7840859799390070  0.3527807148559726  0.5420431010978118   T   T   T
  0.8673605777880050  0.2074750238512273  0.4571027049681560   T   T   T
  0.1130953333333338  0.3392855000000026  0.0892860000000013   F   F   F
  0.0178569999999993  0.0535714999999968  0.0535709999999980   F   F   F
  0.1621954426189140  0.4775538633145692  0.2308686636562055   T   T   T
  0.0681841758282315  0.1969505384712098  0.1989021803538604   T   T   T
  0.2070801814008242  0.1200981996301743  0.3735672284873572   T   T   T
  0.1189231419026249  0.3500389811447117  0.3471671021081050   T   T   T
  0.1130953333333338  0.8392855000000026  0.0892860000000013   F   F   F
  0.0178569999999993  0.5535714999999968  0.0535709999999980   F   F   F
  0.1603180690677280  0.9770240188987148  0.2317333904287866   T   T   T
  0.0686631304389766  0.6970696341954492  0.1988326106232104   T   T   T
  0.2112803364233187  0.6203727076869640  0.3727936398956982   T   T   T
  0.1179928322751148  0.8488401855834686  0.3475350103504283   T   T   T
  0.4464286666666695  0.3392855000000026  0.0892860000000013   F   F   F
  0.3511903333333350  0.0535714999999968  0.0535709999999980   F   F   F
  0.4961659816197100  0.4815175465651403  0.2301157993930728   T   T   T
  0.3998040923465346  0.1927262808271324  0.1966564804862355   T   T   T
  0.5424733354554371  0.1201263476824594  0.3794981912380374   T   T   T
  0.4430055994568091  0.3353512318443976  0.3381229024663808   T   T   T
  0.4464286666666695  0.8392855000000026  0.0892860000000013   F   F   F
  0.3511903333333350  0.5535714999999968  0.0535709999999980   F   F   F
  0.4949055189026283  0.9783477237021819  0.2341313061734319   T   T   T
  0.4008872503978737  0.6991959169474874  0.1983291369306884   T   T   T
  0.5373003913333131  0.6241878442480706  0.3709875656048240   T   T   T
  0.4518551030172825  0.8517623265104045  0.3465399842392690   T   T   T
  0.7797619999999981  0.3392855000000026  0.0892860000000013   F   F   F
  0.6845236666666636  0.0535714999999968  0.0535709999999980   F   F   F
  0.8284007628053937  0.4819330789840250  0.2295381936337642   T   T   T
  0.7329642200867569  0.1942415683305667  0.1972469231081478   T   T   T
  0.8816964527752904  0.1332139143263258  0.3895024155621391   T   T   T
  0.7883240621630595  0.3376427823323576  0.3395023111702353   T   T   T
  0.7797619999999981  0.8392855000000026  0.0892860000000013   F   F   F
  0.6845236666666636  0.5535714999999968  0.0535709999999980   F   F   F
  0.8295315196953581  0.9821396587580834  0.2340468626272708   T   T   T
  0.7361609791343565  0.7027057179391665  0.1985573465603428   T   T   T
  0.8839213293853277  0.6168761455207751  0.3721541910597449   T   T   T
  0.7944321522361102  0.8704530394624885  0.3439072216011935   T   T   T
  0.6291814256797150  0.4456154046908460  0.4225821025012940   T   T   T
  0.7310100805048152  0.2291215507507507  0.4942708271141558   T   T   T
 
  0.00000000E+00  0.00000000E+00  0.00000000E+00
  0.00000000E+00  0.00000000E+00  0.00000000E+00
  0.00000000E+00  0.00000000E+00  0.00000000E+00
  0.00000000E+00  0.00000000E+00  0.00000000E+00
  0.00000000E+00  0.00000000E+00  0.00000000E+00
  0.00000000E+00  0.00000000E+00  0.00000000E+00
  0.00000000E+00  0.00000000E+00  0.00000000E+00
  0.00000000E+00  0.00000000E+00  0.00000000E+00
  0.00000000E+00  0.00000000E+00  0.00000000E+00
  0.00000000E+00  0.00000000E+00  0.00000000E+00
  0.00000000E+00  0.00000000E+00  0.00000000E+00
  0.00000000E+00  0.00000000E+00  0.00000000E+00
  0.00000000E+00  0.00000000E+00  0.00000000E+00
  0.00000000E+00  0.00000000E+00  0.00000000E+00
  0.00000000E+00  0.00000000E+00  0.00000000E+00
  0.00000000E+00  0.00000000E+00  0.00000000E+00
  0.00000000E+00  0.00000000E+00  0.00000000E+00
  0.00000000E+00  0.00000000E+00  0.00000000E+00
  0.00000000E+00  0.00000000E+00  0.00000000E+00
  0.00000000E+00  0.00000000E+00  0.00000000E+00
  0.00000000E+00  0.00000000E+00  0.00000000E+00
  0.00000000E+00  0.00000000E+00  0.00000000E+00
  0.00000000E+00  0.00000000E+00  0.00000000E+00
  0.00000000E+00  0.00000000E+00  0.00000000E+00
  0.00000000E+00  0.00000000E+00  0.00000000E+00
  0.00000000E+00  0.00000000E+00  0.00000000E+00
  0.00000000E+00  0.00000000E+00  0.00000000E+00
  0.00000000E+00  0.00000000E+00  0.00000000E+00
  0.00000000E+00  0.00000000E+00  0.00000000E+00
  0.00000000E+00  0.00000000E+00  0.00000000E+00
  0.00000000E+00  0.00000000E+00  0.00000000E+00
  0.00000000E+00  0.00000000E+00  0.00000000E+00
  0.00000000E+00  0.00000000E+00  0.00000000E+00
  0.00000000E+00  0.00000000E+00  0.00000000E+00
  0.00000000E+00  0.00000000E+00  0.00000000E+00
  0.00000000E+00  0.00000000E+00  0.00000000E+00
  0.00000000E+00  0.00000000E+00  0.00000000E+00
  0.00000000E+00  0.00000000E+00  0.00000000E+00
  0.00000000E+00  0.00000000E+00  0.00000000E+00
  0.00000000E+00  0.00000000E+00  0.00000000E+00
  0.00000000E+00  0.00000000E+00  0.00000000E+00
  0.00000000E+00  0.00000000E+00  0.00000000E+00
  0.00000000E+00  0.00000000E+00  0.00000000E+00
  0.00000000E+00  0.00000000E+00  0.00000000E+00
  0.00000000E+00  0.00000000E+00  0.00000000E+00
  0.00000000E+00  0.00000000E+00  0.00000000E+00
  0.00000000E+00  0.00000000E+00  0.00000000E+00
  0.00000000E+00  0.00000000E+00  0.00000000E+00
  0.00000000E+00  0.00000000E+00  0.00000000E+00
  0.00000000E+00  0.00000000E+00  0.00000000E+00
  0.00000000E+00  0.00000000E+00  0.00000000E+00
  0.00000000E+00  0.00000000E+00  0.00000000E+00
  0.00000000E+00  0.00000000E+00  0.00000000E+00
  0.00000000E+00  0.00000000E+00  0.00000000E+00
  0.00000000E+00  0.00000000E+00  0.00000000E+00
  0.00000000E+00  0.00000000E+00  0.00000000E+00
  0.00000000E+00  0.00000000E+00  0.00000000E+00
  0.00000000E+00  0.00000000E+00  0.00000000E+00
  0.00000000E+00  0.00000000E+00  0.00000000E+00
  0.00000000E+00  0.00000000E+00  0.00000000E+00
  0.00000000E+00  0.00000000E+00  0.00000000E+00
  0.00000000E+00  0.00000000E+00  0.00000000E+00
  0.00000000E+00  0.00000000E+00  0.00000000E+00
  0.00000000E+00  0.00000000E+00  0.00000000E+00
  0.00000000E+00  0.00000000E+00  0.00000000E+00
  0.00000000E+00  0.00000000E+00  0.00000000E+00
  0.00000000E+00  0.00000000E+00  0.00000000E+00
  0.00000000E+00  0.00000000E+00  0.00000000E+00
  0.00000000E+00  0.00000000E+00  0.00000000E+00
  0.00000000E+00  0.00000000E+00  0.00000000E+00
  0.00000000E+00  0.00000000E+00  0.00000000E+00
  0.00000000E+00  0.00000000E+00  0.00000000E+00
  0.00000000E+00  0.00000000E+00  0.00000000E+00
  0.00000000E+00  0.00000000E+00  0.00000000E+00
  0.00000000E+00  0.00000000E+00  0.00000000E+00
  0.00000000E+00  0.00000000E+00  0.00000000E+00
  0.00000000E+00  0.00000000E+00  0.00000000E+00
  0.00000000E+00  0.00000000E+00  0.00000000E+00
  0.00000000E+00  0.00000000E+00  0.00000000E+00
  0.00000000E+00  0.00000000E+00  0.00000000E+00
  0.00000000E+00  0.00000000E+00  0.00000000E+00
  0.00000000E+00  0.00000000E+00  0.00000000E+00
  0.00000000E+00  0.00000000E+00  0.00000000E+00
  0.00000000E+00  0.00000000E+00  0.00000000E+00
  0.00000000E+00  0.00000000E+00  0.00000000E+00
  0.00000000E+00  0.00000000E+00  0.00000000E+00
  0.00000000E+00  0.00000000E+00  0.00000000E+00
  0.00000000E+00  0.00000000E+00  0.00000000E+00
  0.00000000E+00  0.00000000E+00  0.00000000E+00
  0.00000000E+00  0.00000000E+00  0.00000000E+00
  0.00000000E+00  0.00000000E+00  0.00000000E+00
  0.00000000E+00  0.00000000E+00  0.00000000E+00
  0.00000000E+00  0.00000000E+00  0.00000000E+00
  0.00000000E+00  0.00000000E+00  0.00000000E+00
  0.00000000E+00  0.00000000E+00  0.00000000E+00
  0.00000000E+00  0.00000000E+00  0.00000000E+00
  0.00000000E+00  0.00000000E+00  0.00000000E+00
  0.00000000E+00  0.00000000E+00  0.00000000E+00
  0.00000000E+00  0.00000000E+00  0.00000000E+00
  0.00000000E+00  0.00000000E+00  0.00000000E+00
  0.00000000E+00  0.00000000E+00  0.00000000E+00
  0.00000000E+00  0.00000000E+00  0.00000000E+00
  0.00000000E+00  0.00000000E+00  0.00000000E+00
  0.00000000E+00  0.00000000E+00  0.00000000E+00
  0.00000000E+00  0.00000000E+00  0.00000000E+00
  0.00000000E+00  0.00000000E+00  0.00000000E+00
  0.00000000E+00  0.00000000E+00  0.00000000E+00
  0.00000000E+00  0.00000000E+00  0.00000000E+00
  0.00000000E+00  0.00000000E+00  0.00000000E+00
  0.00000000E+00  0.00000000E+00  0.00000000E+00
  0.00000000E+00  0.00000000E+00  0.00000000E+00
  0.00000000E+00  0.00000000E+00  0.00000000E+00
  0.00000000E+00  0.00000000E+00  0.00000000E+00
  0.00000000E+00  0.00000000E+00  0.00000000E+00
