# Supplementary material for: Influence of Domain Size and Support Composition on the Reducibility of SiO2 and TiO2 Supported Tungsten Oxide Clusters
Source: J Phys Chem C Nanomater Interfaces. 2024 Aug 14;128(33):13864–78. doi: 10.1021/acs.jpcc.4c03652 (PMC11345822; doi:10.1021/acs.jpcc.4c03652)
Supplement: Supplementary file 2 — jp4c03652_si_002.zip [file jp4c03652_si_002.zip › structures/anatase/dimer/CONTCAR-a-d-1O-2H]

 O Ti  W  H                             
   1.00000000000000     
    11.4081299999999999    0.0000000000000000    0.0000000000000000
    -3.8027099998844447   10.4632343188398895    0.0000000000000000
     0.0000000000000000   -0.7889576715572481   24.7987486608310626
   O    Ti   W    H 
    77    36     2     2
Selective dynamics
Direct
  0.0541916666666680  0.1625744999999981  0.1187380000000005   F   F   F
  0.0767609999999976  0.2302825000000013  0.0241200000000035   F   F   F
  0.1719989999999996  0.0159969999999987  0.0598340000000022   F   F   F
  0.2922866666666692  0.3768604999999994  0.0830229999999972   F   F   F
  0.1038395663549899  0.3081047692388383  0.2651302271994561   T   T   T
  0.1233677969794519  0.3707628044609519  0.1686306498716333   T   T   T
  0.2189658235500460  0.1568702579789680  0.2043258004097404   T   T   T
  0.0052474461619838  0.0190457592172060  0.2280064969940095   T   T   T
  0.1543516672174011  0.4636522756221679  0.4068077588302941   T   T   T
  0.1714933330508624  0.0200818737689665  0.3102346477807137   T   T   T
  0.2689620760040971  0.3096197477660423  0.3500011860806414   T   T   T
  0.0591056232492958  0.1701505819813527  0.3784488082808166   T   T   T
  0.0541916666666680  0.6625744999999981  0.1187380000000005   F   F   F
  0.0767609999999976  0.7302825000000013  0.0241200000000035   F   F   F
  0.1719989999999996  0.5159969999999987  0.0598340000000022   F   F   F
  0.2922866666666692  0.8768604999999994  0.0830229999999972   F   F   F
  0.0980477413980811  0.8055631535870191  0.2654614684463086   T   T   T
  0.1221394194862001  0.8693764279054658  0.1689380012203036   T   T   T
  0.2188869911687829  0.6579524676133930  0.2043957723541220   T   T   T
  0.0045620670434974  0.5172311963747511  0.2282263551118529   T   T   T
  0.1508624151824934  0.9623611982603140  0.4064983024977462   T   T   T
  0.1738448617728702  0.5242732937826492  0.3104835767005537   T   T   T
  0.2679856063175554  0.8085163617079792  0.3495327280106613   T   T   T
  0.0560668576050716  0.6694192163214061  0.3821309024068444   T   T   T
  0.3875249999999966  0.1625744999999981  0.1187380000000005   F   F   F
  0.4100943333333333  0.2302825000000013  0.0241200000000035   F   F   F
  0.5053323333333353  0.0159969999999987  0.0598340000000022   F   F   F
  0.6256199999999978  0.3768604999999994  0.0830229999999972   F   F   F
  0.4388067245871616  0.3028273686362145  0.2661054704423144   T   T   T
  0.4565875960991570  0.3694456582422003  0.1694895900478289   T   T   T
  0.5504604221904442  0.1543992938595896  0.2030927818261301   T   T   T
  0.3381885643511645  0.0165225114144221  0.2279548054962593   T   T   T
  0.4823767436333310  0.4538358892587074  0.4121902060179272   T   T   T
  0.5106979129612064  0.0249469494443998  0.3113774685085288   T   T   T
  0.6096337856722983  0.3338981681383733  0.3604956198922899   T   T   T
  0.3898505553090844  0.1693294797662740  0.3771640179044750   T   T   T
  0.3875249999999966  0.6625744999999981  0.1187380000000005   F   F   F
  0.4100943333333333  0.7302825000000013  0.0241200000000035   F   F   F
  0.5053323333333353  0.5159969999999987  0.0598340000000022   F   F   F
  0.6256199999999978  0.8768604999999994  0.0830229999999972   F   F   F
  0.4367942919768236  0.8064649510591223  0.2663179981272641   T   T   T
  0.4559000676156820  0.8691906496733725  0.1692572899462027   T   T   T
  0.5523320731434813  0.6560996925640460  0.2038955692590256   T   T   T
  0.3393458381045963  0.5176912427892650  0.2277568787111482   T   T   T
  0.4853907498958221  0.9622630105167408  0.4078670674119210   T   T   T
  0.5047261606525691  0.5216179597388442  0.3117711907248260   T   T   T
  0.6064195878728510  0.8010407200108338  0.3513055260079779   T   T   T
  0.3893617898841464  0.6714450317328899  0.3813045468398178   T   T   T
  0.7208583333333323  0.1625744999999981  0.1187380000000005   F   F   F
  0.7434276666666690  0.2302825000000013  0.0241200000000035   F   F   F
  0.8386656666666639  0.0159969999999987  0.0598340000000022   F   F   F
  0.9589533333333335  0.3768604999999994  0.0830229999999972   F   F   F
  0.7589644337123158  0.3006308389640177  0.2664567357061447   T   T   T
  0.7886407449191414  0.3699254429170608  0.1699145568995774   T   T   T
  0.8852013622067271  0.1590204826020307  0.2047552754304631   T   T   T
  0.6715637837497100  0.0171760544859395  0.2271924666776692   T   T   T
  0.8165366606564439  0.4500028134082548  0.4152799056184244   T   T   T
  0.8384489806303943  0.0280795566978670  0.3133447612363820   T   T   T
  0.9353779552791495  0.3078976488027446  0.3480547808845889   T   T   T
  0.7189644197975198  0.1752398823631761  0.3840378198387709   T   T   T
  0.7208583333333323  0.6625744999999981  0.1187380000000005   F   F   F
  0.7434276666666690  0.7302825000000013  0.0241200000000035   F   F   F
  0.8386656666666639  0.5159969999999987  0.0598340000000022   F   F   F
  0.9589533333333335  0.8768604999999994  0.0830229999999972   F   F   F
  0.7695900401516236  0.8079057324134967  0.2648634000304266   T   T   T
  0.7903425873618839  0.8720533970310415  0.1691907598271576   T   T   T
  0.8837649972884510  0.6549435104395568  0.2038810724018829   T   T   T
  0.6726834593729832  0.5192374559474298  0.2296889940076755   T   T   T
  0.8240678717810584  0.9606830690045810  0.4088393341264216   T   T   T
  0.8407733201911773  0.5180263744599169  0.3134628741256548   T   T   T
  0.9237761496436498  0.7961151111615927  0.3510900035318329   T   T   T
  0.7125933389212250  0.6420652540377978  0.3953889681963861   T   T   T
  0.6719417783742833  0.5454365263901680  0.5002710737556353   T   T   T
  0.6169507404308091  0.2916413465344364  0.4705973949389869   T   T   T
  0.6862498973681458  0.0995582625101636  0.5226042302470363   T   T   T
  0.8375188433867087  0.3464889570109849  0.5443248253696586   T   T   T
  0.8997194519173785  0.2093653961977436  0.4569500140599604   T   T   T
  0.1130953333333338  0.3392855000000026  0.0892860000000013   F   F   F
  0.0178569999999993  0.0535714999999968  0.0535709999999980   F   F   F
  0.1582053374195441  0.4757670660409111  0.2313156902750376   T   T   T
  0.0647079607622646  0.1952392989669924  0.1985656512382220   T   T   T
  0.2038020468833606  0.1152314982027401  0.3723260066918555   T   T   T
  0.1143968801739998  0.3462218495520877  0.3459640285174701   T   T   T
  0.1130953333333338  0.8392855000000026  0.0892860000000013   F   F   F
  0.0178569999999993  0.5535714999999968  0.0535709999999980   F   F   F
  0.1571678068680637  0.9755672664414564  0.2312580715883321   T   T   T
  0.0654166133635379  0.6950823883494501  0.1987455365673868   T   T   T
  0.2047658299531026  0.6164250689768449  0.3732898142391532   T   T   T
  0.1133272232174063  0.8440159705771008  0.3465281895191351   T   T   T
  0.4464286666666695  0.3392855000000026  0.0892860000000013   F   F   F
  0.3511903333333350  0.0535714999999968  0.0535709999999980   F   F   F
  0.4936003595816695  0.4798378091599563  0.2307478568842449   T   T   T
  0.3968289410551628  0.1913229893478575  0.1969574433333535   T   T   T
  0.5356691502147296  0.1139361073691699  0.3754651805249635   T   T   T
  0.4390945673433823  0.3372824088964187  0.3409203183688252   T   T   T
  0.4464286666666695  0.8392855000000026  0.0892860000000013   F   F   F
  0.3511903333333350  0.5535714999999968  0.0535709999999980   F   F   F
  0.4909376853472819  0.9755429562860838  0.2320888299508028   T   T   T
  0.3969552068485178  0.6948895985617115  0.1982513614195223   T   T   T
  0.5363491356723172  0.6220968949781885  0.3724436098501671   T   T   T
  0.4457365601698809  0.8443057741080667  0.3460136564039963   T   T   T
  0.7797619999999981  0.3392855000000026  0.0892860000000013   F   F   F
  0.6845236666666636  0.0535714999999968  0.0535709999999980   F   F   F
  0.8252211921041716  0.4797762497807370  0.2311798212623263   T   T   T
  0.7292556952895242  0.1914229407191254  0.1967628769656918   T   T   T
  0.8802602395641183  0.1252734520297304  0.3869807830475611   T   T   T
  0.7840531118842903  0.3348622960710441  0.3404419304881372   T   T   T
  0.7797619999999981  0.8392855000000026  0.0892860000000013   F   F   F
  0.6845236666666636  0.5535714999999968  0.0535709999999980   F   F   F
  0.8257575394778605  0.9798439179330114  0.2333251228407488   T   T   T
  0.7327567509679958  0.6992399128025384  0.1980807681523367   T   T   T
  0.8768210233461927  0.6198960139821337  0.3741093454302853   T   T   T
  0.7867737044052345  0.8647816562695282  0.3428410548272099   T   T   T
  0.6542163794057511  0.4690952378200877  0.4297905615302806   T   T   T
  0.7690907461730240  0.2402606544526798  0.4918036101710225   T   T   T
  0.6985511196288554  0.6372518282673600  0.5088359062327952   T   T   T
  0.5629241050775442  0.2833501711750171  0.5020065767760959   T   T   T
 
  0.00000000E+00  0.00000000E+00  0.00000000E+00
  0.00000000E+00  0.00000000E+00  0.00000000E+00
  0.00000000E+00  0.00000000E+00  0.00000000E+00
  0.00000000E+00  0.00000000E+00  0.00000000E+00
  0.00000000E+00  0.00000000E+00  0.00000000E+00
  0.00000000E+00  0.00000000E+00  0.00000000E+00
  0.00000000E+00  0.00000000E+00  0.00000000E+00
  0.00000000E+00  0.00000000E+00  0.00000000E+00
  0.00000000E+00  0.00000000E+00  0.00000000E+00
  0.00000000E+00  0.00000000E+00  0.00000000E+00
  0.00000000E+00  0.00000000E+00  0.00000000E+00
  0.00000000E+00  0.00000000E+00  0.00000000E+00
  0.00000000E+00  0.00000000E+00  0.00000000E+00
  0.00000000E+00  0.00000000E+00  0.00000000E+00
  0.00000000E+00  0.00000000E+00  0.00000000E+00
  0.00000000E+00  0.00000000E+00  0.00000000E+00
  0.00000000E+00  0.00000000E+00  0.00000000E+00
  0.00000000E+00  0.00000000E+00  0.00000000E+00
  0.00000000E+00  0.00000000E+00  0.00000000E+00
  0.00000000E+00  0.00000000E+00  0.00000000E+00
  0.00000000E+00  0.00000000E+00  0.00000000E+00
  0.00000000E+00  0.00000000E+00  0.00000000E+00
  0.00000000E+00  0.00000000E+00  0.00000000E+00
  0.00000000E+00  0.00000000E+00  0.00000000E+00
  0.00000000E+00  0.00000000E+00  0.00000000E+00
  0.00000000E+00  0.00000000E+00  0.00000000E+00
  0.00000000E+00  0.00000000E+00  0.00000000E+00
  0.00000000E+00  0.00000000E+00  0.00000000E+00
  0.00000000E+00  0.00000000E+00  0.00000000E+00
  0.00000000E+00  0.00000000E+00  0.00000000E+00
  0.00000000E+00  0.00000000E+00  0.00000000E+00
  0.00000000E+00  0.00000000E+00  0.00000000E+00
  0.00000000E+00  0.00000000E+00  0.00000000E+00
  0.00000000E+00  0.00000000E+00  0.00000000E+00
  0.00000000E+00  0.00000000E+00  0.00000000E+00
  0.00000000E+00  0.00000000E+00  0.00000000E+00
  0.00000000E+00  0.00000000E+00  0.00000000E+00
  0.00000000E+00  0.00000000E+00  0.00000000E+00
  0.00000000E+00  0.00000000E+00  0.00000000E+00
  0.00000000E+00  0.00000000E+00  0.00000000E+00
  0.00000000E+00  0.00000000E+00  0.00000000E+00
  0.00000000E+00  0.00000000E+00  0.00000000E+00
  0.00000000E+00  0.00000000E+00  0.00000000E+00
  0.00000000E+00  0.00000000E+00  0.00000000E+00
  0.00000000E+00  0.00000000E+00  0.00000000E+00
  0.00000000E+00  0.00000000E+00  0.00000000E+00
  0.00000000E+00  0.00000000E+00  0.00000000E+00
  0.00000000E+00  0.00000000E+00  0.00000000E+00
  0.00000000E+00  0.00000000E+00  0.00000000E+00
  0.00000000E+00  0.00000000E+00  0.00000000E+00
  0.00000000E+00  0.00000000E+00  0.00000000E+00
  0.00000000E+00  0.00000000E+00  0.00000000E+00
  0.00000000E+00  0.00000000E+00  0.00000000E+00
  0.00000000E+00  0.00000000E+00  0.00000000E+00
  0.00000000E+00  0.00000000E+00  0.00000000E+00
  0.00000000E+00  0.00000000E+00  0.00000000E+00
  0.00000000E+00  0.00000000E+00  0.00000000E+00
  0.00000000E+00  0.00000000E+00  0.00000000E+00
  0.00000000E+00  0.00000000E+00  0.00000000E+00
  0.00000000E+00  0.00000000E+00  0.00000000E+00
  0.00000000E+00  0.00000000E+00  0.00000000E+00
  0.00000000E+00  0.00000000E+00  0.00000000E+00
  0.00000000E+00  0.00000000E+00  0.00000000E+00
  0.00000000E+00  0.00000000E+00  0.00000000E+00
  0.00000000E+00  0.00000000E+00  0.00000000E+00
  0.00000000E+00  0.00000000E+00  0.00000000E+00
  0.00000000E+00  0.00000000E+00  0.00000000E+00
  0.00000000E+00  0.00000000E+00  0.00000000E+00
  0.00000000E+00  0.00000000E+00  0.00000000E+00
  0.00000000E+00  0.00000000E+00  0.00000000E+00
  0.00000000E+00  0.00000000E+00  0.00000000E+00
  0.00000000E+00  0.00000000E+00  0.00000000E+00
  0.00000000E+00  0.00000000E+00  0.00000000E+00
  0.00000000E+00  0.00000000E+00  0.00000000E+00
  0.00000000E+00  0.00000000E+00  0.00000000E+00
  0.00000000E+00  0.00000000E+00  0.00000000E+00
  0.00000000E+00  0.00000000E+00  0.00000000E+00
  0.00000000E+00  0.00000000E+00  0.00000000E+00
  0.00000000E+00  0.00000000E+00  0.00000000E+00
  0.00000000E+00  0.00000000E+00  0.00000000E+00
  0.00000000E+00  0.00000000E+00  0.00000000E+00
  0.00000000E+00  0.00000000E+00  0.00000000E+00
  0.00000000E+00  0.00000000E+00  0.00000000E+00
  0.00000000E+00  0.00000000E+00  0.00000000E+00
  0.00000000E+00  0.00000000E+00  0.00000000E+00
  0.00000000E+00  0.00000000E+00  0.00000000E+00
  0.00000000E+00  0.00000000E+00  0.00000000E+00
  0.00000000E+00  0.00000000E+00  0.00000000E+00
  0.00000000E+00  0.00000000E+00  0.00000000E+00
  0.00000000E+00  0.00000000E+00  0.00000000E+00
  0.00000000E+00  0.00000000E+00  0.00000000E+00
  0.00000000E+00  0.00000000E+00  0.00000000E+00
  0.00000000E+00  0.00000000E+00  0.00000000E+00
  0.00000000E+00  0.00000000E+00  0.00000000E+00
  0.00000000E+00  0.00000000E+00  0.00000000E+00
  0.00000000E+00  0.00000000E+00  0.00000000E+00
  0.00000000E+00  0.00000000E+00  0.00000000E+00
  0.00000000E+00  0.00000000E+00  0.00000000E+00
  0.00000000E+00  0.00000000E+00  0.00000000E+00
  0.00000000E+00  0.00000000E+00  0.00000000E+00
  0.00000000E+00  0.00000000E+00  0.00000000E+00
  0.00000000E+00  0.00000000E+00  0.00000000E+00
  0.00000000E+00  0.00000000E+00  0.00000000E+00
  0.00000000E+00  0.00000000E+00  0.00000000E+00
  0.00000000E+00  0.00000000E+00  0.00000000E+00
  0.00000000E+00  0.00000000E+00  0.00000000E+00
  0.00000000E+00  0.00000000E+00  0.00000000E+00
  0.00000000E+00  0.00000000E+00  0.00000000E+00
  0.00000000E+00  0.00000000E+00  0.00000000E+00
  0.00000000E+00  0.00000000E+00  0.00000000E+00
  0.00000000E+00  0.00000000E+00  0.00000000E+00
  0.00000000E+00  0.00000000E+00  0.00000000E+00
  0.00000000E+00  0.00000000E+00  0.00000000E+00
  0.00000000E+00  0.00000000E+00  0.00000000E+00
  0.00000000E+00  0.00000000E+00  0.00000000E+00
  0.00000000E+00  0.00000000E+00  0.00000000E+00
  0.00000000E+00  0.00000000E+00  0.00000000E+00
