# Supplementary material for: Influence of Domain Size and Support Composition on the Reducibility of SiO2 and TiO2 Supported Tungsten Oxide Clusters
Source: J Phys Chem C Nanomater Interfaces. 2024 Aug 14;128(33):13864–78. doi: 10.1021/acs.jpcc.4c03652 (PMC11345822; doi:10.1021/acs.jpcc.4c03652)
Supplement: Supplementary file 2 — jp4c03652_si_002.zip [file jp4c03652_si_002.zip › structures/anatase/dimer/CONTCAR-a-d]

 O Ti  W                                
   1.00000000000000     
    11.4081299999999999    0.0000000000000000    0.0000000000000000
    -3.8027099998844447   10.4632343188398895    0.0000000000000000
     0.0000000000000000   -0.7889576715572481   24.7987486608310626
   O    Ti   W 
    78    36     2
Selective dynamics
Direct
  0.0541916666666680  0.1625744999999981  0.1187380000000005   F   F   F
  0.0767609999999976  0.2302825000000013  0.0241200000000035   F   F   F
  0.1719989999999996  0.0159969999999987  0.0598340000000022   F   F   F
  0.2922866666666692  0.3768604999999994  0.0830229999999972   F   F   F
  0.1035784446349524  0.3084280731506893  0.2645407882680255   T   T   T
  0.1222684763845062  0.3701214886280038  0.1683995182900365   T   T   T
  0.2186828875500010  0.1568813449140700  0.2033370444499036   T   T   T
  0.0056927717758530  0.0190807489084476  0.2278124390155517   T   T   T
  0.1522279200268449  0.4658343910105582  0.4069579411996028   T   T   T
  0.1695092350370683  0.0196889791811719  0.3094012521275392   T   T   T
  0.2727669431852536  0.3150666633111420  0.3519961580139347   T   T   T
  0.0580190779704035  0.1717772279478395  0.3754536854343462   T   T   T
  0.0541916666666680  0.6625744999999981  0.1187380000000005   F   F   F
  0.0767609999999976  0.7302825000000013  0.0241200000000035   F   F   F
  0.1719989999999996  0.5159969999999987  0.0598340000000022   F   F   F
  0.2922866666666692  0.8768604999999994  0.0830229999999972   F   F   F
  0.1030046507913087  0.8059588137620449  0.2645049839403507   T   T   T
  0.1232769255997422  0.8707659892021730  0.1683529928801507   T   T   T
  0.2198650801761237  0.6595022570788348  0.2036347961493762   T   T   T
  0.0064631506318692  0.5192765120635434  0.2264132191925752   T   T   T
  0.1548900918300113  0.9681209440890644  0.4062512387728501   T   T   T
  0.1762499850153980  0.5255891527061228  0.3099335324440475   T   T   T
  0.2687763696059469  0.8072305474535204  0.3512173219041896   T   T   T
  0.0535024446002679  0.6698407074349768  0.3814881286827056   T   T   T
  0.3875249999999966  0.1625744999999981  0.1187380000000005   F   F   F
  0.4100943333333333  0.2302825000000013  0.0241200000000035   F   F   F
  0.5053323333333353  0.0159969999999987  0.0598340000000022   F   F   F
  0.6256199999999978  0.3768604999999994  0.0830229999999972   F   F   F
  0.4329975083831958  0.3083654723629162  0.2634764894121179   T   T   T
  0.4578941870560556  0.3707643730305665  0.1682962435527284   T   T   T
  0.5521091793964266  0.1582259482811919  0.2046504326929094   T   T   T
  0.3394785029119446  0.0196398226342195  0.2283656174399580   T   T   T
  0.5287904686246182  0.4600189793724288  0.4047965210622620   T   T   T
  0.5065475195748613  0.0203866706196931  0.3139878096513264   T   T   T
  0.6013518052135468  0.3015016814734169  0.3417995969051090   T   T   T
  0.3854679196551496  0.1668933831551236  0.3710273279637512   T   T   T
  0.3875249999999966  0.6625744999999981  0.1187380000000005   F   F   F
  0.4100943333333333  0.7302825000000013  0.0241200000000035   F   F   F
  0.5053323333333353  0.5159969999999987  0.0598340000000022   F   F   F
  0.6256199999999978  0.8768604999999994  0.0830229999999972   F   F   F
  0.4340333027323488  0.8060632680386093  0.2655081241955514   T   T   T
  0.4569090539697185  0.8726374281527982  0.1694570694074866   T   T   T
  0.5528633701501314  0.6596456700345954  0.2036168957355710   T   T   T
  0.3388300416340769  0.5189630395703642  0.2251360718563536   T   T   T
  0.4874957354795063  0.9620812260374854  0.4099976478063229   T   T   T
  0.4973231204492519  0.5237949274141911  0.3097687739878626   T   T   T
  0.5992299064619391  0.8039896375728652  0.3494854918286435   T   T   T
  0.3903858147629474  0.6663449535791711  0.3824130240592852   T   T   T
  0.7208583333333323  0.1625744999999981  0.1187380000000005   F   F   F
  0.7434276666666690  0.2302825000000013  0.0241200000000035   F   F   F
  0.8386656666666639  0.0159969999999987  0.0598340000000022   F   F   F
  0.9589533333333335  0.3768604999999994  0.0830229999999972   F   F   F
  0.7714571995574615  0.3044913583103906  0.2631975965673788   T   T   T
  0.7883728075449880  0.3704600428597002  0.1685789507862669   T   T   T
  0.8854412318286917  0.1579439432259549  0.2040459070730427   T   T   T
  0.6718627561872315  0.0191568062755176  0.2281630412063770   T   T   T
  0.7841652047688211  0.4738512085413095  0.4096627908940735   T   T   T
  0.8387612112272104  0.0245173408236435  0.3130156801250439   T   T   T
  0.9353962790018563  0.3144117146545328  0.3504712248562134   T   T   T
  0.7217866124379175  0.1723996844580581  0.3781565324115189   T   T   T
  0.7208583333333323  0.6625744999999981  0.1187380000000005   F   F   F
  0.7434276666666690  0.7302825000000013  0.0241200000000035   F   F   F
  0.8386656666666639  0.5159969999999987  0.0598340000000022   F   F   F
  0.9589533333333335  0.8768604999999994  0.0830229999999972   F   F   F
  0.7680730088532062  0.8066663066074103  0.2650069582691031   T   T   T
  0.7897533978720700  0.8721420746264409  0.1692233546069591   T   T   T
  0.8850881723471165  0.6581513328738322  0.2035865493720885   T   T   T
  0.6723036168492011  0.5195583509890607  0.2288786195132920   T   T   T
  0.8200059267806332  0.9584704453301768  0.4084118578464865   T   T   T
  0.8453814295417755  0.5197113749986239  0.3104009090511519   T   T   T
  0.9347085931083894  0.8049866057159790  0.3477232522995774   T   T   T
  0.7241086939677630  0.6751650177377240  0.3779444904463667   T   T   T
  0.5997723955932559  0.4887332820988284  0.5075999293629023   T   T   T
  0.7630642319986075  0.3622467655295378  0.5044903456688998   T   T   T
  0.5455607709760444  0.2363134156677920  0.4502051042830855   T   T   T
  0.7249383828964018  0.1041232814762962  0.5461166869144735   T   T   T
  0.9532484316212283  0.2986628285990437  0.5702900850010697   T   T   T
  0.9035700782807676  0.1942085079852283  0.4582224619477407   T   T   T
  0.1130953333333338  0.3392855000000026  0.0892860000000013   F   F   F
  0.0178569999999993  0.0535714999999968  0.0535709999999980   F   F   F
  0.1598011073149784  0.4771839217652916  0.2309933728778464   T   T   T
  0.0644322563178400  0.1962713476923444  0.1998900180137337   T   T   T
  0.2043658526990922  0.1206721888046080  0.3701891901554433   T   T   T
  0.1148879272157169  0.3484848526730995  0.3475503234510846   T   T   T
  0.1130953333333338  0.8392855000000026  0.0892860000000013   F   F   F
  0.0178569999999993  0.5535714999999968  0.0535709999999980   F   F   F
  0.1578060257295176  0.9766107854776023  0.2310022248486131   T   T   T
  0.0671896800386064  0.6970233093765378  0.2001408553177820   T   T   T
  0.2077431699167037  0.6188750092757047  0.3727764924777341   T   T   T
  0.1170887306499585  0.8480024213579329  0.3486260849584746   T   T   T
  0.4464286666666695  0.3392855000000026  0.0892860000000013   F   F   F
  0.3511903333333350  0.0535714999999968  0.0535709999999980   F   F   F
  0.4929746157329337  0.4811351571582106  0.2298887079746433   T   T   T
  0.3982964451947750  0.1944295326435642  0.1984700028432924   T   T   T
  0.5383951189011239  0.1218626015654514  0.3816516107856103   T   T   T
  0.4490288761833952  0.3391635406434412  0.3413337934802115   T   T   T
  0.4464286666666695  0.8392855000000026  0.0892860000000013   F   F   F
  0.3511903333333350  0.5535714999999968  0.0535709999999980   F   F   F
  0.4914706020898959  0.9772469592049413  0.2356811170534251   T   T   T
  0.3992203251678680  0.7009653182294562  0.1994205296313130   T   T   T
  0.5404982275317975  0.6199868725956608  0.3712475635520244   T   T   T
  0.4497002894969807  0.8510723389382796  0.3491278875435017   T   T   T
  0.7797619999999981  0.3392855000000026  0.0892860000000013   F   F   F
  0.6845236666666636  0.0535714999999968  0.0535709999999980   F   F   F
  0.8255362025855707  0.4823961936837168  0.2295123451284835   T   T   T
  0.7301169128110832  0.1911634814049725  0.1973783143514195   T   T   T
  0.8765989032876181  0.1266524747834177  0.3871840085632500   T   T   T
  0.7785305144027057  0.3340679705887406  0.3380138046408837   T   T   T
  0.7797619999999981  0.8392855000000026  0.0892860000000013   F   F   F
  0.6845236666666636  0.5535714999999968  0.0535709999999980   F   F   F
  0.8266896973730187  0.9808198188566809  0.2376309734970061   T   T   T
  0.7333989305974884  0.7040673618368569  0.1988876706258327   T   T   T
  0.8738380585144313  0.6266213555371454  0.3693629812643037   T   T   T
  0.7815750414570884  0.8536325572985062  0.3471543412451644   T   T   T
  0.6464894844686909  0.4012899117723755  0.4590980336983391   T   T   T
  0.8373548433158643  0.2386379842437886  0.5214532406889956   T   T   T
 
  0.00000000E+00  0.00000000E+00  0.00000000E+00
  0.00000000E+00  0.00000000E+00  0.00000000E+00
  0.00000000E+00  0.00000000E+00  0.00000000E+00
  0.00000000E+00  0.00000000E+00  0.00000000E+00
  0.00000000E+00  0.00000000E+00  0.00000000E+00
  0.00000000E+00  0.00000000E+00  0.00000000E+00
  0.00000000E+00  0.00000000E+00  0.00000000E+00
  0.00000000E+00  0.00000000E+00  0.00000000E+00
  0.00000000E+00  0.00000000E+00  0.00000000E+00
  0.00000000E+00  0.00000000E+00  0.00000000E+00
  0.00000000E+00  0.00000000E+00  0.00000000E+00
  0.00000000E+00  0.00000000E+00  0.00000000E+00
  0.00000000E+00  0.00000000E+00  0.00000000E+00
  0.00000000E+00  0.00000000E+00  0.00000000E+00
  0.00000000E+00  0.00000000E+00  0.00000000E+00
  0.00000000E+00  0.00000000E+00  0.00000000E+00
  0.00000000E+00  0.00000000E+00  0.00000000E+00
  0.00000000E+00  0.00000000E+00  0.00000000E+00
  0.00000000E+00  0.00000000E+00  0.00000000E+00
  0.00000000E+00  0.00000000E+00  0.00000000E+00
  0.00000000E+00  0.00000000E+00  0.00000000E+00
  0.00000000E+00  0.00000000E+00  0.00000000E+00
  0.00000000E+00  0.00000000E+00  0.00000000E+00
  0.00000000E+00  0.00000000E+00  0.00000000E+00
  0.00000000E+00  0.00000000E+00  0.00000000E+00
  0.00000000E+00  0.00000000E+00  0.00000000E+00
  0.00000000E+00  0.00000000E+00  0.00000000E+00
  0.00000000E+00  0.00000000E+00  0.00000000E+00
  0.00000000E+00  0.00000000E+00  0.00000000E+00
  0.00000000E+00  0.00000000E+00  0.00000000E+00
  0.00000000E+00  0.00000000E+00  0.00000000E+00
  0.00000000E+00  0.00000000E+00  0.00000000E+00
  0.00000000E+00  0.00000000E+00  0.00000000E+00
  0.00000000E+00  0.00000000E+00  0.00000000E+00
  0.00000000E+00  0.00000000E+00  0.00000000E+00
  0.00000000E+00  0.00000000E+00  0.00000000E+00
  0.00000000E+00  0.00000000E+00  0.00000000E+00
  0.00000000E+00  0.00000000E+00  0.00000000E+00
  0.00000000E+00  0.00000000E+00  0.00000000E+00
  0.00000000E+00  0.00000000E+00  0.00000000E+00
  0.00000000E+00  0.00000000E+00  0.00000000E+00
  0.00000000E+00  0.00000000E+00  0.00000000E+00
  0.00000000E+00  0.00000000E+00  0.00000000E+00
  0.00000000E+00  0.00000000E+00  0.00000000E+00
  0.00000000E+00  0.00000000E+00  0.00000000E+00
  0.00000000E+00  0.00000000E+00  0.00000000E+00
  0.00000000E+00  0.00000000E+00  0.00000000E+00
  0.00000000E+00  0.00000000E+00  0.00000000E+00
  0.00000000E+00  0.00000000E+00  0.00000000E+00
  0.00000000E+00  0.00000000E+00  0.00000000E+00
  0.00000000E+00  0.00000000E+00  0.00000000E+00
  0.00000000E+00  0.00000000E+00  0.00000000E+00
  0.00000000E+00  0.00000000E+00  0.00000000E+00
  0.00000000E+00  0.00000000E+00  0.00000000E+00
  0.00000000E+00  0.00000000E+00  0.00000000E+00
  0.00000000E+00  0.00000000E+00  0.00000000E+00
  0.00000000E+00  0.00000000E+00  0.00000000E+00
  0.00000000E+00  0.00000000E+00  0.00000000E+00
  0.00000000E+00  0.00000000E+00  0.00000000E+00
  0.00000000E+00  0.00000000E+00  0.00000000E+00
  0.00000000E+00  0.00000000E+00  0.00000000E+00
  0.00000000E+00  0.00000000E+00  0.00000000E+00
  0.00000000E+00  0.00000000E+00  0.00000000E+00
  0.00000000E+00  0.00000000E+00  0.00000000E+00
  0.00000000E+00  0.00000000E+00  0.00000000E+00
  0.00000000E+00  0.00000000E+00  0.00000000E+00
  0.00000000E+00  0.00000000E+00  0.00000000E+00
  0.00000000E+00  0.00000000E+00  0.00000000E+00
  0.00000000E+00  0.00000000E+00  0.00000000E+00
  0.00000000E+00  0.00000000E+00  0.00000000E+00
  0.00000000E+00  0.00000000E+00  0.00000000E+00
  0.00000000E+00  0.00000000E+00  0.00000000E+00
  0.00000000E+00  0.00000000E+00  0.00000000E+00
  0.00000000E+00  0.00000000E+00  0.00000000E+00
  0.00000000E+00  0.00000000E+00  0.00000000E+00
  0.00000000E+00  0.00000000E+00  0.00000000E+00
  0.00000000E+00  0.00000000E+00  0.00000000E+00
  0.00000000E+00  0.00000000E+00  0.00000000E+00
  0.00000000E+00  0.00000000E+00  0.00000000E+00
  0.00000000E+00  0.00000000E+00  0.00000000E+00
  0.00000000E+00  0.00000000E+00  0.00000000E+00
  0.00000000E+00  0.00000000E+00  0.00000000E+00
  0.00000000E+00  0.00000000E+00  0.00000000E+00
  0.00000000E+00  0.00000000E+00  0.00000000E+00
  0.00000000E+00  0.00000000E+00  0.00000000E+00
  0.00000000E+00  0.00000000E+00  0.00000000E+00
  0.00000000E+00  0.00000000E+00  0.00000000E+00
  0.00000000E+00  0.00000000E+00  0.00000000E+00
  0.00000000E+00  0.00000000E+00  0.00000000E+00
  0.00000000E+00  0.00000000E+00  0.00000000E+00
  0.00000000E+00  0.00000000E+00  0.00000000E+00
  0.00000000E+00  0.00000000E+00  0.00000000E+00
  0.00000000E+00  0.00000000E+00  0.00000000E+00
  0.00000000E+00  0.00000000E+00  0.00000000E+00
  0.00000000E+00  0.00000000E+00  0.00000000E+00
  0.00000000E+00  0.00000000E+00  0.00000000E+00
  0.00000000E+00  0.00000000E+00  0.00000000E+00
  0.00000000E+00  0.00000000E+00  0.00000000E+00
  0.00000000E+00  0.00000000E+00  0.00000000E+00
  0.00000000E+00  0.00000000E+00  0.00000000E+00
  0.00000000E+00  0.00000000E+00  0.00000000E+00
  0.00000000E+00  0.00000000E+00  0.00000000E+00
  0.00000000E+00  0.00000000E+00  0.00000000E+00
  0.00000000E+00  0.00000000E+00  0.00000000E+00
  0.00000000E+00  0.00000000E+00  0.00000000E+00
  0.00000000E+00  0.00000000E+00  0.00000000E+00
  0.00000000E+00  0.00000000E+00  0.00000000E+00
  0.00000000E+00  0.00000000E+00  0.00000000E+00
  0.00000000E+00  0.00000000E+00  0.00000000E+00
  0.00000000E+00  0.00000000E+00  0.00000000E+00
  0.00000000E+00  0.00000000E+00  0.00000000E+00
  0.00000000E+00  0.00000000E+00  0.00000000E+00
  0.00000000E+00  0.00000000E+00  0.00000000E+00
  0.00000000E+00  0.00000000E+00  0.00000000E+00
  0.00000000E+00  0.00000000E+00  0.00000000E+00
  0.00000000E+00  0.00000000E+00  0.00000000E+00
