# Supplementary material for: Influence of Domain Size and Support Composition on the Reducibility of SiO2 and TiO2 Supported Tungsten Oxide Clusters
Source: J Phys Chem C Nanomater Interfaces. 2024 Aug 14;128(33):13864–78. doi: 10.1021/acs.jpcc.4c03652 (PMC11345822; doi:10.1021/acs.jpcc.4c03652)
Supplement: Supplementary file 2 — jp4c03652_si_002.zip [file jp4c03652_si_002.zip › structures/anatase/trimer/CONTCAR-a-t]

 O Ti  W                                
   1.00000000000000     
    11.4081299999999999    0.0000000000000000    0.0000000000000000
    -3.8027099998844447   10.4632343188398895    0.0000000000000000
     0.0000000000000000   -0.7889576715572481   24.7987486608310626
   O    Ti   W 
    81    36     3
Selective dynamics
Direct
  0.0541916666666680  0.1625744999999981  0.1187380000000005   F   F   F
  0.0767609999999976  0.2302825000000013  0.0241200000000035   F   F   F
  0.1719989999999996  0.0159969999999987  0.0598340000000022   F   F   F
  0.2922866666666692  0.3768604999999994  0.0830229999999972   F   F   F
  0.1029749071900622  0.3057467358057213  0.2646846728704914   T   T   T
  0.1228814460550638  0.3702325948723232  0.1685372967222194   T   T   T
  0.2184258976644989  0.1565423582935761  0.2027926736764905   T   T   T
  0.0056635839101591  0.0187092969215238  0.2271360491827538   T   T   T
  0.1505330467892053  0.4624552496860690  0.4072251073062672   T   T   T
  0.1716161021641462  0.0196373659022321  0.3093372242818695   T   T   T
  0.2706726448291489  0.3102979794328531  0.3526873590154240   T   T   T
  0.0566162021808611  0.1675060443543024  0.3778816326819065   T   T   T
  0.0541916666666680  0.6625744999999981  0.1187380000000005   F   F   F
  0.0767609999999976  0.7302825000000013  0.0241200000000035   F   F   F
  0.1719989999999996  0.5159969999999987  0.0598340000000022   F   F   F
  0.2922866666666692  0.8768604999999994  0.0830229999999972   F   F   F
  0.1023369339694332  0.8054581019784243  0.2639059824321140   T   T   T
  0.1220481865833211  0.8695542941167546  0.1681747154704340   T   T   T
  0.2184255792811512  0.6564346298732692  0.2031361176333709   T   T   T
  0.0056283182903256  0.5184637491746970  0.2275363337276111   T   T   T
  0.1538624908484322  0.9637654321509381  0.4060854270785427   T   T   T
  0.1713614918060284  0.5210087746162794  0.3103259022899190   T   T   T
  0.2666447543339556  0.8046379229699520  0.3487136924216988   T   T   T
  0.0550112085688836  0.6695835837783376  0.3812234217667500   T   T   T
  0.3875249999999966  0.1625744999999981  0.1187380000000005   F   F   F
  0.4100943333333333  0.2302825000000013  0.0241200000000035   F   F   F
  0.5053323333333353  0.0159969999999987  0.0598340000000022   F   F   F
  0.6256199999999978  0.3768604999999994  0.0830229999999972   F   F   F
  0.4284132024692041  0.3028797698047169  0.2646824669581617   T   T   T
  0.4583290779628448  0.3717907364660456  0.1700053868788386   T   T   T
  0.5515438854983860  0.1583287379468392  0.2040640459382124   T   T   T
  0.3385945738724846  0.0181974199366423  0.2265500752562006   T   T   T
  0.5395832491377680  0.4547080243225383  0.4131638349827840   T   T   T
  0.5014985308502452  0.0174768292826592  0.3117833821777194   T   T   T
  0.5968226321482194  0.2931050919205467  0.3399138625891743   T   T   T
  0.3852685686766745  0.1662023835548988  0.3758901304704335   T   T   T
  0.3875249999999966  0.6625744999999981  0.1187380000000005   F   F   F
  0.4100943333333333  0.7302825000000013  0.0241200000000035   F   F   F
  0.5053323333333353  0.5159969999999987  0.0598340000000022   F   F   F
  0.6256199999999978  0.8768604999999994  0.0830229999999972   F   F   F
  0.4325479379822428  0.8049124312917418  0.2639343750174303   T   T   T
  0.4570709584387101  0.8708247237838007  0.1686989215180950   T   T   T
  0.5515057018269993  0.6553470915126174  0.2044312422172753   T   T   T
  0.3388483563501236  0.5188774585410801  0.2280417248953407   T   T   T
  0.4849377174688771  0.9573327717858272  0.4076484300965776   T   T   T
  0.4932429763112869  0.5134712643807270  0.3161713624255277   T   T   T
  0.5964037271992069  0.8006202817891448  0.3460563631837424   T   T   T
  0.3859292107961181  0.6653345822959423  0.3802518392257759   T   T   T
  0.7208583333333323  0.1625744999999981  0.1187380000000005   F   F   F
  0.7434276666666690  0.2302825000000013  0.0241200000000035   F   F   F
  0.8386656666666639  0.0159969999999987  0.0598340000000022   F   F   F
  0.9589533333333335  0.3768604999999994  0.0830229999999972   F   F   F
  0.7708066045080068  0.3022183676404215  0.2628488868609383   T   T   T
  0.7876428739883323  0.3720099227903128  0.1694077445263498   T   T   T
  0.8850643434648169  0.1578953812871945  0.2031658141630097   T   T   T
  0.6712548504540334  0.0193763617651845  0.2274782640784219   T   T   T
  0.7777065042826569  0.4415347030531986  0.4080356518606572   T   T   T
  0.8388999380130205  0.0212101451352803  0.3116195558606535   T   T   T
  0.9336614924600735  0.3047018592948736  0.3501971567465705   T   T   T
  0.7186320340907094  0.1631270620623122  0.3758212637646083   T   T   T
  0.7208583333333323  0.6625744999999981  0.1187380000000005   F   F   F
  0.7434276666666690  0.7302825000000013  0.0241200000000035   F   F   F
  0.8386656666666639  0.5159969999999987  0.0598340000000022   F   F   F
  0.9589533333333335  0.8768604999999994  0.0830229999999972   F   F   F
  0.7685435194020360  0.8068645627831345  0.2628560139997678   T   T   T
  0.7885985952343540  0.8706806318491305  0.1686141919442529   T   T   T
  0.8836064139075975  0.6554906601244894  0.2041926265216764   T   T   T
  0.6718422577428516  0.5193723750289458  0.2323925059258653   T   T   T
  0.8167073457687699  0.9493102410045033  0.4062161338163300   T   T   T
  0.8472461239349852  0.5131435393018207  0.3150941354404441   T   T   T
  0.9345212877309307  0.8020654123177633  0.3466343138703994   T   T   T
  0.7190590714832287  0.6617522744504699  0.3627209501851245   T   T   T
  0.6377848245289369  0.5178063513733878  0.5128178273375474   T   T   T
  0.7607901710140147  0.3642623870671495  0.5095956521644560   T   T   T
  0.5584015393027422  0.2317842181382564  0.4516281203051945   T   T   T
  0.7283713346424086  0.1114512065666315  0.5542580457726296   T   T   T
  0.9619449221660684  0.3038768851039708  0.5679781639305183   T   T   T
  0.8894697313579258  0.1855452626585981  0.4590710506750783   T   T   T
  0.5965487628721046  0.7142571813028045  0.4511129480663525   T   T   T
  0.8500913969910420  0.6882661025130297  0.4537627129760883   T   T   T
  0.7541172769174922  0.7928237495735166  0.5484407647980969   T   T   T
  0.1130953333333338  0.3392855000000026  0.0892860000000013   F   F   F
  0.0178569999999993  0.0535714999999968  0.0535709999999980   F   F   F
  0.1582540909053848  0.4755878480701085  0.2315981646755636   T   T   T
  0.0645380146035769  0.1958648667251725  0.1999314283455770   T   T   T
  0.2040663591144134  0.1182115114978640  0.3710995589265270   T   T   T
  0.1141268713569975  0.3437019945637065  0.3483181517974646   T   T   T
  0.1130953333333338  0.8392855000000026  0.0892860000000013   F   F   F
  0.0178569999999993  0.5535714999999968  0.0535709999999980   F   F   F
  0.1579640166143813  0.9761372375766965  0.2306442727690072   T   T   T
  0.0656919052359619  0.6953794302271223  0.2000559921698081   T   T   T
  0.2030447777746352  0.6154089892494301  0.3726608704181800   T   T   T
  0.1180166367005386  0.8469209592941216  0.3478037788574428   T   T   T
  0.4464286666666695  0.3392855000000026  0.0892860000000013   F   F   F
  0.3511903333333350  0.0535714999999968  0.0535709999999980   F   F   F
  0.4923421042662310  0.4801751387506101  0.2343846523571271   T   T   T
  0.3976338803666941  0.1952449267677513  0.1975875083174677   T   T   T
  0.5363395613314393  0.1161006285160180  0.3771166764825514   T   T   T
  0.4492272439138880  0.3366662723799208  0.3406120601612811   T   T   T
  0.4464286666666695  0.8392855000000026  0.0892860000000013   F   F   F
  0.3511903333333350  0.5535714999999968  0.0535709999999980   F   F   F
  0.4909610740477933  0.9767563170536596  0.2329832306248989   T   T   T
  0.3977815355152928  0.6972397276945627  0.1995967298464646   T   T   T
  0.5426898848394296  0.6322063131358503  0.3769024663281193   T   T   T
  0.4449140546460486  0.8471124544999851  0.3472850194570934   T   T   T
  0.7797619999999981  0.3392855000000026  0.0892860000000013   F   F   F
  0.6845236666666636  0.0535714999999968  0.0535709999999980   F   F   F
  0.8253801967341832  0.4817628899482174  0.2335314700520325   T   T   T
  0.7300595860632673  0.1936192025142727  0.1966727826761486   T   T   T
  0.8729100134249328  0.1201062823038292  0.3877730186244669   T   T   T
  0.7797846589190840  0.3291857196299408  0.3376487817875193   T   T   T
  0.7797619999999981  0.8392855000000026  0.0892860000000013   F   F   F
  0.6845236666666636  0.5535714999999968  0.0535709999999980   F   F   F
  0.8261885554844128  0.9819366994129064  0.2353260768092615   T   T   T
  0.7319913980025111  0.7001712702987962  0.1984427617824641   T   T   T
  0.8742920364507357  0.6343472989394069  0.3747590938954202   T   T   T
  0.7806006653110568  0.8504086096458293  0.3425171998118798   T   T   T
  0.6497172946353087  0.3955451474615715  0.4568030746165691   T   T   T
  0.8365372518940785  0.2401580644855013  0.5238208443497804   T   T   T
  0.7152755786528054  0.6890201801588137  0.4931059010955682   T   T   T
 
  0.00000000E+00  0.00000000E+00  0.00000000E+00
  0.00000000E+00  0.00000000E+00  0.00000000E+00
  0.00000000E+00  0.00000000E+00  0.00000000E+00
  0.00000000E+00  0.00000000E+00  0.00000000E+00
  0.00000000E+00  0.00000000E+00  0.00000000E+00
  0.00000000E+00  0.00000000E+00  0.00000000E+00
  0.00000000E+00  0.00000000E+00  0.00000000E+00
  0.00000000E+00  0.00000000E+00  0.00000000E+00
  0.00000000E+00  0.00000000E+00  0.00000000E+00
  0.00000000E+00  0.00000000E+00  0.00000000E+00
  0.00000000E+00  0.00000000E+00  0.00000000E+00
  0.00000000E+00  0.00000000E+00  0.00000000E+00
  0.00000000E+00  0.00000000E+00  0.00000000E+00
  0.00000000E+00  0.00000000E+00  0.00000000E+00
  0.00000000E+00  0.00000000E+00  0.00000000E+00
  0.00000000E+00  0.00000000E+00  0.00000000E+00
  0.00000000E+00  0.00000000E+00  0.00000000E+00
  0.00000000E+00  0.00000000E+00  0.00000000E+00
  0.00000000E+00  0.00000000E+00  0.00000000E+00
  0.00000000E+00  0.00000000E+00  0.00000000E+00
  0.00000000E+00  0.00000000E+00  0.00000000E+00
  0.00000000E+00  0.00000000E+00  0.00000000E+00
  0.00000000E+00  0.00000000E+00  0.00000000E+00
  0.00000000E+00  0.00000000E+00  0.00000000E+00
  0.00000000E+00  0.00000000E+00  0.00000000E+00
  0.00000000E+00  0.00000000E+00  0.00000000E+00
  0.00000000E+00  0.00000000E+00  0.00000000E+00
  0.00000000E+00  0.00000000E+00  0.00000000E+00
  0.00000000E+00  0.00000000E+00  0.00000000E+00
  0.00000000E+00  0.00000000E+00  0.00000000E+00
  0.00000000E+00  0.00000000E+00  0.00000000E+00
  0.00000000E+00  0.00000000E+00  0.00000000E+00
  0.00000000E+00  0.00000000E+00  0.00000000E+00
  0.00000000E+00  0.00000000E+00  0.00000000E+00
  0.00000000E+00  0.00000000E+00  0.00000000E+00
  0.00000000E+00  0.00000000E+00  0.00000000E+00
  0.00000000E+00  0.00000000E+00  0.00000000E+00
  0.00000000E+00  0.00000000E+00  0.00000000E+00
  0.00000000E+00  0.00000000E+00  0.00000000E+00
  0.00000000E+00  0.00000000E+00  0.00000000E+00
  0.00000000E+00  0.00000000E+00  0.00000000E+00
  0.00000000E+00  0.00000000E+00  0.00000000E+00
  0.00000000E+00  0.00000000E+00  0.00000000E+00
  0.00000000E+00  0.00000000E+00  0.00000000E+00
  0.00000000E+00  0.00000000E+00  0.00000000E+00
  0.00000000E+00  0.00000000E+00  0.00000000E+00
  0.00000000E+00  0.00000000E+00  0.00000000E+00
  0.00000000E+00  0.00000000E+00  0.00000000E+00
  0.00000000E+00  0.00000000E+00  0.00000000E+00
  0.00000000E+00  0.00000000E+00  0.00000000E+00
  0.00000000E+00  0.00000000E+00  0.00000000E+00
  0.00000000E+00  0.00000000E+00  0.00000000E+00
  0.00000000E+00  0.00000000E+00  0.00000000E+00
  0.00000000E+00  0.00000000E+00  0.00000000E+00
  0.00000000E+00  0.00000000E+00  0.00000000E+00
  0.00000000E+00  0.00000000E+00  0.00000000E+00
  0.00000000E+00  0.00000000E+00  0.00000000E+00
  0.00000000E+00  0.00000000E+00  0.00000000E+00
  0.00000000E+00  0.00000000E+00  0.00000000E+00
  0.00000000E+00  0.00000000E+00  0.00000000E+00
  0.00000000E+00  0.00000000E+00  0.00000000E+00
  0.00000000E+00  0.00000000E+00  0.00000000E+00
  0.00000000E+00  0.00000000E+00  0.00000000E+00
  0.00000000E+00  0.00000000E+00  0.00000000E+00
  0.00000000E+00  0.00000000E+00  0.00000000E+00
  0.00000000E+00  0.00000000E+00  0.00000000E+00
  0.00000000E+00  0.00000000E+00  0.00000000E+00
  0.00000000E+00  0.00000000E+00  0.00000000E+00
  0.00000000E+00  0.00000000E+00  0.00000000E+00
  0.00000000E+00  0.00000000E+00  0.00000000E+00
  0.00000000E+00  0.00000000E+00  0.00000000E+00
  0.00000000E+00  0.00000000E+00  0.00000000E+00
  0.00000000E+00  0.00000000E+00  0.00000000E+00
  0.00000000E+00  0.00000000E+00  0.00000000E+00
  0.00000000E+00  0.00000000E+00  0.00000000E+00
  0.00000000E+00  0.00000000E+00  0.00000000E+00
  0.00000000E+00  0.00000000E+00  0.00000000E+00
  0.00000000E+00  0.00000000E+00  0.00000000E+00
  0.00000000E+00  0.00000000E+00  0.00000000E+00
  0.00000000E+00  0.00000000E+00  0.00000000E+00
  0.00000000E+00  0.00000000E+00  0.00000000E+00
  0.00000000E+00  0.00000000E+00  0.00000000E+00
  0.00000000E+00  0.00000000E+00  0.00000000E+00
  0.00000000E+00  0.00000000E+00  0.00000000E+00
  0.00000000E+00  0.00000000E+00  0.00000000E+00
  0.00000000E+00  0.00000000E+00  0.00000000E+00
  0.00000000E+00  0.00000000E+00  0.00000000E+00
  0.00000000E+00  0.00000000E+00  0.00000000E+00
  0.00000000E+00  0.00000000E+00  0.00000000E+00
  0.00000000E+00  0.00000000E+00  0.00000000E+00
  0.00000000E+00  0.00000000E+00  0.00000000E+00
  0.00000000E+00  0.00000000E+00  0.00000000E+00
  0.00000000E+00  0.00000000E+00  0.00000000E+00
  0.00000000E+00  0.00000000E+00  0.00000000E+00
  0.00000000E+00  0.00000000E+00  0.00000000E+00
  0.00000000E+00  0.00000000E+00  0.00000000E+00
  0.00000000E+00  0.00000000E+00  0.00000000E+00
  0.00000000E+00  0.00000000E+00  0.00000000E+00
  0.00000000E+00  0.00000000E+00  0.00000000E+00
  0.00000000E+00  0.00000000E+00  0.00000000E+00
  0.00000000E+00  0.00000000E+00  0.00000000E+00
  0.00000000E+00  0.00000000E+00  0.00000000E+00
  0.00000000E+00  0.00000000E+00  0.00000000E+00
  0.00000000E+00  0.00000000E+00  0.00000000E+00
  0.00000000E+00  0.00000000E+00  0.00000000E+00
  0.00000000E+00  0.00000000E+00  0.00000000E+00
  0.00000000E+00  0.00000000E+00  0.00000000E+00
  0.00000000E+00  0.00000000E+00  0.00000000E+00
  0.00000000E+00  0.00000000E+00  0.00000000E+00
  0.00000000E+00  0.00000000E+00  0.00000000E+00
  0.00000000E+00  0.00000000E+00  0.00000000E+00
  0.00000000E+00  0.00000000E+00  0.00000000E+00
  0.00000000E+00  0.00000000E+00  0.00000000E+00
  0.00000000E+00  0.00000000E+00  0.00000000E+00
  0.00000000E+00  0.00000000E+00  0.00000000E+00
  0.00000000E+00  0.00000000E+00  0.00000000E+00
  0.00000000E+00  0.00000000E+00  0.00000000E+00
  0.00000000E+00  0.00000000E+00  0.00000000E+00
  0.00000000E+00  0.00000000E+00  0.00000000E+00
  0.00000000E+00  0.00000000E+00  0.00000000E+00
