# Supplementary material for: Influence of Domain Size and Support Composition on the Reducibility of SiO2 and TiO2 Supported Tungsten Oxide Clusters
Source: J Phys Chem C Nanomater Interfaces. 2024 Aug 14;128(33):13864–78. doi: 10.1021/acs.jpcc.4c03652 (PMC11345822; doi:10.1021/acs.jpcc.4c03652)
Supplement: Supplementary file 2 — jp4c03652_si_002.zip [file jp4c03652_si_002.zip › structures/anatase/trimer/CONTCAR-a-t-3O]

 O Ti  W                                
   1.00000000000000     
    11.4081299999999999    0.0000000000000000    0.0000000000000000
    -3.8027099998844447   10.4632343188398895    0.0000000000000000
     0.0000000000000000   -0.7889576715572481   24.7987486608310626
   O    Ti   W 
    78    36     3
Selective dynamics
Direct
  0.0541916666666680  0.1625744999999981  0.1187380000000005   F   F   F
  0.0767609999999976  0.2302825000000013  0.0241200000000035   F   F   F
  0.1719989999999996  0.0159969999999987  0.0598340000000022   F   F   F
  0.2922866666666692  0.3768604999999994  0.0830229999999972   F   F   F
  0.1023544505549973  0.3081511804723845  0.2657198701103904   T   T   T
  0.1236036927745038  0.3699361444852484  0.1690191156355202   T   T   T
  0.2179846609472124  0.1563716526655909  0.2032414687168115   T   T   T
  0.0056465459024047  0.0205444071905246  0.2317707019527931   T   T   T
  0.1541416243750912  0.4660909025197295  0.4075559346917195   T   T   T
  0.1768823743419131  0.0246641140163324  0.3122476983744192   T   T   T
  0.2669961275594067  0.3076975755614765  0.3520421707980234   T   T   T
  0.0569134901177282  0.1723732075315584  0.3849386334164588   T   T   T
  0.0541916666666680  0.6625744999999981  0.1187380000000005   F   F   F
  0.0767609999999976  0.7302825000000013  0.0241200000000035   F   F   F
  0.1719989999999996  0.5159969999999987  0.0598340000000022   F   F   F
  0.2922866666666692  0.8768604999999994  0.0830229999999972   F   F   F
  0.1056451236654558  0.8082592542207875  0.2661544202122032   T   T   T
  0.1218167987303923  0.8718396330287580  0.1692693620948898   T   T   T
  0.2211101243326993  0.6595894676013961  0.2039110916545926   T   T   T
  0.0088607296316135  0.5197081359133778  0.2275913652271986   T   T   T
  0.1507326337632592  0.9613163195588665  0.4085097168216907   T   T   T
  0.1788645604470961  0.5243328451506259  0.3110204600334617   T   T   T
  0.2772099447220803  0.8143598215597760  0.3534886259000574   T   T   T
  0.0631850383737536  0.6715777294073730  0.3801508686596716   T   T   T
  0.3875249999999966  0.1625744999999981  0.1187380000000005   F   F   F
  0.4100943333333333  0.2302825000000013  0.0241200000000035   F   F   F
  0.5053323333333353  0.0159969999999987  0.0598340000000022   F   F   F
  0.6256199999999978  0.3768604999999994  0.0830229999999972   F   F   F
  0.4275261256281087  0.3059399060467830  0.2644914885128458   T   T   T
  0.4601021761245781  0.3718778223279169  0.1694465437052834   T   T   T
  0.5526342765182670  0.1574616288445380  0.2050948669249613   T   T   T
  0.3392911907066812  0.0190510956111147  0.2282588729165542   T   T   T
  0.5087725552898675  0.4564898749788274  0.4120415606199972   T   T   T
  0.4985473994862188  0.0185344653098356  0.3143723837452877   T   T   T
  0.5967274820911651  0.3074475811215042  0.3424576073497756   T   T   T
  0.3814840886054647  0.1658728926602306  0.3873733580028721   T   T   T
  0.3875249999999966  0.6625744999999981  0.1187380000000005   F   F   F
  0.4100943333333333  0.7302825000000013  0.0241200000000035   F   F   F
  0.5053323333333353  0.5159969999999987  0.0598340000000022   F   F   F
  0.6256199999999978  0.8768604999999994  0.0830229999999972   F   F   F
  0.4370384620499896  0.8024353718964706  0.2669040462266612   T   T   T
  0.4593724397979941  0.8720272157863945  0.1707205191593281   T   T   T
  0.5526990237359277  0.6562910940248949  0.2034269398435737   T   T   T
  0.3396488725898026  0.5187603891116452  0.2269688309837692   T   T   T
  0.5266644851154795  0.9619981683126719  0.4129389436511210   T   T   T
  0.4971701292633374  0.5222557847513564  0.3141135752233631   T   T   T
  0.6051757648494744  0.8029166941127019  0.3502213829326941   T   T   T
  0.3916282595004484  0.6696975362914004  0.3830399324781019   T   T   T
  0.7208583333333323  0.1625744999999981  0.1187380000000005   F   F   F
  0.7434276666666690  0.2302825000000013  0.0241200000000035   F   F   F
  0.8386656666666639  0.0159969999999987  0.0598340000000022   F   F   F
  0.9589533333333335  0.3768604999999994  0.0830229999999972   F   F   F
  0.7727735067768871  0.3058007408245785  0.2636485559941515   T   T   T
  0.7901224675681777  0.3721693504343123  0.1694200156168462   T   T   T
  0.8850771565741908  0.1552565140830942  0.2033120410710816   T   T   T
  0.6749554288596749  0.0214282460777299  0.2327863323435970   T   T   T
  0.7983400586175047  0.4536266087280758  0.4087315898103966   T   T   T
  0.8384545789825231  0.0046066420831543  0.3262660501822758   T   T   T
  0.9347962198293640  0.3024352634434018  0.3512183053236414   T   T   T
  0.7203130086486187  0.1683652113488254  0.3778264780875980   T   T   T
  0.7208583333333323  0.6625744999999981  0.1187380000000005   F   F   F
  0.7434276666666690  0.7302825000000013  0.0241200000000035   F   F   F
  0.8386656666666639  0.5159969999999987  0.0598340000000022   F   F   F
  0.9589533333333335  0.8768604999999994  0.0830229999999972   F   F   F
  0.7686535655146849  0.8015634600619099  0.2613733337733061   T   T   T
  0.7902254470709422  0.8732859072238948  0.1691912958111013   T   T   T
  0.8869702759397416  0.6571503698567871  0.2038814047104232   T   T   T
  0.6741625528934219  0.5200439361376511  0.2307850649113979   T   T   T
  0.8529511333005075  0.5198553038447153  0.3137795000787234   T   T   T
  0.9373311338711987  0.8054481989956118  0.3507271564365357   T   T   T
  0.7206393846037852  0.6519450095080015  0.3652030113404170   T   T   T
  0.6642376699385343  0.4746712718206277  0.4972955443317077   T   T   T
  0.6023482456583296  0.2147528612686687  0.4615148836225413   T   T   T
  0.6039182804760592  0.0012008274914312  0.5237478935352383   T   T   T
  0.8110087282146845  0.0600015039056445  0.4487532203089928   T   T   T
  0.6120707102864108  0.7025239769789273  0.4563474224255893   T   T   T
  0.8696543302274400  0.6931143182388603  0.4549837162663318   T   T   T
  0.7526260013415557  0.7222761905698460  0.5571270007975061   T   T   T
  0.1130953333333338  0.3392855000000026  0.0892860000000013   F   F   F
  0.0178569999999993  0.0535714999999968  0.0535709999999980   F   F   F
  0.1604237903573597  0.4770537647346832  0.2316458337101583   T   T   T
  0.0673691314945140  0.1968276324372713  0.1988104442169686   T   T   T
  0.2021078715296715  0.1158590202411852  0.3759902530970943   T   T   T
  0.1186913655434069  0.3499842278814106  0.3469103415355616   T   T   T
  0.1130953333333338  0.8392855000000026  0.0892860000000013   F   F   F
  0.0178569999999993  0.5535714999999968  0.0535709999999980   F   F   F
  0.1590370486164307  0.9762151116567459  0.2326303365201710   T   T   T
  0.0679006388699341  0.6966355922239924  0.1982859582516685   T   T   T
  0.2106074412425403  0.6193659168239906  0.3737725984124975   T   T   T
  0.1237753801050907  0.8490234078511080  0.3469772413158305   T   T   T
  0.4464286666666695  0.3392855000000026  0.0892860000000013   F   F   F
  0.3511903333333350  0.0535714999999968  0.0535709999999980   F   F   F
  0.4916377433251888  0.4797110392827371  0.2336012624685159   T   T   T
  0.3970363239415111  0.1969285258754663  0.1973785183747022   T   T   T
  0.5322421024073213  0.1318284727416842  0.3799803673016068   T   T   T
  0.4419657518377339  0.3515634174892958  0.3411595915372170   T   T   T
  0.4464286666666695  0.8392855000000026  0.0892860000000013   F   F   F
  0.3511903333333350  0.5535714999999968  0.0535709999999980   F   F   F
  0.4939379043120000  0.9835653910201276  0.2340711208481909   T   T   T
  0.3991466916217070  0.6959859381939727  0.1964364684736630   T   T   T
  0.5409496870551052  0.6310593829134356  0.3815438163766393   T   T   T
  0.4520143191983253  0.8467750983112524  0.3400944735864175   T   T   T
  0.7797619999999981  0.3392855000000026  0.0892860000000013   F   F   F
  0.6845236666666636  0.0535714999999968  0.0535709999999980   F   F   F
  0.8304711160013555  0.4814505385158173  0.2337985373030561   T   T   T
  0.7322382383403817  0.1981467070560522  0.1972148896706592   T   T   T
  0.8790629814697715  0.1317656624696730  0.3788596810139003   T   T   T
  0.7816934769593453  0.3435260675223982  0.3402801203880865   T   T   T
  0.7797619999999981  0.8392855000000026  0.0892860000000013   F   F   F
  0.6845236666666636  0.5535714999999968  0.0535709999999980   F   F   F
  0.8268893282727132  0.9813072017395945  0.2298596737570434   T   T   T
  0.7295778754682591  0.6866718925684085  0.1953039294234093   T   T   T
  0.8860084812835232  0.6345610713789843  0.3782775726500867   T   T   T
  0.7751666603054013  0.8191481442453825  0.3336103777380875   T   T   T
  0.6282117978681830  0.3732695033179321  0.4254242364246884   T   T   T
  0.6510411463935812  0.0630629214394103  0.4614958964793922   T   T   T
  0.7248635276950811  0.6511693423322431  0.4933597065113839   T   T   T
 
  0.00000000E+00  0.00000000E+00  0.00000000E+00
  0.00000000E+00  0.00000000E+00  0.00000000E+00
  0.00000000E+00  0.00000000E+00  0.00000000E+00
  0.00000000E+00  0.00000000E+00  0.00000000E+00
  0.00000000E+00  0.00000000E+00  0.00000000E+00
  0.00000000E+00  0.00000000E+00  0.00000000E+00
  0.00000000E+00  0.00000000E+00  0.00000000E+00
  0.00000000E+00  0.00000000E+00  0.00000000E+00
  0.00000000E+00  0.00000000E+00  0.00000000E+00
  0.00000000E+00  0.00000000E+00  0.00000000E+00
  0.00000000E+00  0.00000000E+00  0.00000000E+00
  0.00000000E+00  0.00000000E+00  0.00000000E+00
  0.00000000E+00  0.00000000E+00  0.00000000E+00
  0.00000000E+00  0.00000000E+00  0.00000000E+00
  0.00000000E+00  0.00000000E+00  0.00000000E+00
  0.00000000E+00  0.00000000E+00  0.00000000E+00
  0.00000000E+00  0.00000000E+00  0.00000000E+00
  0.00000000E+00  0.00000000E+00  0.00000000E+00
  0.00000000E+00  0.00000000E+00  0.00000000E+00
  0.00000000E+00  0.00000000E+00  0.00000000E+00
  0.00000000E+00  0.00000000E+00  0.00000000E+00
  0.00000000E+00  0.00000000E+00  0.00000000E+00
  0.00000000E+00  0.00000000E+00  0.00000000E+00
  0.00000000E+00  0.00000000E+00  0.00000000E+00
  0.00000000E+00  0.00000000E+00  0.00000000E+00
  0.00000000E+00  0.00000000E+00  0.00000000E+00
  0.00000000E+00  0.00000000E+00  0.00000000E+00
  0.00000000E+00  0.00000000E+00  0.00000000E+00
  0.00000000E+00  0.00000000E+00  0.00000000E+00
  0.00000000E+00  0.00000000E+00  0.00000000E+00
  0.00000000E+00  0.00000000E+00  0.00000000E+00
  0.00000000E+00  0.00000000E+00  0.00000000E+00
  0.00000000E+00  0.00000000E+00  0.00000000E+00
  0.00000000E+00  0.00000000E+00  0.00000000E+00
  0.00000000E+00  0.00000000E+00  0.00000000E+00
  0.00000000E+00  0.00000000E+00  0.00000000E+00
  0.00000000E+00  0.00000000E+00  0.00000000E+00
  0.00000000E+00  0.00000000E+00  0.00000000E+00
  0.00000000E+00  0.00000000E+00  0.00000000E+00
  0.00000000E+00  0.00000000E+00  0.00000000E+00
  0.00000000E+00  0.00000000E+00  0.00000000E+00
  0.00000000E+00  0.00000000E+00  0.00000000E+00
  0.00000000E+00  0.00000000E+00  0.00000000E+00
  0.00000000E+00  0.00000000E+00  0.00000000E+00
  0.00000000E+00  0.00000000E+00  0.00000000E+00
  0.00000000E+00  0.00000000E+00  0.00000000E+00
  0.00000000E+00  0.00000000E+00  0.00000000E+00
  0.00000000E+00  0.00000000E+00  0.00000000E+00
  0.00000000E+00  0.00000000E+00  0.00000000E+00
  0.00000000E+00  0.00000000E+00  0.00000000E+00
  0.00000000E+00  0.00000000E+00  0.00000000E+00
  0.00000000E+00  0.00000000E+00  0.00000000E+00
  0.00000000E+00  0.00000000E+00  0.00000000E+00
  0.00000000E+00  0.00000000E+00  0.00000000E+00
  0.00000000E+00  0.00000000E+00  0.00000000E+00
  0.00000000E+00  0.00000000E+00  0.00000000E+00
  0.00000000E+00  0.00000000E+00  0.00000000E+00
  0.00000000E+00  0.00000000E+00  0.00000000E+00
  0.00000000E+00  0.00000000E+00  0.00000000E+00
  0.00000000E+00  0.00000000E+00  0.00000000E+00
  0.00000000E+00  0.00000000E+00  0.00000000E+00
  0.00000000E+00  0.00000000E+00  0.00000000E+00
  0.00000000E+00  0.00000000E+00  0.00000000E+00
  0.00000000E+00  0.00000000E+00  0.00000000E+00
  0.00000000E+00  0.00000000E+00  0.00000000E+00
  0.00000000E+00  0.00000000E+00  0.00000000E+00
  0.00000000E+00  0.00000000E+00  0.00000000E+00
  0.00000000E+00  0.00000000E+00  0.00000000E+00
  0.00000000E+00  0.00000000E+00  0.00000000E+00
  0.00000000E+00  0.00000000E+00  0.00000000E+00
  0.00000000E+00  0.00000000E+00  0.00000000E+00
  0.00000000E+00  0.00000000E+00  0.00000000E+00
  0.00000000E+00  0.00000000E+00  0.00000000E+00
  0.00000000E+00  0.00000000E+00  0.00000000E+00
  0.00000000E+00  0.00000000E+00  0.00000000E+00
  0.00000000E+00  0.00000000E+00  0.00000000E+00
  0.00000000E+00  0.00000000E+00  0.00000000E+00
  0.00000000E+00  0.00000000E+00  0.00000000E+00
  0.00000000E+00  0.00000000E+00  0.00000000E+00
  0.00000000E+00  0.00000000E+00  0.00000000E+00
  0.00000000E+00  0.00000000E+00  0.00000000E+00
  0.00000000E+00  0.00000000E+00  0.00000000E+00
  0.00000000E+00  0.00000000E+00  0.00000000E+00
  0.00000000E+00  0.00000000E+00  0.00000000E+00
  0.00000000E+00  0.00000000E+00  0.00000000E+00
  0.00000000E+00  0.00000000E+00  0.00000000E+00
  0.00000000E+00  0.00000000E+00  0.00000000E+00
  0.00000000E+00  0.00000000E+00  0.00000000E+00
  0.00000000E+00  0.00000000E+00  0.00000000E+00
  0.00000000E+00  0.00000000E+00  0.00000000E+00
  0.00000000E+00  0.00000000E+00  0.00000000E+00
  0.00000000E+00  0.00000000E+00  0.00000000E+00
  0.00000000E+00  0.00000000E+00  0.00000000E+00
  0.00000000E+00  0.00000000E+00  0.00000000E+00
  0.00000000E+00  0.00000000E+00  0.00000000E+00
  0.00000000E+00  0.00000000E+00  0.00000000E+00
  0.00000000E+00  0.00000000E+00  0.00000000E+00
  0.00000000E+00  0.00000000E+00  0.00000000E+00
  0.00000000E+00  0.00000000E+00  0.00000000E+00
  0.00000000E+00  0.00000000E+00  0.00000000E+00
  0.00000000E+00  0.00000000E+00  0.00000000E+00
  0.00000000E+00  0.00000000E+00  0.00000000E+00
  0.00000000E+00  0.00000000E+00  0.00000000E+00
  0.00000000E+00  0.00000000E+00  0.00000000E+00
  0.00000000E+00  0.00000000E+00  0.00000000E+00
  0.00000000E+00  0.00000000E+00  0.00000000E+00
  0.00000000E+00  0.00000000E+00  0.00000000E+00
  0.00000000E+00  0.00000000E+00  0.00000000E+00
  0.00000000E+00  0.00000000E+00  0.00000000E+00
  0.00000000E+00  0.00000000E+00  0.00000000E+00
  0.00000000E+00  0.00000000E+00  0.00000000E+00
  0.00000000E+00  0.00000000E+00  0.00000000E+00
  0.00000000E+00  0.00000000E+00  0.00000000E+00
  0.00000000E+00  0.00000000E+00  0.00000000E+00
  0.00000000E+00  0.00000000E+00  0.00000000E+00
  0.00000000E+00  0.00000000E+00  0.00000000E+00
  0.00000000E+00  0.00000000E+00  0.00000000E+00
