# Supplementary material for: Influence of Domain Size and Support Composition on the Reducibility of SiO2 and TiO2 Supported Tungsten Oxide Clusters
Source: J Phys Chem C Nanomater Interfaces. 2024 Aug 14;128(33):13864–78. doi: 10.1021/acs.jpcc.4c03652 (PMC11345822; doi:10.1021/acs.jpcc.4c03652)
Supplement: Supplementary file 2 — jp4c03652_si_002.zip [file jp4c03652_si_002.zip › structures/anatase/trimer/CONTCAR-a-t-1O-1H]

 O Ti  W  H                             
   1.00000000000000     
    11.4081299999999999    0.0000000000000000    0.0000000000000000
    -3.8027099998844447   10.4632343188398895    0.0000000000000000
     0.0000000000000000   -0.7889576715572481   24.7987486608310626
   O    Ti   W    H 
    80    36     3     1
Selective dynamics
Direct
  0.0541916666666680  0.1625744999999981  0.1187380000000005   F   F   F
  0.0767609999999976  0.2302825000000013  0.0241200000000035   F   F   F
  0.1719989999999996  0.0159969999999987  0.0598340000000022   F   F   F
  0.2922866666666692  0.3768604999999994  0.0830229999999972   F   F   F
  0.1032525612862401  0.3076092827202714  0.2651804631361685   T   T   T
  0.1241308273340209  0.3711336310342048  0.1686616195227373   T   T   T
  0.2204382936613669  0.1594637696281751  0.2039001195713226   T   T   T
  0.0068579743514547  0.0198348309447240  0.2272345316449389   T   T   T
  0.1544289871863143  0.4635394820679650  0.4072698737951654   T   T   T
  0.1763111517981315  0.0232337024711455  0.3100192040986869   T   T   T
  0.2692111591557307  0.3091898281144481  0.3510979724142231   T   T   T
  0.0580137581459041  0.1692033464467144  0.3799213385888649   T   T   T
  0.0541916666666680  0.6625744999999981  0.1187380000000005   F   F   F
  0.0767609999999976  0.7302825000000013  0.0241200000000035   F   F   F
  0.1719989999999996  0.5159969999999987  0.0598340000000022   F   F   F
  0.2922866666666692  0.8768604999999994  0.0830229999999972   F   F   F
  0.1044819076358010  0.8080162296692563  0.2641350413227954   T   T   T
  0.1220913680247264  0.8703935247790824  0.1683348673009917   T   T   T
  0.2197648750075345  0.6579113990009802  0.2036244210402458   T   T   T
  0.0066670591823907  0.5190772233370922  0.2277651554995117   T   T   T
  0.1546666264897851  0.9622982816187573  0.4063371524066142   T   T   T
  0.1737543531656982  0.5226829106501185  0.3106413598054587   T   T   T
  0.2691943984502743  0.8068381265723161  0.3483976646054217   T   T   T
  0.0591743748580527  0.6707217236125373  0.3802779160850562   T   T   T
  0.3875249999999966  0.1625744999999981  0.1187380000000005   F   F   F
  0.4100943333333333  0.2302825000000013  0.0241200000000035   F   F   F
  0.5053323333333353  0.0159969999999987  0.0598340000000022   F   F   F
  0.6256199999999978  0.3768604999999994  0.0830229999999972   F   F   F
  0.4385956111079707  0.3006194241652622  0.2662304055191456   T   T   T
  0.4586348632997854  0.3720279267027848  0.1708319903118536   T   T   T
  0.5519237805300321  0.1564235742093842  0.2025104312803023   T   T   T
  0.3390216647367836  0.0176579909580141  0.2256954425298545   T   T   T
  0.5068241287379465  0.4525424973953207  0.4145624979441465   T   T   T
  0.4986122499997521  0.0217737152667894  0.3105796850901967   T   T   T
  0.6050911151042513  0.3155081753351254  0.3579112866225884   T   T   T
  0.3893665503932908  0.1705187376771136  0.3797158447705371   T   T   T
  0.3875249999999966  0.6625744999999981  0.1187380000000005   F   F   F
  0.4100943333333333  0.7302825000000013  0.0241200000000035   F   F   F
  0.5053323333333353  0.5159969999999987  0.0598340000000022   F   F   F
  0.6256199999999978  0.8768604999999994  0.0830229999999972   F   F   F
  0.4358220834733117  0.8066781427615126  0.2644260547886645   T   T   T
  0.4580237059447541  0.8701242027352691  0.1686442472298282   T   T   T
  0.5525816234538468  0.6555321506943343  0.2045243782415014   T   T   T
  0.3400269246264571  0.5189460160769599  0.2284752058354940   T   T   T
  0.4882713668982746  0.9587169389953871  0.4069634176204389   T   T   T
  0.4956188038764537  0.5157209280228798  0.3165598641776555   T   T   T
  0.6002435576283247  0.8046568204753086  0.3471386323718804   T   T   T
  0.3888537599163229  0.6701380392153382  0.3801129000437129   T   T   T
  0.7208583333333323  0.1625744999999981  0.1187380000000005   F   F   F
  0.7434276666666690  0.2302825000000013  0.0241200000000035   F   F   F
  0.8386656666666639  0.0159969999999987  0.0598340000000022   F   F   F
  0.9589533333333335  0.3768604999999994  0.0830229999999972   F   F   F
  0.7617850453303703  0.3018790122542612  0.2645762398996823   T   T   T
  0.7894045914534118  0.3720766658998755  0.1702318769069393   T   T   T
  0.8859425937495757  0.1597763287747114  0.2040330812507847   T   T   T
  0.6724873001862548  0.0197297703684427  0.2283037718534189   T   T   T
  0.7967245746368476  0.4522859218529760  0.4119731809103584   T   T   T
  0.8422271013276230  0.0213028104904467  0.3120441332483992   T   T   T
  0.9371738105851506  0.3076029589222173  0.3503406548907648   T   T   T
  0.7181402050981163  0.1611635044937927  0.3699808828896636   T   T   T
  0.7208583333333323  0.6625744999999981  0.1187380000000005   F   F   F
  0.7434276666666690  0.7302825000000013  0.0241200000000035   F   F   F
  0.8386656666666639  0.5159969999999987  0.0598340000000022   F   F   F
  0.9589533333333335  0.8768604999999994  0.0830229999999972   F   F   F
  0.7692180974923417  0.8076650919134565  0.2630606105011495   T   T   T
  0.7899938193996761  0.8718936081355295  0.1688767497581907   T   T   T
  0.8850643449530580  0.6566158933363440  0.2044459337328561   T   T   T
  0.6737290638993585  0.5211401813747187  0.2324273227349494   T   T   T
  0.8210521474002874  0.9479810152304893  0.4059890761628893   T   T   T
  0.8495218019715551  0.5150220728321813  0.3150014034434463   T   T   T
  0.9375410929728361  0.8029677927234644  0.3459303597010575   T   T   T
  0.7205446998711480  0.6596990237013145  0.3641863656586537   T   T   T
  0.6624002985995361  0.4922848602077110  0.5051712364336467   T   T   T
  0.6130087517882288  0.2342397573378037  0.4665878945074837   T   T   T
  0.6718409278994670  0.0402037407295666  0.5345404137869210   T   T   T
  0.8094317676038827  0.2991315771472784  0.5558867558479577   T   T   T
  0.8638479529216809  0.1799396845126182  0.4572101759584442   T   T   T
  0.6017057009810927  0.6984117790528117  0.4538577112749778   T   T   T
  0.8655762924239312  0.6948804462779634  0.4530078096066674   T   T   T
  0.7577422738873381  0.7571414010820803  0.5525475626208518   T   T   T
  0.1130953333333338  0.3392855000000026  0.0892860000000013   F   F   F
  0.0178569999999993  0.0535714999999968  0.0535709999999980   F   F   F
  0.1587814222426189  0.4753986510039994  0.2316692691959119   T   T   T
  0.0655020023191000  0.1960227623590427  0.1989763065455747   T   T   T
  0.2054676243004110  0.1163372445284665  0.3730798737776979   T   T   T
  0.1142306388794481  0.3455471705088868  0.3476980871026996   T   T   T
  0.1130953333333338  0.8392855000000026  0.0892860000000013   F   F   F
  0.0178569999999993  0.5535714999999968  0.0535709999999980   F   F   F
  0.1593098707535816  0.9773035846133808  0.2306379547977002   T   T   T
  0.0668869412483559  0.6957797287637320  0.1988884452853483   T   T   T
  0.2057190221609986  0.6163744188763403  0.3730031041290118   T   T   T
  0.1202604617312844  0.8480650580519580  0.3458226279333658   T   T   T
  0.4464286666666695  0.3392855000000026  0.0892860000000013   F   F   F
  0.3511903333333350  0.0535714999999968  0.0535709999999980   F   F   F
  0.4952478496211441  0.4826527246118602  0.2342829199884378   T   T   T
  0.3983889918004238  0.1943223984813542  0.1961754281028760   T   T   T
  0.5365617419500381  0.1122626804419511  0.3749012682861803   T   T   T
  0.4390204942592604  0.3391801364821063  0.3391428822896714   T   T   T
  0.4464286666666695  0.8392855000000026  0.0892860000000013   F   F   F
  0.3511903333333350  0.5535714999999968  0.0535709999999980   F   F   F
  0.4921997835802259  0.9771543255529025  0.2312685213524048   T   T   T
  0.3975682027702589  0.6954952876206377  0.1987141161969888   T   T   T
  0.5463785226325086  0.6394515674365806  0.3777785657406270   T   T   T
  0.4449532481686234  0.8461527060809502  0.3450853581095288   T   T   T
  0.7797619999999981  0.3392855000000026  0.0892860000000013   F   F   F
  0.6845236666666636  0.0535714999999968  0.0535709999999980   F   F   F
  0.8271046986891051  0.4832420691303270  0.2337824808325024   T   T   T
  0.7308516780083352  0.1942626517436423  0.1960068033767826   T   T   T
  0.8738128871414901  0.1152400763617081  0.3852435693519141   T   T   T
  0.7876427894068598  0.3332974813731084  0.3377158040085959   T   T   T
  0.7797619999999981  0.8392855000000026  0.0892860000000013   F   F   F
  0.6845236666666636  0.5535714999999968  0.0535709999999980   F   F   F
  0.8269882560622932  0.9823424039362081  0.2344512851474718   T   T   T
  0.7334838746191039  0.7001253157847742  0.1977139752659554   T   T   T
  0.8811525245045644  0.6363446416549223  0.3756278659916532   T   T   T
  0.7841620659090580  0.8485312477741047  0.3417337819494719   T   T   T
  0.6338392686367200  0.3958971953188453  0.4351700641714231   T   T   T
  0.7409211125407182  0.1864405234429682  0.5052398410718268   T   T   T
  0.7251867840616342  0.6689934138890834  0.4926828461268187   T   T   T
  0.8258652402864683  0.4762767686349960  0.4492182542632719   T   T   T
 
  0.00000000E+00  0.00000000E+00  0.00000000E+00
  0.00000000E+00  0.00000000E+00  0.00000000E+00
  0.00000000E+00  0.00000000E+00  0.00000000E+00
  0.00000000E+00  0.00000000E+00  0.00000000E+00
  0.00000000E+00  0.00000000E+00  0.00000000E+00
  0.00000000E+00  0.00000000E+00  0.00000000E+00
  0.00000000E+00  0.00000000E+00  0.00000000E+00
  0.00000000E+00  0.00000000E+00  0.00000000E+00
  0.00000000E+00  0.00000000E+00  0.00000000E+00
  0.00000000E+00  0.00000000E+00  0.00000000E+00
  0.00000000E+00  0.00000000E+00  0.00000000E+00
  0.00000000E+00  0.00000000E+00  0.00000000E+00
  0.00000000E+00  0.00000000E+00  0.00000000E+00
  0.00000000E+00  0.00000000E+00  0.00000000E+00
  0.00000000E+00  0.00000000E+00  0.00000000E+00
  0.00000000E+00  0.00000000E+00  0.00000000E+00
  0.00000000E+00  0.00000000E+00  0.00000000E+00
  0.00000000E+00  0.00000000E+00  0.00000000E+00
  0.00000000E+00  0.00000000E+00  0.00000000E+00
  0.00000000E+00  0.00000000E+00  0.00000000E+00
  0.00000000E+00  0.00000000E+00  0.00000000E+00
  0.00000000E+00  0.00000000E+00  0.00000000E+00
  0.00000000E+00  0.00000000E+00  0.00000000E+00
  0.00000000E+00  0.00000000E+00  0.00000000E+00
  0.00000000E+00  0.00000000E+00  0.00000000E+00
  0.00000000E+00  0.00000000E+00  0.00000000E+00
  0.00000000E+00  0.00000000E+00  0.00000000E+00
  0.00000000E+00  0.00000000E+00  0.00000000E+00
  0.00000000E+00  0.00000000E+00  0.00000000E+00
  0.00000000E+00  0.00000000E+00  0.00000000E+00
  0.00000000E+00  0.00000000E+00  0.00000000E+00
  0.00000000E+00  0.00000000E+00  0.00000000E+00
  0.00000000E+00  0.00000000E+00  0.00000000E+00
  0.00000000E+00  0.00000000E+00  0.00000000E+00
  0.00000000E+00  0.00000000E+00  0.00000000E+00
  0.00000000E+00  0.00000000E+00  0.00000000E+00
  0.00000000E+00  0.00000000E+00  0.00000000E+00
  0.00000000E+00  0.00000000E+00  0.00000000E+00
  0.00000000E+00  0.00000000E+00  0.00000000E+00
  0.00000000E+00  0.00000000E+00  0.00000000E+00
  0.00000000E+00  0.00000000E+00  0.00000000E+00
  0.00000000E+00  0.00000000E+00  0.00000000E+00
  0.00000000E+00  0.00000000E+00  0.00000000E+00
  0.00000000E+00  0.00000000E+00  0.00000000E+00
  0.00000000E+00  0.00000000E+00  0.00000000E+00
  0.00000000E+00  0.00000000E+00  0.00000000E+00
  0.00000000E+00  0.00000000E+00  0.00000000E+00
  0.00000000E+00  0.00000000E+00  0.00000000E+00
  0.00000000E+00  0.00000000E+00  0.00000000E+00
  0.00000000E+00  0.00000000E+00  0.00000000E+00
  0.00000000E+00  0.00000000E+00  0.00000000E+00
  0.00000000E+00  0.00000000E+00  0.00000000E+00
  0.00000000E+00  0.00000000E+00  0.00000000E+00
  0.00000000E+00  0.00000000E+00  0.00000000E+00
  0.00000000E+00  0.00000000E+00  0.00000000E+00
  0.00000000E+00  0.00000000E+00  0.00000000E+00
  0.00000000E+00  0.00000000E+00  0.00000000E+00
  0.00000000E+00  0.00000000E+00  0.00000000E+00
  0.00000000E+00  0.00000000E+00  0.00000000E+00
  0.00000000E+00  0.00000000E+00  0.00000000E+00
  0.00000000E+00  0.00000000E+00  0.00000000E+00
  0.00000000E+00  0.00000000E+00  0.00000000E+00
  0.00000000E+00  0.00000000E+00  0.00000000E+00
  0.00000000E+00  0.00000000E+00  0.00000000E+00
  0.00000000E+00  0.00000000E+00  0.00000000E+00
  0.00000000E+00  0.00000000E+00  0.00000000E+00
  0.00000000E+00  0.00000000E+00  0.00000000E+00
  0.00000000E+00  0.00000000E+00  0.00000000E+00
  0.00000000E+00  0.00000000E+00  0.00000000E+00
  0.00000000E+00  0.00000000E+00  0.00000000E+00
  0.00000000E+00  0.00000000E+00  0.00000000E+00
  0.00000000E+00  0.00000000E+00  0.00000000E+00
  0.00000000E+00  0.00000000E+00  0.00000000E+00
  0.00000000E+00  0.00000000E+00  0.00000000E+00
  0.00000000E+00  0.00000000E+00  0.00000000E+00
  0.00000000E+00  0.00000000E+00  0.00000000E+00
  0.00000000E+00  0.00000000E+00  0.00000000E+00
  0.00000000E+00  0.00000000E+00  0.00000000E+00
  0.00000000E+00  0.00000000E+00  0.00000000E+00
  0.00000000E+00  0.00000000E+00  0.00000000E+00
  0.00000000E+00  0.00000000E+00  0.00000000E+00
  0.00000000E+00  0.00000000E+00  0.00000000E+00
  0.00000000E+00  0.00000000E+00  0.00000000E+00
  0.00000000E+00  0.00000000E+00  0.00000000E+00
  0.00000000E+00  0.00000000E+00  0.00000000E+00
  0.00000000E+00  0.00000000E+00  0.00000000E+00
  0.00000000E+00  0.00000000E+00  0.00000000E+00
  0.00000000E+00  0.00000000E+00  0.00000000E+00
  0.00000000E+00  0.00000000E+00  0.00000000E+00
  0.00000000E+00  0.00000000E+00  0.00000000E+00
  0.00000000E+00  0.00000000E+00  0.00000000E+00
  0.00000000E+00  0.00000000E+00  0.00000000E+00
  0.00000000E+00  0.00000000E+00  0.00000000E+00
  0.00000000E+00  0.00000000E+00  0.00000000E+00
  0.00000000E+00  0.00000000E+00  0.00000000E+00
  0.00000000E+00  0.00000000E+00  0.00000000E+00
  0.00000000E+00  0.00000000E+00  0.00000000E+00
  0.00000000E+00  0.00000000E+00  0.00000000E+00
  0.00000000E+00  0.00000000E+00  0.00000000E+00
  0.00000000E+00  0.00000000E+00  0.00000000E+00
  0.00000000E+00  0.00000000E+00  0.00000000E+00
  0.00000000E+00  0.00000000E+00  0.00000000E+00
  0.00000000E+00  0.00000000E+00  0.00000000E+00
  0.00000000E+00  0.00000000E+00  0.00000000E+00
  0.00000000E+00  0.00000000E+00  0.00000000E+00
  0.00000000E+00  0.00000000E+00  0.00000000E+00
  0.00000000E+00  0.00000000E+00  0.00000000E+00
  0.00000000E+00  0.00000000E+00  0.00000000E+00
  0.00000000E+00  0.00000000E+00  0.00000000E+00
  0.00000000E+00  0.00000000E+00  0.00000000E+00
  0.00000000E+00  0.00000000E+00  0.00000000E+00
  0.00000000E+00  0.00000000E+00  0.00000000E+00
  0.00000000E+00  0.00000000E+00  0.00000000E+00
  0.00000000E+00  0.00000000E+00  0.00000000E+00
  0.00000000E+00  0.00000000E+00  0.00000000E+00
  0.00000000E+00  0.00000000E+00  0.00000000E+00
  0.00000000E+00  0.00000000E+00  0.00000000E+00
  0.00000000E+00  0.00000000E+00  0.00000000E+00
  0.00000000E+00  0.00000000E+00  0.00000000E+00
  0.00000000E+00  0.00000000E+00  0.00000000E+00
