# Supplementary material for: Influence of Domain Size and Support Composition on the Reducibility of SiO2 and TiO2 Supported Tungsten Oxide Clusters
Source: J Phys Chem C Nanomater Interfaces. 2024 Aug 14;128(33):13864–78. doi: 10.1021/acs.jpcc.4c03652 (PMC11345822; doi:10.1021/acs.jpcc.4c03652)
Supplement: Supplementary file 2 — jp4c03652_si_002.zip [file jp4c03652_si_002.zip › structures/anatase/trimer/CONTCAR-a-t-2O]

 O Ti  W                                
   1.00000000000000     
    11.4081299999999999    0.0000000000000000    0.0000000000000000
    -3.8027099998844447   10.4632343188398895    0.0000000000000000
     0.0000000000000000   -0.7889576715572481   24.7987486608310626
   O    Ti   W 
    79    36     3
Selective dynamics
Direct
  0.0541916666666680  0.1625744999999981  0.1187380000000005   F   F   F
  0.0767609999999976  0.2302825000000013  0.0241200000000035   F   F   F
  0.1719989999999996  0.0159969999999987  0.0598340000000022   F   F   F
  0.2922866666666692  0.3768604999999994  0.0830229999999972   F   F   F
  0.1036989059732168  0.3099593483802282  0.2655654563456148   T   T   T
  0.1227149375049401  0.3714879203906730  0.1686313361475142   T   T   T
  0.2202332958445262  0.1604834709371540  0.2041140914845417   T   T   T
  0.0070756945497763  0.0202703407211790  0.2271893331109036   T   T   T
  0.1531530463703209  0.4674001485017118  0.4075616661502623   T   T   T
  0.1749040292760112  0.0252927664177030  0.3105558123488857   T   T   T
  0.2688606869718751  0.3126637683278063  0.3520114070531952   T   T   T
  0.0594429232350611  0.1728415515813914  0.3820378765271856   T   T   T
  0.0541916666666680  0.6625744999999981  0.1187380000000005   F   F   F
  0.0767609999999976  0.7302825000000013  0.0241200000000035   F   F   F
  0.1719989999999996  0.5159969999999987  0.0598340000000022   F   F   F
  0.2922866666666692  0.8768604999999994  0.0830229999999972   F   F   F
  0.1040506343305850  0.8090880005511580  0.2658149722653310   T   T   T
  0.1220917810476197  0.8709637454258209  0.1687485099291460   T   T   T
  0.2194482888432627  0.6589568058129430  0.2035261418987407   T   T   T
  0.0067648625720640  0.5203402193722585  0.2275687415395940   T   T   T
  0.1552153421120811  0.9657358855230694  0.4074558707253972   T   T   T
  0.1765488738068409  0.5267280170477172  0.3109664488562566   T   T   T
  0.2725487226091231  0.8125000557966092  0.3530955999780152   T   T   T
  0.0587161091978414  0.6735260501307847  0.3802269732695627   T   T   T
  0.3875249999999966  0.1625744999999981  0.1187380000000005   F   F   F
  0.4100943333333333  0.2302825000000013  0.0241200000000035   F   F   F
  0.5053323333333353  0.0159969999999987  0.0598340000000022   F   F   F
  0.6256199999999978  0.3768604999999994  0.0830229999999972   F   F   F
  0.4365803022657149  0.3026801958696755  0.2652827884932482   T   T   T
  0.4596022950562778  0.3724698298705372  0.1701248128974699   T   T   T
  0.5523013707897687  0.1558898888471891  0.2035343617068555   T   T   T
  0.3383643961879550  0.0179518650591649  0.2254075068121011   T   T   T
  0.5144908652798669  0.4435623881017695  0.4112338774869942   T   T   T
  0.4870972040120523  0.0119943908691505  0.3110071893972561   T   T   T
  0.6038476381099939  0.3132293486928235  0.3503803618741000   T   T   T
  0.3877118770870471  0.1703120795561405  0.3790823426450460   T   T   T
  0.3875249999999966  0.6625744999999981  0.1187380000000005   F   F   F
  0.4100943333333333  0.7302825000000013  0.0241200000000035   F   F   F
  0.5053323333333353  0.5159969999999987  0.0598340000000022   F   F   F
  0.6256199999999978  0.8768604999999994  0.0830229999999972   F   F   F
  0.4320060204629549  0.8004636540967767  0.2652085450753710   T   T   T
  0.4592850948979610  0.8702612679653113  0.1696069249081625   T   T   T
  0.5521469393955766  0.6562711262099412  0.2040064073497308   T   T   T
  0.3388315879713421  0.5178669273213800  0.2271815591136095   T   T   T
  0.5272317417779885  0.9639674914530678  0.4079837826913165   T   T   T
  0.4927119871725827  0.5176313286089546  0.3155044207096292   T   T   T
  0.5947581465152741  0.7922752218819484  0.3447935921515614   T   T   T
  0.3885476782543010  0.6689189985043735  0.3820847132855177   T   T   T
  0.7208583333333323  0.1625744999999981  0.1187380000000005   F   F   F
  0.7434276666666690  0.2302825000000013  0.0241200000000035   F   F   F
  0.8386656666666639  0.0159969999999987  0.0598340000000022   F   F   F
  0.9589533333333335  0.3768604999999994  0.0830229999999972   F   F   F
  0.7674242273180436  0.3081203058990595  0.2634213650228208   T   T   T
  0.7891471532202913  0.3730716984189330  0.1694957965347112   T   T   T
  0.8856233839023984  0.1588132134437773  0.2046993444190779   T   T   T
  0.6738278671927276  0.0216597403765752  0.2317102563042231   T   T   T
  0.7972439849230752  0.4520706072906723  0.4099521982739791   T   T   T
  0.8527229009083857  0.0168388971519005  0.3149525560376319   T   T   T
  0.9376282954518779  0.3070713481251161  0.3493815454437662   T   T   T
  0.7161480504903315  0.1568122112320972  0.3609292346850028   T   T   T
  0.7208583333333323  0.6625744999999981  0.1187380000000005   F   F   F
  0.7434276666666690  0.7302825000000013  0.0241200000000035   F   F   F
  0.8386656666666639  0.5159969999999987  0.0598340000000022   F   F   F
  0.9589533333333335  0.8768604999999994  0.0830229999999972   F   F   F
  0.7670832735936921  0.8061080229938912  0.2646747766990967   T   T   T
  0.7892472169502674  0.8726176406151254  0.1701416471719985   T   T   T
  0.8857026923655072  0.6597798283065471  0.2041137969566167   T   T   T
  0.6736466313528851  0.5226579911662579  0.2319722183497419   T   T   T
  0.7686168804725398  0.9515830668601898  0.4086307950328693   T   T   T
  0.8516399698915782  0.5219487273800656  0.3142251869041752   T   T   T
  0.9351286786647997  0.8097060530969361  0.3517869098200548   T   T   T
  0.7199253850360335  0.6598834825308759  0.3658950453126802   T   T   T
  0.6631308444626509  0.4710799337358381  0.5007996613957814   T   T   T
  0.6020347709360979  0.1940293970427703  0.4522832184209367   T   T   T
  0.6598799251328881  0.9829609435204242  0.5127445845357568   T   T   T
  0.8392707987433741  0.1746088680425302  0.4503814489889980   T   T   T
  0.5977569492734254  0.6867278979897656  0.4566769167763092   T   T   T
  0.8611733910344231  0.6916443992760296  0.4562454138636530   T   T   T
  0.7432186876167461  0.7250381958973590  0.5574472406433068   T   T   T
  0.1130953333333338  0.3392855000000026  0.0892860000000013   F   F   F
  0.0178569999999993  0.0535714999999968  0.0535709999999980   F   F   F
  0.1584372976271851  0.4772471921555334  0.2313782399289451   T   T   T
  0.0669462040045435  0.1972132910238807  0.1984126293552204   T   T   T
  0.2058759203377501  0.1177169774785191  0.3735847180108275   T   T   T
  0.1204354846890617  0.3540223450518963  0.3464790318479125   T   T   T
  0.1130953333333338  0.8392855000000026  0.0892860000000013   F   F   F
  0.0178569999999993  0.5535714999999968  0.0535709999999980   F   F   F
  0.1592125855897706  0.9771665717552568  0.2313883492268395   T   T   T
  0.0665770484916658  0.6967558666462440  0.1983820125689888   T   T   T
  0.2067829452102137  0.6211268155973566  0.3740267440130637   T   T   T
  0.1192674982986158  0.8490513903780635  0.3466085332491138   T   T   T
  0.4464286666666695  0.3392855000000026  0.0892860000000013   F   F   F
  0.3511903333333350  0.0535714999999968  0.0535709999999980   F   F   F
  0.4937294853901857  0.4823679897339757  0.2334339626651874   T   T   T
  0.3974102718405603  0.1951061019000175  0.1962383742927971   T   T   T
  0.5366884100989443  0.1238746942580195  0.3718745953571392   T   T   T
  0.4389134101814843  0.3435961540899756  0.3388876914807464   T   T   T
  0.4464286666666695  0.8392855000000026  0.0892860000000013   F   F   F
  0.3511903333333350  0.5535714999999968  0.0535709999999980   F   F   F
  0.4931521369393650  0.9806679037585324  0.2317630663935161   T   T   T
  0.3966935847548799  0.6936760840166416  0.1968703625703146   T   T   T
  0.5416337542980476  0.6296680947597991  0.3799205345637097   T   T   T
  0.4457324775052529  0.8396502340137865  0.3399780818760082   T   T   T
  0.7797619999999981  0.3392855000000026  0.0892860000000013   F   F   F
  0.6845236666666636  0.0535714999999968  0.0535709999999980   F   F   F
  0.8277056989496816  0.4850655599466414  0.2332038414061365   T   T   T
  0.7321071142001141  0.1971517590271397  0.1964092159757749   T   T   T
  0.8849595415334250  0.1356209648991968  0.3766036088677100   T   T   T
  0.7859324361453057  0.3424881971848626  0.3377631647146366   T   T   T
  0.7797619999999981  0.8392855000000026  0.0892860000000013   F   F   F
  0.6845236666666636  0.5535714999999968  0.0535709999999980   F   F   F
  0.8284472816177127  0.9839930827586626  0.2337930479010575   T   T   T
  0.7316382602591134  0.6970094571739258  0.1963918195873764   T   T   T
  0.8793692981502793  0.6365289679846846  0.3778534132640656   T   T   T
  0.7766258997797796  0.8395298317555274  0.3389928634827189   T   T   T
  0.6336719619622347  0.3672081474610814  0.4326143543301667   T   T   T
  0.6845293960354197  0.0433495821764173  0.4492198370214999   T   T   T
  0.7176705896942988  0.6489746326652445  0.4947527150754376   T   T   T
 
  0.00000000E+00  0.00000000E+00  0.00000000E+00
  0.00000000E+00  0.00000000E+00  0.00000000E+00
  0.00000000E+00  0.00000000E+00  0.00000000E+00
  0.00000000E+00  0.00000000E+00  0.00000000E+00
  0.00000000E+00  0.00000000E+00  0.00000000E+00
  0.00000000E+00  0.00000000E+00  0.00000000E+00
  0.00000000E+00  0.00000000E+00  0.00000000E+00
  0.00000000E+00  0.00000000E+00  0.00000000E+00
  0.00000000E+00  0.00000000E+00  0.00000000E+00
  0.00000000E+00  0.00000000E+00  0.00000000E+00
  0.00000000E+00  0.00000000E+00  0.00000000E+00
  0.00000000E+00  0.00000000E+00  0.00000000E+00
  0.00000000E+00  0.00000000E+00  0.00000000E+00
  0.00000000E+00  0.00000000E+00  0.00000000E+00
  0.00000000E+00  0.00000000E+00  0.00000000E+00
  0.00000000E+00  0.00000000E+00  0.00000000E+00
  0.00000000E+00  0.00000000E+00  0.00000000E+00
  0.00000000E+00  0.00000000E+00  0.00000000E+00
  0.00000000E+00  0.00000000E+00  0.00000000E+00
  0.00000000E+00  0.00000000E+00  0.00000000E+00
  0.00000000E+00  0.00000000E+00  0.00000000E+00
  0.00000000E+00  0.00000000E+00  0.00000000E+00
  0.00000000E+00  0.00000000E+00  0.00000000E+00
  0.00000000E+00  0.00000000E+00  0.00000000E+00
  0.00000000E+00  0.00000000E+00  0.00000000E+00
  0.00000000E+00  0.00000000E+00  0.00000000E+00
  0.00000000E+00  0.00000000E+00  0.00000000E+00
  0.00000000E+00  0.00000000E+00  0.00000000E+00
  0.00000000E+00  0.00000000E+00  0.00000000E+00
  0.00000000E+00  0.00000000E+00  0.00000000E+00
  0.00000000E+00  0.00000000E+00  0.00000000E+00
  0.00000000E+00  0.00000000E+00  0.00000000E+00
  0.00000000E+00  0.00000000E+00  0.00000000E+00
  0.00000000E+00  0.00000000E+00  0.00000000E+00
  0.00000000E+00  0.00000000E+00  0.00000000E+00
  0.00000000E+00  0.00000000E+00  0.00000000E+00
  0.00000000E+00  0.00000000E+00  0.00000000E+00
  0.00000000E+00  0.00000000E+00  0.00000000E+00
  0.00000000E+00  0.00000000E+00  0.00000000E+00
  0.00000000E+00  0.00000000E+00  0.00000000E+00
  0.00000000E+00  0.00000000E+00  0.00000000E+00
  0.00000000E+00  0.00000000E+00  0.00000000E+00
  0.00000000E+00  0.00000000E+00  0.00000000E+00
  0.00000000E+00  0.00000000E+00  0.00000000E+00
  0.00000000E+00  0.00000000E+00  0.00000000E+00
  0.00000000E+00  0.00000000E+00  0.00000000E+00
  0.00000000E+00  0.00000000E+00  0.00000000E+00
  0.00000000E+00  0.00000000E+00  0.00000000E+00
  0.00000000E+00  0.00000000E+00  0.00000000E+00
  0.00000000E+00  0.00000000E+00  0.00000000E+00
  0.00000000E+00  0.00000000E+00  0.00000000E+00
  0.00000000E+00  0.00000000E+00  0.00000000E+00
  0.00000000E+00  0.00000000E+00  0.00000000E+00
  0.00000000E+00  0.00000000E+00  0.00000000E+00
  0.00000000E+00  0.00000000E+00  0.00000000E+00
  0.00000000E+00  0.00000000E+00  0.00000000E+00
  0.00000000E+00  0.00000000E+00  0.00000000E+00
  0.00000000E+00  0.00000000E+00  0.00000000E+00
  0.00000000E+00  0.00000000E+00  0.00000000E+00
  0.00000000E+00  0.00000000E+00  0.00000000E+00
  0.00000000E+00  0.00000000E+00  0.00000000E+00
  0.00000000E+00  0.00000000E+00  0.00000000E+00
  0.00000000E+00  0.00000000E+00  0.00000000E+00
  0.00000000E+00  0.00000000E+00  0.00000000E+00
  0.00000000E+00  0.00000000E+00  0.00000000E+00
  0.00000000E+00  0.00000000E+00  0.00000000E+00
  0.00000000E+00  0.00000000E+00  0.00000000E+00
  0.00000000E+00  0.00000000E+00  0.00000000E+00
  0.00000000E+00  0.00000000E+00  0.00000000E+00
  0.00000000E+00  0.00000000E+00  0.00000000E+00
  0.00000000E+00  0.00000000E+00  0.00000000E+00
  0.00000000E+00  0.00000000E+00  0.00000000E+00
  0.00000000E+00  0.00000000E+00  0.00000000E+00
  0.00000000E+00  0.00000000E+00  0.00000000E+00
  0.00000000E+00  0.00000000E+00  0.00000000E+00
  0.00000000E+00  0.00000000E+00  0.00000000E+00
  0.00000000E+00  0.00000000E+00  0.00000000E+00
  0.00000000E+00  0.00000000E+00  0.00000000E+00
  0.00000000E+00  0.00000000E+00  0.00000000E+00
  0.00000000E+00  0.00000000E+00  0.00000000E+00
  0.00000000E+00  0.00000000E+00  0.00000000E+00
  0.00000000E+00  0.00000000E+00  0.00000000E+00
  0.00000000E+00  0.00000000E+00  0.00000000E+00
  0.00000000E+00  0.00000000E+00  0.00000000E+00
  0.00000000E+00  0.00000000E+00  0.00000000E+00
  0.00000000E+00  0.00000000E+00  0.00000000E+00
  0.00000000E+00  0.00000000E+00  0.00000000E+00
  0.00000000E+00  0.00000000E+00  0.00000000E+00
  0.00000000E+00  0.00000000E+00  0.00000000E+00
  0.00000000E+00  0.00000000E+00  0.00000000E+00
  0.00000000E+00  0.00000000E+00  0.00000000E+00
  0.00000000E+00  0.00000000E+00  0.00000000E+00
  0.00000000E+00  0.00000000E+00  0.00000000E+00
  0.00000000E+00  0.00000000E+00  0.00000000E+00
  0.00000000E+00  0.00000000E+00  0.00000000E+00
  0.00000000E+00  0.00000000E+00  0.00000000E+00
  0.00000000E+00  0.00000000E+00  0.00000000E+00
  0.00000000E+00  0.00000000E+00  0.00000000E+00
  0.00000000E+00  0.00000000E+00  0.00000000E+00
  0.00000000E+00  0.00000000E+00  0.00000000E+00
  0.00000000E+00  0.00000000E+00  0.00000000E+00
  0.00000000E+00  0.00000000E+00  0.00000000E+00
  0.00000000E+00  0.00000000E+00  0.00000000E+00
  0.00000000E+00  0.00000000E+00  0.00000000E+00
  0.00000000E+00  0.00000000E+00  0.00000000E+00
  0.00000000E+00  0.00000000E+00  0.00000000E+00
  0.00000000E+00  0.00000000E+00  0.00000000E+00
  0.00000000E+00  0.00000000E+00  0.00000000E+00
  0.00000000E+00  0.00000000E+00  0.00000000E+00
  0.00000000E+00  0.00000000E+00  0.00000000E+00
  0.00000000E+00  0.00000000E+00  0.00000000E+00
  0.00000000E+00  0.00000000E+00  0.00000000E+00
  0.00000000E+00  0.00000000E+00  0.00000000E+00
  0.00000000E+00  0.00000000E+00  0.00000000E+00
  0.00000000E+00  0.00000000E+00  0.00000000E+00
  0.00000000E+00  0.00000000E+00  0.00000000E+00
  0.00000000E+00  0.00000000E+00  0.00000000E+00
  0.00000000E+00  0.00000000E+00  0.00000000E+00
