# Supplementary material for: Influence of Domain Size and Support Composition on the Reducibility of SiO2 and TiO2 Supported Tungsten Oxide Clusters
Source: J Phys Chem C Nanomater Interfaces. 2024 Aug 14;128(33):13864–78. doi: 10.1021/acs.jpcc.4c03652 (PMC11345822; doi:10.1021/acs.jpcc.4c03652)
Supplement: Supplementary file 2 — jp4c03652_si_002.zip [file jp4c03652_si_002.zip › structures/anatase/trimer/CONTCAR-a-t-1H]

 O Ti  W  H                             
   1.00000000000000     
    11.4081299999999999    0.0000000000000000    0.0000000000000000
    -3.8027099998844447   10.4632343188398895    0.0000000000000000
     0.0000000000000000   -0.7889576715572481   24.7987486608310626
   O    Ti   W    H 
    81    36     3     1
Selective dynamics
Direct
  0.0541916666666680  0.1625744999999981  0.1187380000000005   F   F   F
  0.0767609999999976  0.2302825000000013  0.0241200000000035   F   F   F
  0.1719989999999996  0.0159969999999987  0.0598340000000022   F   F   F
  0.2922866666666692  0.3768604999999994  0.0830229999999972   F   F   F
  0.1034798418068661  0.3066146555515132  0.2651087664852056   T   T   T
  0.1225279966899819  0.3706210072410485  0.1686774954290584   T   T   T
  0.2196656348396573  0.1581217181126391  0.2035523180355980   T   T   T
  0.0061847120030194  0.0191914081322508  0.2269825211747118   T   T   T
  0.1487979599098708  0.4640749664862227  0.4074603319810777   T   T   T
  0.1719638244420238  0.0205747311288036  0.3091306010402306   T   T   T
  0.2722410909866682  0.3130134113822365  0.3540011600972761   T   T   T
  0.0574498508964112  0.1682563261929175  0.3770834711277473   T   T   T
  0.0541916666666680  0.6625744999999981  0.1187380000000005   F   F   F
  0.0767609999999976  0.7302825000000013  0.0241200000000035   F   F   F
  0.1719989999999996  0.5159969999999987  0.0598340000000022   F   F   F
  0.2922866666666692  0.8768604999999994  0.0830229999999972   F   F   F
  0.1025845846258022  0.8062274386683299  0.2638899634411018   T   T   T
  0.1221733849248920  0.8697423388536549  0.1682290309583081   T   T   T
  0.2182186892815139  0.6567863770717466  0.2032968398286883   T   T   T
  0.0053807300744495  0.5188886717906769  0.2283113668566372   T   T   T
  0.1549748696489459  0.9651644441732259  0.4058862078633965   T   T   T
  0.1729662390226210  0.5219990242671599  0.3104865333721278   T   T   T
  0.2667007916396713  0.8057481325568148  0.3484975107108497   T   T   T
  0.0543293536819789  0.6704218847436110  0.3808871612323870   T   T   T
  0.3875249999999966  0.1625744999999981  0.1187380000000005   F   F   F
  0.4100943333333333  0.2302825000000013  0.0241200000000035   F   F   F
  0.5053323333333353  0.0159969999999987  0.0598340000000022   F   F   F
  0.6256199999999978  0.3768604999999994  0.0830229999999972   F   F   F
  0.4354059516098090  0.3033785921133472  0.2657712767095148   T   T   T
  0.4577062111240124  0.3717659910801530  0.1702920657832578   T   T   T
  0.5516161936249233  0.1572042218329912  0.2033357842852439   T   T   T
  0.3390430988856892  0.0182823752643557  0.2267526055087785   T   T   T
  0.5410968810413550  0.4609890862221491  0.4119417494387747   T   T   T
  0.5046552299101066  0.0195659084944637  0.3116663675907674   T   T   T
  0.6026978113402350  0.3015293057773079  0.3478935690685745   T   T   T
  0.3863080573603526  0.1662645122497324  0.3740105720203104   T   T   T
  0.3875249999999966  0.6625744999999981  0.1187380000000005   F   F   F
  0.4100943333333333  0.7302825000000013  0.0241200000000035   F   F   F
  0.5053323333333353  0.5159969999999987  0.0598340000000022   F   F   F
  0.6256199999999978  0.8768604999999994  0.0830229999999972   F   F   F
  0.4323927922069117  0.8057037751410263  0.2641216344881840   T   T   T
  0.4569980477837348  0.8705499252659550  0.1686713101602848   T   T   T
  0.5516612012658584  0.6560854852379308  0.2046517999932078   T   T   T
  0.3385560168743780  0.5186024557304592  0.2276047986859027   T   T   T
  0.4833489481070501  0.9578651722993783  0.4077487832920497   T   T   T
  0.4912709285057986  0.5159898511340515  0.3154362905561783   T   T   T
  0.5965427999571560  0.8025181023484151  0.3466065809965500   T   T   T
  0.3859742866975893  0.6672365268845724  0.3804018311914632   T   T   T
  0.7208583333333323  0.1625744999999981  0.1187380000000005   F   F   F
  0.7434276666666690  0.2302825000000013  0.0241200000000035   F   F   F
  0.8386656666666639  0.0159969999999987  0.0598340000000022   F   F   F
  0.9589533333333335  0.3768604999999994  0.0830229999999972   F   F   F
  0.7672451157508107  0.3004210995272700  0.2630040895464489   T   T   T
  0.7879621365302896  0.3721318379647940  0.1696626791086544   T   T   T
  0.8857076530294634  0.1588943563531799  0.2035198388061517   T   T   T
  0.6715477723356074  0.0186997972893721  0.2270110391709110   T   T   T
  0.7943414769402608  0.4411770891020410  0.4118415897632630   T   T   T
  0.8381479021742493  0.0227503352740186  0.3116839206471695   T   T   T
  0.9345200818643420  0.3066259553776547  0.3511984596127817   T   T   T
  0.7191687094742605  0.1636423065157047  0.3772876192986345   T   T   T
  0.7208583333333323  0.6625744999999981  0.1187380000000005   F   F   F
  0.7434276666666690  0.7302825000000013  0.0241200000000035   F   F   F
  0.8386656666666639  0.5159969999999987  0.0598340000000022   F   F   F
  0.9589533333333335  0.8768604999999994  0.0830229999999972   F   F   F
  0.7688744057362911  0.8076978820191130  0.2628837983736858   T   T   T
  0.7892933890095435  0.8711471098073034  0.1686464980837172   T   T   T
  0.8835443477152296  0.6555546424138683  0.2043096391428989   T   T   T
  0.6719600053145953  0.5201737799222670  0.2322627832941890   T   T   T
  0.8178527183735653  0.9498255698699012  0.4063774894811374   T   T   T
  0.8435962975668900  0.5124602624644226  0.3154905208127516   T   T   T
  0.9353572598552518  0.8058871766037043  0.3458826540209898   T   T   T
  0.7187917935476804  0.6633091921399128  0.3621351684141914   T   T   T
  0.6312129431777578  0.5119611484720821  0.5141400072499991   T   T   T
  0.7666475234238490  0.3622029615581113  0.5054134848923155   T   T   T
  0.5403276049825365  0.2306025936607909  0.4582045007264171   T   T   T
  0.7286232362784730  0.1104650693424460  0.5545884243626915   T   T   T
  0.9626178740736222  0.3055272918713925  0.5689396660341188   T   T   T
  0.8937096227287356  0.1856706312178602  0.4595312608664415   T   T   T
  0.5969248794212092  0.7155420958178098  0.4517844537827358   T   T   T
  0.8448917771101634  0.6825864873945022  0.4534276614224098   T   T   T
  0.7528939790499223  0.7880020875398301  0.5489248976541887   T   T   T
  0.1130953333333338  0.3392855000000026  0.0892860000000013   F   F   F
  0.0178569999999993  0.0535714999999968  0.0535709999999980   F   F   F
  0.1579910995509977  0.4755362968489862  0.2317122401520777   T   T   T
  0.0652497989821370  0.1960442220876359  0.1995434755918168   T   T   T
  0.2052133777041618  0.1190194771959767  0.3708192071010359   T   T   T
  0.1149375042864165  0.3447256296255716  0.3480930919221450   T   T   T
  0.1130953333333338  0.8392855000000026  0.0892860000000013   F   F   F
  0.0178569999999993  0.5535714999999968  0.0535709999999980   F   F   F
  0.1588437660441571  0.9767972439527028  0.2304436940038741   T   T   T
  0.0658465404574713  0.6956095746391711  0.1998614856283112   T   T   T
  0.2031385384973987  0.6165129430815526  0.3727129439663130   T   T   T
  0.1190840510231439  0.8483807850096099  0.3472659976295844   T   T   T
  0.4464286666666695  0.3392855000000026  0.0892860000000013   F   F   F
  0.3511903333333350  0.0535714999999968  0.0535709999999980   F   F   F
  0.4926274644820623  0.4806432539353835  0.2345250957144600   T   T   T
  0.3988393052238450  0.1958933239964580  0.1973842254949361   T   T   T
  0.5359328766097278  0.1150240659695569  0.3762102401947445   T   T   T
  0.4498005917030312  0.3404332480943921  0.3412776210728055   T   T   T
  0.4464286666666695  0.8392855000000026  0.0892860000000013   F   F   F
  0.3511903333333350  0.5535714999999968  0.0535709999999980   F   F   F
  0.4909679468168449  0.9762898878458444  0.2323771357984796   T   T   T
  0.3973713396674299  0.6966306844639050  0.1995057536770091   T   T   T
  0.5421844170976371  0.6309915760661227  0.3772174006173898   T   T   T
  0.4450223952196879  0.8466988500252981  0.3473637888378178   T   T   T
  0.7797619999999981  0.3392855000000026  0.0892860000000013   F   F   F
  0.6845236666666636  0.0535714999999968  0.0535709999999980   F   F   F
  0.8251751616574197  0.4823075442940379  0.2331943925925941   T   T   T
  0.7299275430890262  0.1923931081245129  0.1959995368782543   T   T   T
  0.8739445687983221  0.1198454347019009  0.3878836046993897   T   T   T
  0.7803734253083761  0.3276896306761614  0.3366067858140696   T   T   T
  0.7797619999999981  0.8392855000000026  0.0892860000000013   F   F   F
  0.6845236666666636  0.5535714999999968  0.0535709999999980   F   F   F
  0.8269379338489387  0.9824335884975426  0.2349242122431718   T   T   T
  0.7318021812127995  0.7005356128198983  0.1982903923224697   T   T   T
  0.8746894101473472  0.6400508474500342  0.3730247089098739   T   T   T
  0.7787484641073874  0.8526249579970866  0.3421215383199510   T   T   T
  0.6387713850079706  0.3892950907520927  0.4587089996207254   T   T   T
  0.8385988918522997  0.2382364522131297  0.5242918044413898   T   T   T
  0.7114399980121959  0.6838695859547528  0.4937805646079667   T   T   T
  0.8607826947891652  0.4336264521141331  0.4354644626143553   T   T   T
 
  0.00000000E+00  0.00000000E+00  0.00000000E+00
  0.00000000E+00  0.00000000E+00  0.00000000E+00
  0.00000000E+00  0.00000000E+00  0.00000000E+00
  0.00000000E+00  0.00000000E+00  0.00000000E+00
  0.00000000E+00  0.00000000E+00  0.00000000E+00
  0.00000000E+00  0.00000000E+00  0.00000000E+00
  0.00000000E+00  0.00000000E+00  0.00000000E+00
  0.00000000E+00  0.00000000E+00  0.00000000E+00
  0.00000000E+00  0.00000000E+00  0.00000000E+00
  0.00000000E+00  0.00000000E+00  0.00000000E+00
  0.00000000E+00  0.00000000E+00  0.00000000E+00
  0.00000000E+00  0.00000000E+00  0.00000000E+00
  0.00000000E+00  0.00000000E+00  0.00000000E+00
  0.00000000E+00  0.00000000E+00  0.00000000E+00
  0.00000000E+00  0.00000000E+00  0.00000000E+00
  0.00000000E+00  0.00000000E+00  0.00000000E+00
  0.00000000E+00  0.00000000E+00  0.00000000E+00
  0.00000000E+00  0.00000000E+00  0.00000000E+00
  0.00000000E+00  0.00000000E+00  0.00000000E+00
  0.00000000E+00  0.00000000E+00  0.00000000E+00
  0.00000000E+00  0.00000000E+00  0.00000000E+00
  0.00000000E+00  0.00000000E+00  0.00000000E+00
  0.00000000E+00  0.00000000E+00  0.00000000E+00
  0.00000000E+00  0.00000000E+00  0.00000000E+00
  0.00000000E+00  0.00000000E+00  0.00000000E+00
  0.00000000E+00  0.00000000E+00  0.00000000E+00
  0.00000000E+00  0.00000000E+00  0.00000000E+00
  0.00000000E+00  0.00000000E+00  0.00000000E+00
  0.00000000E+00  0.00000000E+00  0.00000000E+00
  0.00000000E+00  0.00000000E+00  0.00000000E+00
  0.00000000E+00  0.00000000E+00  0.00000000E+00
  0.00000000E+00  0.00000000E+00  0.00000000E+00
  0.00000000E+00  0.00000000E+00  0.00000000E+00
  0.00000000E+00  0.00000000E+00  0.00000000E+00
  0.00000000E+00  0.00000000E+00  0.00000000E+00
  0.00000000E+00  0.00000000E+00  0.00000000E+00
  0.00000000E+00  0.00000000E+00  0.00000000E+00
  0.00000000E+00  0.00000000E+00  0.00000000E+00
  0.00000000E+00  0.00000000E+00  0.00000000E+00
  0.00000000E+00  0.00000000E+00  0.00000000E+00
  0.00000000E+00  0.00000000E+00  0.00000000E+00
  0.00000000E+00  0.00000000E+00  0.00000000E+00
  0.00000000E+00  0.00000000E+00  0.00000000E+00
  0.00000000E+00  0.00000000E+00  0.00000000E+00
  0.00000000E+00  0.00000000E+00  0.00000000E+00
  0.00000000E+00  0.00000000E+00  0.00000000E+00
  0.00000000E+00  0.00000000E+00  0.00000000E+00
  0.00000000E+00  0.00000000E+00  0.00000000E+00
  0.00000000E+00  0.00000000E+00  0.00000000E+00
  0.00000000E+00  0.00000000E+00  0.00000000E+00
  0.00000000E+00  0.00000000E+00  0.00000000E+00
  0.00000000E+00  0.00000000E+00  0.00000000E+00
  0.00000000E+00  0.00000000E+00  0.00000000E+00
  0.00000000E+00  0.00000000E+00  0.00000000E+00
  0.00000000E+00  0.00000000E+00  0.00000000E+00
  0.00000000E+00  0.00000000E+00  0.00000000E+00
  0.00000000E+00  0.00000000E+00  0.00000000E+00
  0.00000000E+00  0.00000000E+00  0.00000000E+00
  0.00000000E+00  0.00000000E+00  0.00000000E+00
  0.00000000E+00  0.00000000E+00  0.00000000E+00
  0.00000000E+00  0.00000000E+00  0.00000000E+00
  0.00000000E+00  0.00000000E+00  0.00000000E+00
  0.00000000E+00  0.00000000E+00  0.00000000E+00
  0.00000000E+00  0.00000000E+00  0.00000000E+00
  0.00000000E+00  0.00000000E+00  0.00000000E+00
  0.00000000E+00  0.00000000E+00  0.00000000E+00
  0.00000000E+00  0.00000000E+00  0.00000000E+00
  0.00000000E+00  0.00000000E+00  0.00000000E+00
  0.00000000E+00  0.00000000E+00  0.00000000E+00
  0.00000000E+00  0.00000000E+00  0.00000000E+00
  0.00000000E+00  0.00000000E+00  0.00000000E+00
  0.00000000E+00  0.00000000E+00  0.00000000E+00
  0.00000000E+00  0.00000000E+00  0.00000000E+00
  0.00000000E+00  0.00000000E+00  0.00000000E+00
  0.00000000E+00  0.00000000E+00  0.00000000E+00
  0.00000000E+00  0.00000000E+00  0.00000000E+00
  0.00000000E+00  0.00000000E+00  0.00000000E+00
  0.00000000E+00  0.00000000E+00  0.00000000E+00
  0.00000000E+00  0.00000000E+00  0.00000000E+00
  0.00000000E+00  0.00000000E+00  0.00000000E+00
  0.00000000E+00  0.00000000E+00  0.00000000E+00
  0.00000000E+00  0.00000000E+00  0.00000000E+00
  0.00000000E+00  0.00000000E+00  0.00000000E+00
  0.00000000E+00  0.00000000E+00  0.00000000E+00
  0.00000000E+00  0.00000000E+00  0.00000000E+00
  0.00000000E+00  0.00000000E+00  0.00000000E+00
  0.00000000E+00  0.00000000E+00  0.00000000E+00
  0.00000000E+00  0.00000000E+00  0.00000000E+00
  0.00000000E+00  0.00000000E+00  0.00000000E+00
  0.00000000E+00  0.00000000E+00  0.00000000E+00
  0.00000000E+00  0.00000000E+00  0.00000000E+00
  0.00000000E+00  0.00000000E+00  0.00000000E+00
  0.00000000E+00  0.00000000E+00  0.00000000E+00
  0.00000000E+00  0.00000000E+00  0.00000000E+00
  0.00000000E+00  0.00000000E+00  0.00000000E+00
  0.00000000E+00  0.00000000E+00  0.00000000E+00
  0.00000000E+00  0.00000000E+00  0.00000000E+00
  0.00000000E+00  0.00000000E+00  0.00000000E+00
  0.00000000E+00  0.00000000E+00  0.00000000E+00
  0.00000000E+00  0.00000000E+00  0.00000000E+00
  0.00000000E+00  0.00000000E+00  0.00000000E+00
  0.00000000E+00  0.00000000E+00  0.00000000E+00
  0.00000000E+00  0.00000000E+00  0.00000000E+00
  0.00000000E+00  0.00000000E+00  0.00000000E+00
  0.00000000E+00  0.00000000E+00  0.00000000E+00
  0.00000000E+00  0.00000000E+00  0.00000000E+00
  0.00000000E+00  0.00000000E+00  0.00000000E+00
  0.00000000E+00  0.00000000E+00  0.00000000E+00
  0.00000000E+00  0.00000000E+00  0.00000000E+00
  0.00000000E+00  0.00000000E+00  0.00000000E+00
  0.00000000E+00  0.00000000E+00  0.00000000E+00
  0.00000000E+00  0.00000000E+00  0.00000000E+00
  0.00000000E+00  0.00000000E+00  0.00000000E+00
  0.00000000E+00  0.00000000E+00  0.00000000E+00
  0.00000000E+00  0.00000000E+00  0.00000000E+00
  0.00000000E+00  0.00000000E+00  0.00000000E+00
  0.00000000E+00  0.00000000E+00  0.00000000E+00
  0.00000000E+00  0.00000000E+00  0.00000000E+00
  0.00000000E+00  0.00000000E+00  0.00000000E+00
  0.00000000E+00  0.00000000E+00  0.00000000E+00
  0.00000000E+00  0.00000000E+00  0.00000000E+00
