# Supplementary material for: Influence of Domain Size and Support Composition on the Reducibility of SiO2 and TiO2 Supported Tungsten Oxide Clusters
Source: J Phys Chem C Nanomater Interfaces. 2024 Aug 14;128(33):13864–78. doi: 10.1021/acs.jpcc.4c03652 (PMC11345822; doi:10.1021/acs.jpcc.4c03652)
Supplement: Supplementary file 2 — jp4c03652_si_002.zip [file jp4c03652_si_002.zip › structures/silica/monomer/CONTCAR-s-m-1H]

 O Si  H  W                             
   1.00000000000000     
    10.4633880999999995    0.0000000000000000    0.0000000000000000
     0.0000000000000000   10.4633880999999995    0.0000000000000000
     0.0000000000000000    0.0000000000000000   35.5949306999999990
   O    Si   H    W 
    74    32    15     1
Selective dynamics
Direct
  0.0311520510645380  0.1947675059483061  0.4509551540989776   F   F   F
  0.3421911824339929  0.1808654856474945  0.5528731855980524   T   T   T
  0.4477400969621925  0.0356340052453987  0.6034726623345179   T   T   T
  0.4308906341137799  0.3442009066829357  0.5030522062072151   T   T   T
  0.2809358357591449  0.4303058574315486  0.5568830163227858   T   T   T
  0.0910631408050193  0.4444544060500633  0.4536526793037368   F   F   F
  0.1810657699033555  0.2835668816314580  0.5043483904435533   T   T   T
  0.1993636119731050  0.0900013069331891  0.6099526482100046   T   T   T
  0.0337202805976702  0.1868110542290040  0.2478891078521386   F   F   F
  0.3440931198153407  0.1855634296987603  0.3506933588254171   F   F   F
  0.4368155926278163  0.0309938032860657  0.4023942963096587   F   F   F
  0.4380663908968288  0.3417251820237581  0.2995938267423952   F   F   F
  0.2829161647799978  0.4353910062341058  0.3508388878946320   F   F   F
  0.0964046891510364  0.4376544158750306  0.2488849516707177   F   F   F
  0.1883112987282516  0.2794711974758712  0.2996215051558266   F   F   F
  0.1872015750571236  0.0910645740085059  0.4015319068223207   F   F   F
  0.0318235676609717  0.6943497585694303  0.4510740567098352   F   F   F
  0.3445810086947461  0.6805554779062746  0.5531700849405325   T   T   T
  0.3546141086795345  0.5524415238360660  0.6173860623264034   T   T   T
  0.4395143107090931  0.8419615841929016  0.5049575097806880   T   T   T
  0.2780149502824045  0.9320779845565070  0.5555094912657736   T   T   T
  0.0891725053264878  0.9445949490267722  0.4544798905374634   F   F   F
  0.1903100449757105  0.7812155874448266  0.5021886498385015   T   T   T
  0.1299742361454790  0.6194685461724916  0.5843894796280793   T   T   T
  0.0346318602116042  0.6867431206294725  0.2476256659758036   F   F   F
  0.3443572575051661  0.6854365008446806  0.3498583101503243   F   F   F
  0.4375481431325454  0.5321551634179542  0.4018447037423556   F   F   F
  0.4370970457002343  0.8428009552706541  0.2987997349319542   F   F   F
  0.2837027353742272  0.9353354532517955  0.3507711198910286   F   F   F
  0.0955818039735377  0.9377746725089224  0.2480603946626019   F   F   F
  0.1873731919598498  0.7814383052252865  0.2993983415677448   F   F   F
  0.1878950929860608  0.5935378267328844  0.4011890475657580   F   F   F
  0.5326546883848948  0.1956883280239197  0.4509675926108585   F   F   F
  0.8453176606580968  0.1870139677432761  0.5532399651999071   T   T   T
  0.9407245369923700  0.0434680440826227  0.6053562017376137   T   T   T
  0.9311810490762440  0.3467321290262362  0.5023305730278551   T   T   T
  0.7795825872500899  0.4360506683458922  0.5552624036938028   T   T   T
  0.5916655283133139  0.4456487448887714  0.4545953870016817   F   F   F
  0.6811037963798299  0.2832000743268992  0.5045605089118155   T   T   T
  0.6943110116688800  0.0982883824761842  0.6090977193964662   T   T   T
  0.5304366968504297  0.1836720274766108  0.2490301448931334   F   F   F
  0.8416375044477675  0.1884368207542053  0.3506902511769638   F   F   F
  0.9370329202409309  0.0324447557488270  0.4015475837346045   F   F   F
  0.9384974714541698  0.3410278101384634  0.2991019133863304   F   F   F
  0.7833669493170277  0.4382938918361177  0.3499272364006458   F   F   F
  0.5912959725446996  0.4347042336853590  0.2474907869498821   F   F   F
  0.6883867625448801  0.2823583165941486  0.2989110042571497   F   F   F
  0.6868412750019033  0.0897706802016529  0.4015012070300727   F   F   F
  0.5319702862922497  0.6954741620032721  0.4508446352527784   F   F   F
  0.8326651566236336  0.6894857173672051  0.5573768528234382   T   T   T
  0.9034615494551446  0.5433174063109831  0.6132049190182727   T   T   T
  0.9396058700995269  0.8372934779482577  0.5056164631007789   T   T   T
  0.7788728557127556  0.9399271657304027  0.5546179300521743   T   T   T
  0.5905811877124520  0.9454699083913169  0.4553077076427243   F   F   F
  0.6890322997885292  0.7807817410244979  0.5032586834558259   T   T   T
  0.6551361797390669  0.5867029790727400  0.6019868829463135   T   T   T
  0.5311661992952210  0.6836079382218969  0.2486269034993640   F   F   F
  0.8413804630962503  0.6883409955040136  0.3498419516846525   F   F   F
  0.9377570104917083  0.5343125169307399  0.4011625184684107   F   F   F
  0.9375339740570325  0.8420294391928067  0.2983804482444086   F   F   F
  0.7836865290878947  0.9383123745575759  0.3497478587123339   F   F   F
  0.5899190421665139  0.9347419424916623  0.2464347568808449   F   F   F
  0.6874245803205881  0.7845333445502334  0.2984728345714132   F   F   F
  0.6874838831828711  0.5921249165405058  0.4012687721882955   F   F   F
  0.6802810226614184  0.5879298247508729  0.1928634234765880   F   F   F
  0.4339891700477807  0.5405486459155995  0.1961992283521425   F   F   F
  0.9333104538345083  0.5363154701404653  0.1978080748523254   F   F   F
  0.1793058727722112  0.5842425977201842  0.1919715767817323   F   F   F
  0.6803617402655746  0.0921311319803664  0.1928670099098113   F   F   F
  0.4342345039145883  0.0447423728750778  0.1954170765647092   F   F   F
  0.9332028915092465  0.0387702511480796  0.1972640279223015   F   F   F
  0.1787652375897579  0.0877034364350209  0.1917539261226935   F   F   F
  0.4891996295510666  0.8006583892616774  0.6351248798662255   T   T   T
  0.4953745379437891  0.5535941658795664  0.6773059672606863   T   T   T
  0.3132689492832696  0.0591975201630461  0.5804292173619032   T   T   T
  0.3086281320947677  0.3093258334005853  0.5294588031765102   T   T   T
  0.0592960000368024  0.3169351223057646  0.4778581093292757   T   T   T
  0.0612451646222141  0.0657437261344427  0.4271156582589057   F   F   F
  0.3128777206098619  0.0607579414983022  0.3762951609728020   F   F   F
  0.3132931437936364  0.3105891454955056  0.3251771182204948   F   F   F
  0.0642326640021693  0.3113705059312792  0.2737956353630651   F   F   F
  0.0660048954650492  0.0627033472866998  0.2220026369704655   F   F   F
  0.2733794761699073  0.5683699882832229  0.5776011641693017   T   T   T
  0.3119946096937340  0.8102268777409023  0.5291887295615680   T   T   T
  0.0625771725760345  0.8148190169324749  0.4783801366239899   T   T   T
  0.0621896202556513  0.5665716610300038  0.4267811977098077   F   F   F
  0.3131618023026519  0.5616773187208608  0.3759026431090362   F   F   F
  0.3131049395158172  0.8112852066397451  0.3247023221940424   F   F   F
  0.0637287005166201  0.8120483406085697  0.2732718824808629   F   F   F
  0.0664702555673955  0.5612125097587040  0.2222922415878514   F   F   F
  0.8088658900028420  0.0663558910115611  0.5802533292998362   T   T   T
  0.8093816059450418  0.3123329476283487  0.5286131451944840   T   T   T
  0.5583999550881629  0.3171000992468223  0.4782908180100307   T   T   T
  0.5617883112078346  0.0654969323347032  0.4275407685410215   F   F   F
  0.8122036095954996  0.0623382403762918  0.3758666937735384   F   F   F
  0.8130059562146883  0.3125657896173522  0.3246377281742028   F   F   F
  0.5621229361517379  0.3108084571922589  0.2736637112479272   F   F   F
  0.5643272741865744  0.0635318009121022  0.2217311510066224   F   F   F
  0.7927117122569314  0.5633367378636152  0.5804920799333004   T   T   T
  0.8108596262340129  0.8133911766797581  0.5299345506518023   T   T   T
  0.5626340814750961  0.8152194090567662  0.4785279853365907   T   T   T
  0.5622668754055056  0.5662751417183216  0.4271548592283168   F   F   F
  0.8124948422337823  0.5633868801608983  0.3755658595078160   F   F   F
  0.8125738355465160  0.8132673612174131  0.3241026728173466   F   F   F
  0.5614589816700359  0.8116265320246683  0.2730048112024690   F   F   F
  0.5646998693913758  0.5615994686942400  0.2220612926636250   F   F   F
  0.4194566132659929  0.4985726436315971  0.6795390512644417   T   T   T
  0.4545011278306532  0.9543961273598072  0.6176755200991835   T   T   T
  0.6022482828091853  0.0804327875722208  0.6041035139803412   T   T   T
  0.9281007405014705  0.9947261824289342  0.6282919723099454   T   T   T
  0.0599509148060235  0.5776378350753362  0.5980577277553962   T   T   T
  0.8942025990262081  0.4686640362455705  0.6292142459523262   T   T   T
  0.7712617716659409  0.5710012962810325  0.1986394098212259   F   F   F
  0.4479976061129491  0.4907898036368650  0.1735194849403427   F   F   F
  0.9448017296460449  0.4820932575445198  0.1758910436000818   F   F   F
  0.2709189056190908  0.5694127065567756  0.1974025105550936   F   F   F
  0.7712857533710888  0.0741138050316508  0.1984223122502797   F   F   F
  0.4493861710909925  0.9979477204467884  0.1722491496477687   F   F   F
  0.9454334181009472  0.9868290174839913  0.1749142337168053   F   F   F
  0.2704653931158845  0.0727476454834317  0.1969995743109934   F   F   F
  0.1086762840986282  0.0740866005467353  0.6039720933974593   T   T   T
  0.5117265001079616  0.6372640755994539  0.6298683231084397   T   T   T
 
  0.00000000E+00  0.00000000E+00  0.00000000E+00
  0.00000000E+00  0.00000000E+00  0.00000000E+00
  0.00000000E+00  0.00000000E+00  0.00000000E+00
  0.00000000E+00  0.00000000E+00  0.00000000E+00
  0.00000000E+00  0.00000000E+00  0.00000000E+00
  0.00000000E+00  0.00000000E+00  0.00000000E+00
  0.00000000E+00  0.00000000E+00  0.00000000E+00
  0.00000000E+00  0.00000000E+00  0.00000000E+00
  0.00000000E+00  0.00000000E+00  0.00000000E+00
  0.00000000E+00  0.00000000E+00  0.00000000E+00
  0.00000000E+00  0.00000000E+00  0.00000000E+00
  0.00000000E+00  0.00000000E+00  0.00000000E+00
  0.00000000E+00  0.00000000E+00  0.00000000E+00
  0.00000000E+00  0.00000000E+00  0.00000000E+00
  0.00000000E+00  0.00000000E+00  0.00000000E+00
  0.00000000E+00  0.00000000E+00  0.00000000E+00
  0.00000000E+00  0.00000000E+00  0.00000000E+00
  0.00000000E+00  0.00000000E+00  0.00000000E+00
  0.00000000E+00  0.00000000E+00  0.00000000E+00
  0.00000000E+00  0.00000000E+00  0.00000000E+00
  0.00000000E+00  0.00000000E+00  0.00000000E+00
  0.00000000E+00  0.00000000E+00  0.00000000E+00
  0.00000000E+00  0.00000000E+00  0.00000000E+00
  0.00000000E+00  0.00000000E+00  0.00000000E+00
  0.00000000E+00  0.00000000E+00  0.00000000E+00
  0.00000000E+00  0.00000000E+00  0.00000000E+00
  0.00000000E+00  0.00000000E+00  0.00000000E+00
  0.00000000E+00  0.00000000E+00  0.00000000E+00
  0.00000000E+00  0.00000000E+00  0.00000000E+00
  0.00000000E+00  0.00000000E+00  0.00000000E+00
  0.00000000E+00  0.00000000E+00  0.00000000E+00
  0.00000000E+00  0.00000000E+00  0.00000000E+00
  0.00000000E+00  0.00000000E+00  0.00000000E+00
  0.00000000E+00  0.00000000E+00  0.00000000E+00
  0.00000000E+00  0.00000000E+00  0.00000000E+00
  0.00000000E+00  0.00000000E+00  0.00000000E+00
  0.00000000E+00  0.00000000E+00  0.00000000E+00
  0.00000000E+00  0.00000000E+00  0.00000000E+00
  0.00000000E+00  0.00000000E+00  0.00000000E+00
  0.00000000E+00  0.00000000E+00  0.00000000E+00
  0.00000000E+00  0.00000000E+00  0.00000000E+00
  0.00000000E+00  0.00000000E+00  0.00000000E+00
  0.00000000E+00  0.00000000E+00  0.00000000E+00
  0.00000000E+00  0.00000000E+00  0.00000000E+00
  0.00000000E+00  0.00000000E+00  0.00000000E+00
  0.00000000E+00  0.00000000E+00  0.00000000E+00
  0.00000000E+00  0.00000000E+00  0.00000000E+00
  0.00000000E+00  0.00000000E+00  0.00000000E+00
  0.00000000E+00  0.00000000E+00  0.00000000E+00
  0.00000000E+00  0.00000000E+00  0.00000000E+00
  0.00000000E+00  0.00000000E+00  0.00000000E+00
  0.00000000E+00  0.00000000E+00  0.00000000E+00
  0.00000000E+00  0.00000000E+00  0.00000000E+00
  0.00000000E+00  0.00000000E+00  0.00000000E+00
  0.00000000E+00  0.00000000E+00  0.00000000E+00
  0.00000000E+00  0.00000000E+00  0.00000000E+00
  0.00000000E+00  0.00000000E+00  0.00000000E+00
  0.00000000E+00  0.00000000E+00  0.00000000E+00
  0.00000000E+00  0.00000000E+00  0.00000000E+00
  0.00000000E+00  0.00000000E+00  0.00000000E+00
  0.00000000E+00  0.00000000E+00  0.00000000E+00
  0.00000000E+00  0.00000000E+00  0.00000000E+00
  0.00000000E+00  0.00000000E+00  0.00000000E+00
  0.00000000E+00  0.00000000E+00  0.00000000E+00
  0.00000000E+00  0.00000000E+00  0.00000000E+00
  0.00000000E+00  0.00000000E+00  0.00000000E+00
  0.00000000E+00  0.00000000E+00  0.00000000E+00
  0.00000000E+00  0.00000000E+00  0.00000000E+00
  0.00000000E+00  0.00000000E+00  0.00000000E+00
  0.00000000E+00  0.00000000E+00  0.00000000E+00
  0.00000000E+00  0.00000000E+00  0.00000000E+00
  0.00000000E+00  0.00000000E+00  0.00000000E+00
  0.00000000E+00  0.00000000E+00  0.00000000E+00
  0.00000000E+00  0.00000000E+00  0.00000000E+00
  0.00000000E+00  0.00000000E+00  0.00000000E+00
  0.00000000E+00  0.00000000E+00  0.00000000E+00
  0.00000000E+00  0.00000000E+00  0.00000000E+00
  0.00000000E+00  0.00000000E+00  0.00000000E+00
  0.00000000E+00  0.00000000E+00  0.00000000E+00
  0.00000000E+00  0.00000000E+00  0.00000000E+00
  0.00000000E+00  0.00000000E+00  0.00000000E+00
  0.00000000E+00  0.00000000E+00  0.00000000E+00
  0.00000000E+00  0.00000000E+00  0.00000000E+00
  0.00000000E+00  0.00000000E+00  0.00000000E+00
  0.00000000E+00  0.00000000E+00  0.00000000E+00
  0.00000000E+00  0.00000000E+00  0.00000000E+00
  0.00000000E+00  0.00000000E+00  0.00000000E+00
  0.00000000E+00  0.00000000E+00  0.00000000E+00
  0.00000000E+00  0.00000000E+00  0.00000000E+00
  0.00000000E+00  0.00000000E+00  0.00000000E+00
  0.00000000E+00  0.00000000E+00  0.00000000E+00
  0.00000000E+00  0.00000000E+00  0.00000000E+00
  0.00000000E+00  0.00000000E+00  0.00000000E+00
  0.00000000E+00  0.00000000E+00  0.00000000E+00
  0.00000000E+00  0.00000000E+00  0.00000000E+00
  0.00000000E+00  0.00000000E+00  0.00000000E+00
  0.00000000E+00  0.00000000E+00  0.00000000E+00
  0.00000000E+00  0.00000000E+00  0.00000000E+00
  0.00000000E+00  0.00000000E+00  0.00000000E+00
  0.00000000E+00  0.00000000E+00  0.00000000E+00
  0.00000000E+00  0.00000000E+00  0.00000000E+00
  0.00000000E+00  0.00000000E+00  0.00000000E+00
  0.00000000E+00  0.00000000E+00  0.00000000E+00
  0.00000000E+00  0.00000000E+00  0.00000000E+00
  0.00000000E+00  0.00000000E+00  0.00000000E+00
  0.00000000E+00  0.00000000E+00  0.00000000E+00
  0.00000000E+00  0.00000000E+00  0.00000000E+00
  0.00000000E+00  0.00000000E+00  0.00000000E+00
  0.00000000E+00  0.00000000E+00  0.00000000E+00
  0.00000000E+00  0.00000000E+00  0.00000000E+00
  0.00000000E+00  0.00000000E+00  0.00000000E+00
  0.00000000E+00  0.00000000E+00  0.00000000E+00
  0.00000000E+00  0.00000000E+00  0.00000000E+00
  0.00000000E+00  0.00000000E+00  0.00000000E+00
  0.00000000E+00  0.00000000E+00  0.00000000E+00
  0.00000000E+00  0.00000000E+00  0.00000000E+00
  0.00000000E+00  0.00000000E+00  0.00000000E+00
  0.00000000E+00  0.00000000E+00  0.00000000E+00
  0.00000000E+00  0.00000000E+00  0.00000000E+00
  0.00000000E+00  0.00000000E+00  0.00000000E+00
  0.00000000E+00  0.00000000E+00  0.00000000E+00
  0.00000000E+00  0.00000000E+00  0.00000000E+00
