# Supplementary material for: Influence of Domain Size and Support Composition on the Reducibility of SiO2 and TiO2 Supported Tungsten Oxide Clusters
Source: J Phys Chem C Nanomater Interfaces. 2024 Aug 14;128(33):13864–78. doi: 10.1021/acs.jpcc.4c03652 (PMC11345822; doi:10.1021/acs.jpcc.4c03652)
Supplement: Supplementary file 2 — jp4c03652_si_002.zip [file jp4c03652_si_002.zip › structures/silica/monomer/CONTCAR-s-m-1O]

 O Si  H  W                             
   1.00000000000000     
    10.4633880999999995    0.0000000000000000    0.0000000000000000
     0.0000000000000000   10.4633880999999995    0.0000000000000000
     0.0000000000000000    0.0000000000000000   35.5949306999999990
   O    Si   H    W 
    73    32    14     1
Selective dynamics
Direct
  0.0311520510645380  0.1947675059483061  0.4509551540989776   F   F   F
  0.3394647522512528  0.1855413573073292  0.5547310558251795   T   T   T
  0.4360318027709482  0.0394484503698180  0.6064407978426729   T   T   T
  0.4369965699475813  0.3416782904271400  0.5042779327874953   T   T   T
  0.2817741238931148  0.4370801260476398  0.5550370365268265   T   T   T
  0.0910631408050193  0.4444544060500633  0.4536526793037368   F   F   F
  0.1865869660667769  0.2835738439343345  0.5033263033816979   T   T   T
  0.1891420994516722  0.0900898314470453  0.6102510638019893   T   T   T
  0.0337202805976702  0.1868110542290040  0.2478891078521386   F   F   F
  0.3440931198153407  0.1855634296987603  0.3506933588254171   F   F   F
  0.4368155926278163  0.0309938032860657  0.4023942963096587   F   F   F
  0.4380663908968288  0.3417251820237581  0.2995938267423952   F   F   F
  0.2829161647799978  0.4353910062341058  0.3508388878946320   F   F   F
  0.0964046891510364  0.4376544158750306  0.2488849516707177   F   F   F
  0.1883112987282516  0.2794711974758712  0.2996215051558266   F   F   F
  0.1872015750571236  0.0910645740085059  0.4015319068223207   F   F   F
  0.0318235676609717  0.6943497585694303  0.4510740567098352   F   F   F
  0.3357684791114650  0.6877316827089786  0.5553087951108466   T   T   T
  0.4561072194764080  0.5342237804563865  0.6012351933570770   T   T   T
  0.4333715007765946  0.8408923563607615  0.5041775661607346   T   T   T
  0.2767003654152447  0.9382905311220640  0.5549896435415036   T   T   T
  0.0891725053264878  0.9445949490267722  0.4544798905374634   F   F   F
  0.1833726931085309  0.7824769715158766  0.5038437737704271   T   T   T
  0.2114016957189335  0.5814979613661393  0.6139609925114797   T   T   T
  0.0346318602116042  0.6867431206294725  0.2476256659758036   F   F   F
  0.3443572575051661  0.6854365008446806  0.3498583101503243   F   F   F
  0.4375481431325454  0.5321551634179542  0.4018447037423556   F   F   F
  0.4370970457002343  0.8428009552706541  0.2987997349319542   F   F   F
  0.2837027353742272  0.9353354532517955  0.3507711198910286   F   F   F
  0.0955818039735377  0.9377746725089224  0.2480603946626019   F   F   F
  0.1873731919598498  0.7814383052252865  0.2993983415677448   F   F   F
  0.1878950929860608  0.5935378267328844  0.4011890475657580   F   F   F
  0.5326546883848948  0.1956883280239197  0.4509675926108585   F   F   F
  0.8457126254808784  0.1832566381313896  0.5534738109107309   T   T   T
  0.9333629516784612  0.0397555736878203  0.6071630787517606   T   T   T
  0.9366219624819649  0.3446278814309522  0.5036289235100426   T   T   T
  0.7842126497767197  0.4338382069254791  0.5562197766991375   T   T   T
  0.5916655283133139  0.4456487448887714  0.4545953870016817   F   F   F
  0.6868395100977480  0.2835292099701476  0.5038903678972844   T   T   T
  0.6877837877915880  0.0989909498746755  0.6081879024484422   T   T   T
  0.5304366968504297  0.1836720274766108  0.2490301448931334   F   F   F
  0.8416375044477675  0.1884368207542053  0.3506902511769638   F   F   F
  0.9370329202409309  0.0324447557488270  0.4015475837346045   F   F   F
  0.9384974714541698  0.3410278101384634  0.2991019133863304   F   F   F
  0.7833669493170277  0.4382938918361177  0.3499272364006458   F   F   F
  0.5912959725446996  0.4347042336853590  0.2474907869498821   F   F   F
  0.6883867625448801  0.2823583165941486  0.2989110042571497   F   F   F
  0.6868412750019033  0.0897706802016529  0.4015012070300727   F   F   F
  0.5319702862922497  0.6954741620032721  0.4508446352527784   F   F   F
  0.8355967094431307  0.6872264117798537  0.5562873050467374   T   T   T
  0.9397526277579260  0.5447608146056027  0.6078873136729186   T   T   T
  0.9331794848417303  0.8392517211786981  0.5042998112475061   T   T   T
  0.7768851882356316  0.9375101986232082  0.5551554042000717   T   T   T
  0.5905811877124520  0.9454699083913169  0.4553077076427243   F   F   F
  0.6829366629117573  0.7802908741205954  0.5043940155755564   T   T   T
  0.5311661992952210  0.6836079382218969  0.2486269034993640   F   F   F
  0.8413804630962503  0.6883409955040136  0.3498419516846525   F   F   F
  0.9377570104917083  0.5343125169307399  0.4011625184684107   F   F   F
  0.9375339740570325  0.8420294391928067  0.2983804482444086   F   F   F
  0.7836865290878947  0.9383123745575759  0.3497478587123339   F   F   F
  0.5899190421665139  0.9347419424916623  0.2464347568808449   F   F   F
  0.6874245803205881  0.7845333445502334  0.2984728345714132   F   F   F
  0.6874838831828711  0.5921249165405058  0.4012687721882955   F   F   F
  0.6802810226614184  0.5879298247508729  0.1928634234765880   F   F   F
  0.4339891700477807  0.5405486459155995  0.1961992283521425   F   F   F
  0.9333104538345083  0.5363154701404653  0.1978080748523254   F   F   F
  0.1793058727722112  0.5842425977201842  0.1919715767817323   F   F   F
  0.6803617402655746  0.0921311319803664  0.1928670099098113   F   F   F
  0.4342345039145883  0.0447423728750778  0.1954170765647092   F   F   F
  0.9332028915092465  0.0387702511480796  0.1972640279223015   F   F   F
  0.1787652375897579  0.0877034364350209  0.1917539261226935   F   F   F
  0.6254554402070411  0.7314057218092671  0.6421906111431710   T   T   T
  0.6648480421105134  0.4699819473805391  0.6592174319961970   T   T   T
  0.3047614825179394  0.0633089156170854  0.5812235210081198   T   T   T
  0.3110757772367023  0.3113901383783713  0.5294487330298594   T   T   T
  0.0617575640521437  0.3164091734880330  0.4778995650400546   T   T   T
  0.0612451646222141  0.0657437261344427  0.4271156582589057   F   F   F
  0.3128777206098619  0.0607579414983022  0.3762951609728020   F   F   F
  0.3132931437936364  0.3105891454955056  0.3251771182204948   F   F   F
  0.0642326640021693  0.3113705059312792  0.2737956353630651   F   F   F
  0.0660048954650492  0.0627033472866998  0.2220026369704655   F   F   F
  0.3155275811528213  0.5605374684722193  0.5808698377107646   T   T   T
  0.3075513752744570  0.8131425743630132  0.5296791260390634   T   T   T
  0.0590585128861321  0.8156185823713358  0.4783722456499646   T   T   T
  0.0621896202556513  0.5665716610300038  0.4267811977098077   F   F   F
  0.3131618023026519  0.5616773187208608  0.3759026431090362   F   F   F
  0.3131049395158172  0.8112852066397451  0.3247023221940424   F   F   F
  0.0637287005166201  0.8120483406085697  0.2732718824808629   F   F   F
  0.0664702555673955  0.5612125097587040  0.2222922415878514   F   F   F
  0.8049916278286204  0.0643308085469343  0.5806316067835411   T   T   T
  0.8130801987354346  0.3105763475387420  0.5292817261690317   T   T   T
  0.5621285425630091  0.3163666398029576  0.4783673116513611   T   T   T
  0.5617883112078346  0.0654969323347032  0.4275407685410215   F   F   F
  0.8122036095954996  0.0623382403762918  0.3758666937735384   F   F   F
  0.8130059562146883  0.3125657896173522  0.3246377281742028   F   F   F
  0.5621229361517379  0.3108084571922589  0.2736637112479272   F   F   F
  0.5643272741865744  0.0635318009121022  0.2217311510066224   F   F   F
  0.8076712979704581  0.5612441086205209  0.5819531414919368   T   T   T
  0.8077033477027129  0.8121667355334381  0.5299539753226128   T   T   T
  0.5594314242214580  0.8156135212744289  0.4786174582665694   T   T   T
  0.5622668754055056  0.5662751417183216  0.4271548592283168   F   F   F
  0.8124948422337823  0.5633868801608983  0.3755658595078160   F   F   F
  0.8125738355465160  0.8132673612174131  0.3241026728173466   F   F   F
  0.5614589816700359  0.8116265320246683  0.2730048112024690   F   F   F
  0.5646998693913758  0.5615994686942400  0.2220612926636250   F   F   F
  0.0980672576754529  0.0714180192318850  0.6052582079405582   T   T   T
  0.4241634194680373  0.9920935120339891  0.6296845330518934   T   T   T
  0.5970914235605349  0.0758424339294876  0.6041182724391803   T   T   T
  0.9152409475272094  0.9991941045511794  0.6311607562054675   T   T   T
  0.1192454714479965  0.5743209744437436  0.6088354025729714   T   T   T
  0.9302348559093545  0.4845479791770941  0.6286046235335263   T   T   T
  0.7712617716659409  0.5710012962810325  0.1986394098212259   F   F   F
  0.4479976061129491  0.4907898036368650  0.1735194849403427   F   F   F
  0.9448017296460449  0.4820932575445198  0.1758910436000818   F   F   F
  0.2709189056190908  0.5694127065567756  0.1974025105550936   F   F   F
  0.7712857533710888  0.0741138050316508  0.1984223122502797   F   F   F
  0.4493861710909925  0.9979477204467884  0.1722491496477687   F   F   F
  0.9454334181009472  0.9868290174839913  0.1749142337168053   F   F   F
  0.2704653931158845  0.0727476454834317  0.1969995743109934   F   F   F
  0.6093839378947763  0.5765168550018984  0.6257698534551253   T   T   T
 
  0.00000000E+00  0.00000000E+00  0.00000000E+00
  0.00000000E+00  0.00000000E+00  0.00000000E+00
  0.00000000E+00  0.00000000E+00  0.00000000E+00
  0.00000000E+00  0.00000000E+00  0.00000000E+00
  0.00000000E+00  0.00000000E+00  0.00000000E+00
  0.00000000E+00  0.00000000E+00  0.00000000E+00
  0.00000000E+00  0.00000000E+00  0.00000000E+00
  0.00000000E+00  0.00000000E+00  0.00000000E+00
  0.00000000E+00  0.00000000E+00  0.00000000E+00
  0.00000000E+00  0.00000000E+00  0.00000000E+00
  0.00000000E+00  0.00000000E+00  0.00000000E+00
  0.00000000E+00  0.00000000E+00  0.00000000E+00
  0.00000000E+00  0.00000000E+00  0.00000000E+00
  0.00000000E+00  0.00000000E+00  0.00000000E+00
  0.00000000E+00  0.00000000E+00  0.00000000E+00
  0.00000000E+00  0.00000000E+00  0.00000000E+00
  0.00000000E+00  0.00000000E+00  0.00000000E+00
  0.00000000E+00  0.00000000E+00  0.00000000E+00
  0.00000000E+00  0.00000000E+00  0.00000000E+00
  0.00000000E+00  0.00000000E+00  0.00000000E+00
  0.00000000E+00  0.00000000E+00  0.00000000E+00
  0.00000000E+00  0.00000000E+00  0.00000000E+00
  0.00000000E+00  0.00000000E+00  0.00000000E+00
  0.00000000E+00  0.00000000E+00  0.00000000E+00
  0.00000000E+00  0.00000000E+00  0.00000000E+00
  0.00000000E+00  0.00000000E+00  0.00000000E+00
  0.00000000E+00  0.00000000E+00  0.00000000E+00
  0.00000000E+00  0.00000000E+00  0.00000000E+00
  0.00000000E+00  0.00000000E+00  0.00000000E+00
  0.00000000E+00  0.00000000E+00  0.00000000E+00
  0.00000000E+00  0.00000000E+00  0.00000000E+00
  0.00000000E+00  0.00000000E+00  0.00000000E+00
  0.00000000E+00  0.00000000E+00  0.00000000E+00
  0.00000000E+00  0.00000000E+00  0.00000000E+00
  0.00000000E+00  0.00000000E+00  0.00000000E+00
  0.00000000E+00  0.00000000E+00  0.00000000E+00
  0.00000000E+00  0.00000000E+00  0.00000000E+00
  0.00000000E+00  0.00000000E+00  0.00000000E+00
  0.00000000E+00  0.00000000E+00  0.00000000E+00
  0.00000000E+00  0.00000000E+00  0.00000000E+00
  0.00000000E+00  0.00000000E+00  0.00000000E+00
  0.00000000E+00  0.00000000E+00  0.00000000E+00
  0.00000000E+00  0.00000000E+00  0.00000000E+00
  0.00000000E+00  0.00000000E+00  0.00000000E+00
  0.00000000E+00  0.00000000E+00  0.00000000E+00
  0.00000000E+00  0.00000000E+00  0.00000000E+00
  0.00000000E+00  0.00000000E+00  0.00000000E+00
  0.00000000E+00  0.00000000E+00  0.00000000E+00
  0.00000000E+00  0.00000000E+00  0.00000000E+00
  0.00000000E+00  0.00000000E+00  0.00000000E+00
  0.00000000E+00  0.00000000E+00  0.00000000E+00
  0.00000000E+00  0.00000000E+00  0.00000000E+00
  0.00000000E+00  0.00000000E+00  0.00000000E+00
  0.00000000E+00  0.00000000E+00  0.00000000E+00
  0.00000000E+00  0.00000000E+00  0.00000000E+00
  0.00000000E+00  0.00000000E+00  0.00000000E+00
  0.00000000E+00  0.00000000E+00  0.00000000E+00
  0.00000000E+00  0.00000000E+00  0.00000000E+00
  0.00000000E+00  0.00000000E+00  0.00000000E+00
  0.00000000E+00  0.00000000E+00  0.00000000E+00
  0.00000000E+00  0.00000000E+00  0.00000000E+00
  0.00000000E+00  0.00000000E+00  0.00000000E+00
  0.00000000E+00  0.00000000E+00  0.00000000E+00
  0.00000000E+00  0.00000000E+00  0.00000000E+00
  0.00000000E+00  0.00000000E+00  0.00000000E+00
  0.00000000E+00  0.00000000E+00  0.00000000E+00
  0.00000000E+00  0.00000000E+00  0.00000000E+00
  0.00000000E+00  0.00000000E+00  0.00000000E+00
  0.00000000E+00  0.00000000E+00  0.00000000E+00
  0.00000000E+00  0.00000000E+00  0.00000000E+00
  0.00000000E+00  0.00000000E+00  0.00000000E+00
  0.00000000E+00  0.00000000E+00  0.00000000E+00
  0.00000000E+00  0.00000000E+00  0.00000000E+00
  0.00000000E+00  0.00000000E+00  0.00000000E+00
  0.00000000E+00  0.00000000E+00  0.00000000E+00
  0.00000000E+00  0.00000000E+00  0.00000000E+00
  0.00000000E+00  0.00000000E+00  0.00000000E+00
  0.00000000E+00  0.00000000E+00  0.00000000E+00
  0.00000000E+00  0.00000000E+00  0.00000000E+00
  0.00000000E+00  0.00000000E+00  0.00000000E+00
  0.00000000E+00  0.00000000E+00  0.00000000E+00
  0.00000000E+00  0.00000000E+00  0.00000000E+00
  0.00000000E+00  0.00000000E+00  0.00000000E+00
  0.00000000E+00  0.00000000E+00  0.00000000E+00
  0.00000000E+00  0.00000000E+00  0.00000000E+00
  0.00000000E+00  0.00000000E+00  0.00000000E+00
  0.00000000E+00  0.00000000E+00  0.00000000E+00
  0.00000000E+00  0.00000000E+00  0.00000000E+00
  0.00000000E+00  0.00000000E+00  0.00000000E+00
  0.00000000E+00  0.00000000E+00  0.00000000E+00
  0.00000000E+00  0.00000000E+00  0.00000000E+00
  0.00000000E+00  0.00000000E+00  0.00000000E+00
  0.00000000E+00  0.00000000E+00  0.00000000E+00
  0.00000000E+00  0.00000000E+00  0.00000000E+00
  0.00000000E+00  0.00000000E+00  0.00000000E+00
  0.00000000E+00  0.00000000E+00  0.00000000E+00
  0.00000000E+00  0.00000000E+00  0.00000000E+00
  0.00000000E+00  0.00000000E+00  0.00000000E+00
  0.00000000E+00  0.00000000E+00  0.00000000E+00
  0.00000000E+00  0.00000000E+00  0.00000000E+00
  0.00000000E+00  0.00000000E+00  0.00000000E+00
  0.00000000E+00  0.00000000E+00  0.00000000E+00
  0.00000000E+00  0.00000000E+00  0.00000000E+00
  0.00000000E+00  0.00000000E+00  0.00000000E+00
  0.00000000E+00  0.00000000E+00  0.00000000E+00
  0.00000000E+00  0.00000000E+00  0.00000000E+00
  0.00000000E+00  0.00000000E+00  0.00000000E+00
  0.00000000E+00  0.00000000E+00  0.00000000E+00
  0.00000000E+00  0.00000000E+00  0.00000000E+00
  0.00000000E+00  0.00000000E+00  0.00000000E+00
  0.00000000E+00  0.00000000E+00  0.00000000E+00
  0.00000000E+00  0.00000000E+00  0.00000000E+00
  0.00000000E+00  0.00000000E+00  0.00000000E+00
  0.00000000E+00  0.00000000E+00  0.00000000E+00
  0.00000000E+00  0.00000000E+00  0.00000000E+00
  0.00000000E+00  0.00000000E+00  0.00000000E+00
  0.00000000E+00  0.00000000E+00  0.00000000E+00
  0.00000000E+00  0.00000000E+00  0.00000000E+00
  0.00000000E+00  0.00000000E+00  0.00000000E+00
  0.00000000E+00  0.00000000E+00  0.00000000E+00
