# Supplementary material for: Influence of Domain Size and Support Composition on the Reducibility of SiO2 and TiO2 Supported Tungsten Oxide Clusters
Source: J Phys Chem C Nanomater Interfaces. 2024 Aug 14;128(33):13864–78. doi: 10.1021/acs.jpcc.4c03652 (PMC11345822; doi:10.1021/acs.jpcc.4c03652)
Supplement: Supplementary file 2 — jp4c03652_si_002.zip [file jp4c03652_si_002.zip › structures/silica/dimer/CONTCAR-s-dB-1H]

 O Si  H  W                             
   1.00000000000000     
    10.4633880999999995    0.0000000000000000    0.0000000000000000
     0.0000000000000000   10.4633880999999995    0.0000000000000000
     0.0000000000000000    0.0000000000000000   35.5949306999999990
   O    Si   H    W 
    75    32    13     2
Selective dynamics
Direct
  0.0311520510645380  0.1947675059483061  0.4509551540989776   F   F   F
  0.3420876356815736  0.1861668220463411  0.5543537307839659   T   T   T
  0.3582773825910694  0.0539410741968986  0.6171137235965813   T   T   T
  0.4424409115922214  0.3422206953152739  0.5053090445311448   T   T   T
  0.2721124699501567  0.4376481007999007  0.5524635961275357   T   T   T
  0.0910631408050193  0.4444544060500633  0.4536526793037368   F   F   F
  0.1941346699876914  0.2786870806215024  0.5005345489648524   T   T   T
  0.1305441727938619  0.1217434249145108  0.5871925775804514   T   T   T
  0.0337202805976702  0.1868110542290040  0.2478891078521386   F   F   F
  0.3440931198153407  0.1855634296987603  0.3506933588254171   F   F   F
  0.4368155926278163  0.0309938032860657  0.4023942963096587   F   F   F
  0.4380663908968288  0.3417251820237581  0.2995938267423952   F   F   F
  0.2829161647799978  0.4353910062341058  0.3508388878946320   F   F   F
  0.0964046891510364  0.4376544158750306  0.2488849516707177   F   F   F
  0.1883112987282516  0.2794711974758712  0.2996215051558266   F   F   F
  0.1872015750571236  0.0910645740085059  0.4015319068223207   F   F   F
  0.0318235676609717  0.6943497585694303  0.4510740567098352   F   F   F
  0.3386000352767861  0.6848757018225659  0.5551877639772876   T   T   T
  0.4461663901875709  0.5128061776205223  0.6002971765891274   T   T   T
  0.4260479603377381  0.8409822222396873  0.5027968299665073   T   T   T
  0.2801962914174884  0.9350553381036162  0.5565716209942286   T   T   T
  0.0891725053264878  0.9445949490267722  0.4544798905374634   F   F   F
  0.1762610709027312  0.7835406289103310  0.5058860746288639   T   T   T
  0.2049021321310207  0.5813192100388257  0.6120533136231961   T   T   T
  0.0346318602116042  0.6867431206294725  0.2476256659758036   F   F   F
  0.3443572575051661  0.6854365008446806  0.3498583101503243   F   F   F
  0.4375481431325454  0.5321551634179542  0.4018447037423556   F   F   F
  0.4370970457002343  0.8428009552706541  0.2987997349319542   F   F   F
  0.2837027353742272  0.9353354532517955  0.3507711198910286   F   F   F
  0.0955818039735377  0.9377746725089224  0.2480603946626019   F   F   F
  0.1873731919598498  0.7814383052252865  0.2993983415677448   F   F   F
  0.1878950929860608  0.5935378267328844  0.4011890475657580   F   F   F
  0.5326546883848948  0.1956883280239197  0.4509675926108585   F   F   F
  0.8308611356196568  0.2080402502599980  0.5599681799514550   T   T   T
  0.8990833559924608  0.0469677255101962  0.6119159945392858   T   T   T
  0.9440287598640880  0.3386625158777918  0.5056183770110607   T   T   T
  0.7851503557792904  0.4604235937068199  0.5496573303612784   T   T   T
  0.5916655283133139  0.4456487448887714  0.4545953870016817   F   F   F
  0.6923492393277439  0.2851197307130283  0.5028460955975390   T   T   T
  0.6488305922082538  0.0921785559161566  0.6010466234288885   T   T   T
  0.5304366968504297  0.1836720274766108  0.2490301448931334   F   F   F
  0.8416375044477675  0.1884368207542053  0.3506902511769638   F   F   F
  0.9370329202409309  0.0324447557488270  0.4015475837346045   F   F   F
  0.9384974714541698  0.3410278101384634  0.2991019133863304   F   F   F
  0.7833669493170277  0.4382938918361177  0.3499272364006458   F   F   F
  0.5912959725446996  0.4347042336853590  0.2474907869498821   F   F   F
  0.6883867625448801  0.2823583165941486  0.2989110042571497   F   F   F
  0.6868412750019033  0.0897706802016529  0.4015012070300727   F   F   F
  0.5319702862922497  0.6954741620032721  0.4508446352527784   F   F   F
  0.8397048550907034  0.7097759413139541  0.5584979567747966   T   T   T
  0.9433924739283948  0.5451347221150079  0.6044091235961263   T   T   T
  0.9263703310249446  0.8441655617139122  0.5017998200145377   T   T   T
  0.7766287282185078  0.9578898473689810  0.5509990182316800   T   T   T
  0.5905811877124520  0.9454699083913169  0.4553077076427243   F   F   F
  0.6765418935893985  0.7839051051118859  0.5060096873544441   T   T   T
  0.6911528262632354  0.5947272207408951  0.6081833717908433   T   T   T
  0.5311661992952210  0.6836079382218969  0.2486269034993640   F   F   F
  0.8413804630962503  0.6883409955040136  0.3498419516846525   F   F   F
  0.9377570104917083  0.5343125169307399  0.4011625184684107   F   F   F
  0.9375339740570325  0.8420294391928067  0.2983804482444086   F   F   F
  0.7836865290878947  0.9383123745575759  0.3497478587123339   F   F   F
  0.5899190421665139  0.9347419424916623  0.2464347568808449   F   F   F
  0.6874245803205881  0.7845333445502334  0.2984728345714132   F   F   F
  0.6874838831828711  0.5921249165405058  0.4012687721882955   F   F   F
  0.6802810226614184  0.5879298247508729  0.1928634234765880   F   F   F
  0.4339891700477807  0.5405486459155995  0.1961992283521425   F   F   F
  0.9333104538345083  0.5363154701404653  0.1978080748523254   F   F   F
  0.1793058727722112  0.5842425977201842  0.1919715767817323   F   F   F
  0.6803617402655746  0.0921311319803664  0.1928670099098113   F   F   F
  0.4342345039145883  0.0447423728750778  0.1954170765647092   F   F   F
  0.9332028915092465  0.0387702511480796  0.1972640279223015   F   F   F
  0.1787652375897579  0.0877034364350209  0.1917539261226935   F   F   F
  0.5541969193856918  0.0597234638399250  0.6794035692448855   T   T   T
  0.6821708944371764  0.4650252386282598  0.6752665202845439   T   T   T
  0.5256477876836303  0.2969890788013616  0.6375704156701706   T   T   T
  0.2720465858298669  0.0716506976816150  0.5778798235947556   T   T   T
  0.3122442669696722  0.3120168662510829  0.5284278097290650   T   T   T
  0.0647105664885099  0.3152303370686139  0.4778082364162835   T   T   T
  0.0612451646222141  0.0657437261344427  0.4271156582589057   F   F   F
  0.3128777206098619  0.0607579414983022  0.3762951609728020   F   F   F
  0.3132931437936364  0.3105891454955056  0.3251771182204948   F   F   F
  0.0642326640021693  0.3113705059312792  0.2737956353630651   F   F   F
  0.0660048954650492  0.0627033472866998  0.2220026369704655   F   F   F
  0.3118706659357055  0.5560373670797194  0.5800676596016705   T   T   T
  0.3054020473268076  0.8103256212844753  0.5302104630536334   T   T   T
  0.0566240681869543  0.8163799555636260  0.4783305312914812   T   T   T
  0.0621896202556513  0.5665716610300038  0.4267811977098077   F   F   F
  0.3131618023026519  0.5616773187208608  0.3759026431090362   F   F   F
  0.3131049395158172  0.8112852066397451  0.3247023221940424   F   F   F
  0.0637287005166201  0.8120483406085697  0.2732718824808629   F   F   F
  0.0664702555673955  0.5612125097587040  0.2222922415878514   F   F   F
  0.7864885215445956  0.0767321019306662  0.5801997209174873   T   T   T
  0.8129071468561629  0.3234782076498246  0.5294637648770939   T   T   T
  0.5645619048267135  0.3162322362101794  0.4783445507551947   T   T   T
  0.5617883112078346  0.0654969323347032  0.4275407685410215   F   F   F
  0.8122036095954996  0.0623382403762918  0.3758666937735384   F   F   F
  0.8130059562146883  0.3125657896173522  0.3246377281742028   F   F   F
  0.5621229361517379  0.3108084571922589  0.2736637112479272   F   F   F
  0.5643272741865744  0.0635318009121022  0.2217311510066224   F   F   F
  0.8120047192758958  0.5751061047464295  0.5797192087446726   T   T   T
  0.8043594812474030  0.8237990638308260  0.5291717042076729   T   T   T
  0.5557613035375979  0.8163391381172654  0.4786913229044494   T   T   T
  0.5622668754055056  0.5662751417183216  0.4271548592283168   F   F   F
  0.8124948422337823  0.5633868801608983  0.3755658595078160   F   F   F
  0.8125738355465160  0.8132673612174131  0.3241026728173466   F   F   F
  0.5614589816700359  0.8116265320246683  0.2730048112024690   F   F   F
  0.5646998693913758  0.5615994686942400  0.2220612926636250   F   F   F
  0.6736908070114950  0.4919253682782617  0.7011654628429127   T   T   T
  0.8825894649568794  0.9778544809767458  0.6294871539300274   T   T   T
  0.1131299042752357  0.5742514428069124  0.6061030579732510   T   T   T
  0.9307854782083438  0.4855227632796021  0.6250860766820203   T   T   T
  0.7712617716659409  0.5710012962810325  0.1986394098212259   F   F   F
  0.4479976061129491  0.4907898036368650  0.1735194849403427   F   F   F
  0.9448017296460449  0.4820932575445198  0.1758910436000818   F   F   F
  0.2709189056190908  0.5694127065567756  0.1974025105550936   F   F   F
  0.7712857533710888  0.0741138050316508  0.1984223122502797   F   F   F
  0.4493861710909925  0.9979477204467884  0.1722491496477687   F   F   F
  0.9454334181009472  0.9868290174839913  0.1749142337168053   F   F   F
  0.2704653931158845  0.0727476454834317  0.1969995743109934   F   F   F
  0.0568104456102148  0.0775418497268297  0.5984946250186890   T   T   T
  0.5126635979955864  0.1188102283213689  0.6359462341603446   T   T   T
  0.5835381056400697  0.4688692998115779  0.6313449425064978   T   T   T
 
  0.00000000E+00  0.00000000E+00  0.00000000E+00
  0.00000000E+00  0.00000000E+00  0.00000000E+00
  0.00000000E+00  0.00000000E+00  0.00000000E+00
  0.00000000E+00  0.00000000E+00  0.00000000E+00
  0.00000000E+00  0.00000000E+00  0.00000000E+00
  0.00000000E+00  0.00000000E+00  0.00000000E+00
  0.00000000E+00  0.00000000E+00  0.00000000E+00
  0.00000000E+00  0.00000000E+00  0.00000000E+00
  0.00000000E+00  0.00000000E+00  0.00000000E+00
  0.00000000E+00  0.00000000E+00  0.00000000E+00
  0.00000000E+00  0.00000000E+00  0.00000000E+00
  0.00000000E+00  0.00000000E+00  0.00000000E+00
  0.00000000E+00  0.00000000E+00  0.00000000E+00
  0.00000000E+00  0.00000000E+00  0.00000000E+00
  0.00000000E+00  0.00000000E+00  0.00000000E+00
  0.00000000E+00  0.00000000E+00  0.00000000E+00
  0.00000000E+00  0.00000000E+00  0.00000000E+00
  0.00000000E+00  0.00000000E+00  0.00000000E+00
  0.00000000E+00  0.00000000E+00  0.00000000E+00
  0.00000000E+00  0.00000000E+00  0.00000000E+00
  0.00000000E+00  0.00000000E+00  0.00000000E+00
  0.00000000E+00  0.00000000E+00  0.00000000E+00
  0.00000000E+00  0.00000000E+00  0.00000000E+00
  0.00000000E+00  0.00000000E+00  0.00000000E+00
  0.00000000E+00  0.00000000E+00  0.00000000E+00
  0.00000000E+00  0.00000000E+00  0.00000000E+00
  0.00000000E+00  0.00000000E+00  0.00000000E+00
  0.00000000E+00  0.00000000E+00  0.00000000E+00
  0.00000000E+00  0.00000000E+00  0.00000000E+00
  0.00000000E+00  0.00000000E+00  0.00000000E+00
  0.00000000E+00  0.00000000E+00  0.00000000E+00
  0.00000000E+00  0.00000000E+00  0.00000000E+00
  0.00000000E+00  0.00000000E+00  0.00000000E+00
  0.00000000E+00  0.00000000E+00  0.00000000E+00
  0.00000000E+00  0.00000000E+00  0.00000000E+00
  0.00000000E+00  0.00000000E+00  0.00000000E+00
  0.00000000E+00  0.00000000E+00  0.00000000E+00
  0.00000000E+00  0.00000000E+00  0.00000000E+00
  0.00000000E+00  0.00000000E+00  0.00000000E+00
  0.00000000E+00  0.00000000E+00  0.00000000E+00
  0.00000000E+00  0.00000000E+00  0.00000000E+00
  0.00000000E+00  0.00000000E+00  0.00000000E+00
  0.00000000E+00  0.00000000E+00  0.00000000E+00
  0.00000000E+00  0.00000000E+00  0.00000000E+00
  0.00000000E+00  0.00000000E+00  0.00000000E+00
  0.00000000E+00  0.00000000E+00  0.00000000E+00
  0.00000000E+00  0.00000000E+00  0.00000000E+00
  0.00000000E+00  0.00000000E+00  0.00000000E+00
  0.00000000E+00  0.00000000E+00  0.00000000E+00
  0.00000000E+00  0.00000000E+00  0.00000000E+00
  0.00000000E+00  0.00000000E+00  0.00000000E+00
  0.00000000E+00  0.00000000E+00  0.00000000E+00
  0.00000000E+00  0.00000000E+00  0.00000000E+00
  0.00000000E+00  0.00000000E+00  0.00000000E+00
  0.00000000E+00  0.00000000E+00  0.00000000E+00
  0.00000000E+00  0.00000000E+00  0.00000000E+00
  0.00000000E+00  0.00000000E+00  0.00000000E+00
  0.00000000E+00  0.00000000E+00  0.00000000E+00
  0.00000000E+00  0.00000000E+00  0.00000000E+00
  0.00000000E+00  0.00000000E+00  0.00000000E+00
  0.00000000E+00  0.00000000E+00  0.00000000E+00
  0.00000000E+00  0.00000000E+00  0.00000000E+00
  0.00000000E+00  0.00000000E+00  0.00000000E+00
  0.00000000E+00  0.00000000E+00  0.00000000E+00
  0.00000000E+00  0.00000000E+00  0.00000000E+00
  0.00000000E+00  0.00000000E+00  0.00000000E+00
  0.00000000E+00  0.00000000E+00  0.00000000E+00
  0.00000000E+00  0.00000000E+00  0.00000000E+00
  0.00000000E+00  0.00000000E+00  0.00000000E+00
  0.00000000E+00  0.00000000E+00  0.00000000E+00
  0.00000000E+00  0.00000000E+00  0.00000000E+00
  0.00000000E+00  0.00000000E+00  0.00000000E+00
  0.00000000E+00  0.00000000E+00  0.00000000E+00
  0.00000000E+00  0.00000000E+00  0.00000000E+00
  0.00000000E+00  0.00000000E+00  0.00000000E+00
  0.00000000E+00  0.00000000E+00  0.00000000E+00
  0.00000000E+00  0.00000000E+00  0.00000000E+00
  0.00000000E+00  0.00000000E+00  0.00000000E+00
  0.00000000E+00  0.00000000E+00  0.00000000E+00
  0.00000000E+00  0.00000000E+00  0.00000000E+00
  0.00000000E+00  0.00000000E+00  0.00000000E+00
  0.00000000E+00  0.00000000E+00  0.00000000E+00
  0.00000000E+00  0.00000000E+00  0.00000000E+00
  0.00000000E+00  0.00000000E+00  0.00000000E+00
  0.00000000E+00  0.00000000E+00  0.00000000E+00
  0.00000000E+00  0.00000000E+00  0.00000000E+00
  0.00000000E+00  0.00000000E+00  0.00000000E+00
  0.00000000E+00  0.00000000E+00  0.00000000E+00
  0.00000000E+00  0.00000000E+00  0.00000000E+00
  0.00000000E+00  0.00000000E+00  0.00000000E+00
  0.00000000E+00  0.00000000E+00  0.00000000E+00
  0.00000000E+00  0.00000000E+00  0.00000000E+00
  0.00000000E+00  0.00000000E+00  0.00000000E+00
  0.00000000E+00  0.00000000E+00  0.00000000E+00
  0.00000000E+00  0.00000000E+00  0.00000000E+00
  0.00000000E+00  0.00000000E+00  0.00000000E+00
  0.00000000E+00  0.00000000E+00  0.00000000E+00
  0.00000000E+00  0.00000000E+00  0.00000000E+00
  0.00000000E+00  0.00000000E+00  0.00000000E+00
  0.00000000E+00  0.00000000E+00  0.00000000E+00
  0.00000000E+00  0.00000000E+00  0.00000000E+00
  0.00000000E+00  0.00000000E+00  0.00000000E+00
  0.00000000E+00  0.00000000E+00  0.00000000E+00
  0.00000000E+00  0.00000000E+00  0.00000000E+00
  0.00000000E+00  0.00000000E+00  0.00000000E+00
  0.00000000E+00  0.00000000E+00  0.00000000E+00
  0.00000000E+00  0.00000000E+00  0.00000000E+00
  0.00000000E+00  0.00000000E+00  0.00000000E+00
  0.00000000E+00  0.00000000E+00  0.00000000E+00
  0.00000000E+00  0.00000000E+00  0.00000000E+00
  0.00000000E+00  0.00000000E+00  0.00000000E+00
  0.00000000E+00  0.00000000E+00  0.00000000E+00
  0.00000000E+00  0.00000000E+00  0.00000000E+00
  0.00000000E+00  0.00000000E+00  0.00000000E+00
  0.00000000E+00  0.00000000E+00  0.00000000E+00
  0.00000000E+00  0.00000000E+00  0.00000000E+00
  0.00000000E+00  0.00000000E+00  0.00000000E+00
  0.00000000E+00  0.00000000E+00  0.00000000E+00
  0.00000000E+00  0.00000000E+00  0.00000000E+00
  0.00000000E+00  0.00000000E+00  0.00000000E+00
  0.00000000E+00  0.00000000E+00  0.00000000E+00
  0.00000000E+00  0.00000000E+00  0.00000000E+00
