# Supplementary material for: Influence of Domain Size and Support Composition on the Reducibility of SiO2 and TiO2 Supported Tungsten Oxide Clusters
Source: J Phys Chem C Nanomater Interfaces. 2024 Aug 14;128(33):13864–78. doi: 10.1021/acs.jpcc.4c03652 (PMC11345822; doi:10.1021/acs.jpcc.4c03652)
Supplement: Supplementary file 2 — jp4c03652_si_002.zip [file jp4c03652_si_002.zip › structures/silica/dimer/CONTCAR-s-dB-2H]

 O Si  H  W                             
   1.00000000000000     
    10.4633880999999995    0.0000000000000000    0.0000000000000000
     0.0000000000000000   10.4633880999999995    0.0000000000000000
     0.0000000000000000    0.0000000000000000   35.5949306999999990
   O    Si   H    W 
    75    32    14     2
Selective dynamics
Direct
  0.0311520510645380  0.1947675059483061  0.4509551540989776   F   F   F
  0.3434516366835785  0.1853910881540849  0.5539850713417347   T   T   T
  0.3666371567878810  0.0470633268887266  0.6156727984399262   T   T   T
  0.4427276143028127  0.3425558039154988  0.5052609709112489   T   T   T
  0.2726939884221132  0.4370108602833054  0.5527384219841291   T   T   T
  0.0910631408050193  0.4444544060500633  0.4536526793037368   F   F   F
  0.1944493007504932  0.2789204057896015  0.5005652763997349   T   T   T
  0.1355617959942826  0.1214014512522966  0.5886915307847689   T   T   T
  0.0337202805976702  0.1868110542290040  0.2478891078521386   F   F   F
  0.3440931198153407  0.1855634296987603  0.3506933588254171   F   F   F
  0.4368155926278163  0.0309938032860657  0.4023942963096587   F   F   F
  0.4380663908968288  0.3417251820237581  0.2995938267423952   F   F   F
  0.2829161647799978  0.4353910062341058  0.3508388878946320   F   F   F
  0.0964046891510364  0.4376544158750306  0.2488849516707177   F   F   F
  0.1883112987282516  0.2794711974758712  0.2996215051558266   F   F   F
  0.1872015750571236  0.0910645740085059  0.4015319068223207   F   F   F
  0.0318235676609717  0.6943497585694303  0.4510740567098352   F   F   F
  0.3380576250716198  0.6841224956569278  0.5553988802849219   T   T   T
  0.4455859881861846  0.5146801685810636  0.6010260947833838   T   T   T
  0.4342074836368556  0.8402570462065887  0.5045722828393918   T   T   T
  0.2781834105683087  0.9344277745224027  0.5557562479801197   T   T   T
  0.0891725053264878  0.9445949490267722  0.4544798905374634   F   F   F
  0.1843144499087139  0.7816895833002075  0.5039365482580581   T   T   T
  0.2040652782003052  0.5804140199818003  0.6123495094031992   T   T   T
  0.0346318602116042  0.6867431206294725  0.2476256659758036   F   F   F
  0.3443572575051661  0.6854365008446806  0.3498583101503243   F   F   F
  0.4375481431325454  0.5321551634179542  0.4018447037423556   F   F   F
  0.4370970457002343  0.8428009552706541  0.2987997349319542   F   F   F
  0.2837027353742272  0.9353354532517955  0.3507711198910286   F   F   F
  0.0955818039735377  0.9377746725089224  0.2480603946626019   F   F   F
  0.1873731919598498  0.7814383052252865  0.2993983415677448   F   F   F
  0.1878950929860608  0.5935378267328844  0.4011890475657580   F   F   F
  0.5326546883848948  0.1956883280239197  0.4509675926108585   F   F   F
  0.8284989521878848  0.2070650248173136  0.5604598127889868   T   T   T
  0.9029085573463176  0.0426686755262458  0.6110264041640057   T   T   T
  0.9446214653092065  0.3365720656317496  0.5060135034224144   T   T   T
  0.7862831806849311  0.4592681423935638  0.5500709215407671   T   T   T
  0.5916655283133139  0.4456487448887714  0.4545953870016817   F   F   F
  0.6927619813957511  0.2851951553977746  0.5028485132752682   T   T   T
  0.6527416984409876  0.0845962703063693  0.6028282595432877   T   T   T
  0.5304366968504297  0.1836720274766108  0.2490301448931334   F   F   F
  0.8416375044477675  0.1884368207542053  0.3506902511769638   F   F   F
  0.9370329202409309  0.0324447557488270  0.4015475837346045   F   F   F
  0.9384974714541698  0.3410278101384634  0.2991019133863304   F   F   F
  0.7833669493170277  0.4382938918361177  0.3499272364006458   F   F   F
  0.5912959725446996  0.4347042336853590  0.2474907869498821   F   F   F
  0.6883867625448801  0.2823583165941486  0.2989110042571497   F   F   F
  0.6868412750019033  0.0897706802016529  0.4015012070300727   F   F   F
  0.5319702862922497  0.6954741620032721  0.4508446352527784   F   F   F
  0.8387770991593742  0.7089350855565287  0.5593268483764984   T   T   T
  0.9425169149870721  0.5444303501195324  0.6051460929270366   T   T   T
  0.9344992672236873  0.8423045591302997  0.5037715409481514   T   T   T
  0.7760080508217811  0.9565250636409535  0.5504448632781985   T   T   T
  0.5905811877124520  0.9454699083913169  0.4553077076427243   F   F   F
  0.6844537302769542  0.7817862677365881  0.5042603273182077   T   T   T
  0.6896702883756248  0.5931213398863807  0.6085192914715730   T   T   T
  0.5311661992952210  0.6836079382218969  0.2486269034993640   F   F   F
  0.8413804630962503  0.6883409955040136  0.3498419516846525   F   F   F
  0.9377570104917083  0.5343125169307399  0.4011625184684107   F   F   F
  0.9375339740570325  0.8420294391928067  0.2983804482444086   F   F   F
  0.7836865290878947  0.9383123745575759  0.3497478587123339   F   F   F
  0.5899190421665139  0.9347419424916623  0.2464347568808449   F   F   F
  0.6874245803205881  0.7845333445502334  0.2984728345714132   F   F   F
  0.6874838831828711  0.5921249165405058  0.4012687721882955   F   F   F
  0.6802810226614184  0.5879298247508729  0.1928634234765880   F   F   F
  0.4339891700477807  0.5405486459155995  0.1961992283521425   F   F   F
  0.9333104538345083  0.5363154701404653  0.1978080748523254   F   F   F
  0.1793058727722112  0.5842425977201842  0.1919715767817323   F   F   F
  0.6803617402655746  0.0921311319803664  0.1928670099098113   F   F   F
  0.4342345039145883  0.0447423728750778  0.1954170765647092   F   F   F
  0.9332028915092465  0.0387702511480796  0.1972640279223015   F   F   F
  0.1787652375897579  0.0877034364350209  0.1917539261226935   F   F   F
  0.5227227187102932  0.1097521354016794  0.6887720221222576   T   T   T
  0.6869311469780148  0.4697919554233053  0.6763909315654552   T   T   T
  0.5242587552186099  0.3045109649927779  0.6425414068937533   T   T   T
  0.2754673343681242  0.0701580248898264  0.5777197365280151   T   T   T
  0.3127643063921048  0.3119621674313194  0.5284486400120112   T   T   T
  0.0648997930199492  0.3150435517049439  0.4778704760408274   T   T   T
  0.0612451646222141  0.0657437261344427  0.4271156582589057   F   F   F
  0.3128777206098619  0.0607579414983022  0.3762951609728020   F   F   F
  0.3132931437936364  0.3105891454955056  0.3251771182204948   F   F   F
  0.0642326640021693  0.3113705059312792  0.2737956353630651   F   F   F
  0.0660048954650492  0.0627033472866998  0.2220026369704655   F   F   F
  0.3117630877565472  0.5556668313360228  0.5804574319670642   T   T   T
  0.3089207911949151  0.8094346347698455  0.5300658254853514   T   T   T
  0.0604794583881076  0.8155835502129538  0.4783016163984424   T   T   T
  0.0621896202556513  0.5665716610300038  0.4267811977098077   F   F   F
  0.3131618023026519  0.5616773187208608  0.3759026431090362   F   F   F
  0.3131049395158172  0.8112852066397451  0.3247023221940424   F   F   F
  0.0637287005166201  0.8120483406085697  0.2732718824808629   F   F   F
  0.0664702555673955  0.5612125097587040  0.2222922415878514   F   F   F
  0.7878386824623105  0.0736020183823103  0.5801395054019813   T   T   T
  0.8129821640059334  0.3225397933430493  0.5297135499630075   T   T   T
  0.5648278301654786  0.3162222902294653  0.4783549235253884   T   T   T
  0.5617883112078346  0.0654969323347032  0.4275407685410215   F   F   F
  0.8122036095954996  0.0623382403762918  0.3758666937735384   F   F   F
  0.8130059562146883  0.3125657896173522  0.3246377281742028   F   F   F
  0.5621229361517379  0.3108084571922589  0.2736637112479272   F   F   F
  0.5643272741865744  0.0635318009121022  0.2217311510066224   F   F   F
  0.8110452541675595  0.5737771390275217  0.5803496956026774   T   T   T
  0.8079493390538243  0.8219223485180561  0.5292479202832436   T   T   T
  0.5596331815041966  0.8155478174364240  0.4786874802134341   T   T   T
  0.5622668754055056  0.5662751417183216  0.4271548592283168   F   F   F
  0.8124948422337823  0.5633868801608983  0.3755658595078160   F   F   F
  0.8125738355465160  0.8132673612174131  0.3241026728173466   F   F   F
  0.5614589816700359  0.8116265320246683  0.2730048112024690   F   F   F
  0.5646998693913758  0.5615994686942400  0.2220612926636250   F   F   F
  0.5277433862882432  0.1915311715747263  0.7022376304490335   T   T   T
  0.1123160124389837  0.5735922994198565  0.6063473240754520   T   T   T
  0.9322846683354891  0.4781865527593677  0.6241547729266322   T   T   T
  0.7712617716659409  0.5710012962810325  0.1986394098212259   F   F   F
  0.4479976061129491  0.4907898036368650  0.1735194849403427   F   F   F
  0.9448017296460449  0.4820932575445198  0.1758910436000818   F   F   F
  0.2709189056190908  0.5694127065567756  0.1974025105550936   F   F   F
  0.7712857533710888  0.0741138050316508  0.1984223122502797   F   F   F
  0.4493861710909925  0.9979477204467884  0.1722491496477687   F   F   F
  0.9454334181009472  0.9868290174839913  0.1749142337168053   F   F   F
  0.2704653931158845  0.0727476454834317  0.1969995743109934   F   F   F
  0.0604365341662936  0.0756907586367454  0.5985835116553168   T   T   T
  0.8880627206229719  0.9703699293326289  0.6275844913463474   T   T   T
  0.7145913475789625  0.5457958610534384  0.6897670346968826   T   T   T
  0.5136760541933512  0.1237167093657168  0.6353067766747181   T   T   T
  0.5815149539285160  0.4694368930816806  0.6327791396862555   T   T   T
 
  0.00000000E+00  0.00000000E+00  0.00000000E+00
  0.00000000E+00  0.00000000E+00  0.00000000E+00
  0.00000000E+00  0.00000000E+00  0.00000000E+00
  0.00000000E+00  0.00000000E+00  0.00000000E+00
  0.00000000E+00  0.00000000E+00  0.00000000E+00
  0.00000000E+00  0.00000000E+00  0.00000000E+00
  0.00000000E+00  0.00000000E+00  0.00000000E+00
  0.00000000E+00  0.00000000E+00  0.00000000E+00
  0.00000000E+00  0.00000000E+00  0.00000000E+00
  0.00000000E+00  0.00000000E+00  0.00000000E+00
  0.00000000E+00  0.00000000E+00  0.00000000E+00
  0.00000000E+00  0.00000000E+00  0.00000000E+00
  0.00000000E+00  0.00000000E+00  0.00000000E+00
  0.00000000E+00  0.00000000E+00  0.00000000E+00
  0.00000000E+00  0.00000000E+00  0.00000000E+00
  0.00000000E+00  0.00000000E+00  0.00000000E+00
  0.00000000E+00  0.00000000E+00  0.00000000E+00
  0.00000000E+00  0.00000000E+00  0.00000000E+00
  0.00000000E+00  0.00000000E+00  0.00000000E+00
  0.00000000E+00  0.00000000E+00  0.00000000E+00
  0.00000000E+00  0.00000000E+00  0.00000000E+00
  0.00000000E+00  0.00000000E+00  0.00000000E+00
  0.00000000E+00  0.00000000E+00  0.00000000E+00
  0.00000000E+00  0.00000000E+00  0.00000000E+00
  0.00000000E+00  0.00000000E+00  0.00000000E+00
  0.00000000E+00  0.00000000E+00  0.00000000E+00
  0.00000000E+00  0.00000000E+00  0.00000000E+00
  0.00000000E+00  0.00000000E+00  0.00000000E+00
  0.00000000E+00  0.00000000E+00  0.00000000E+00
  0.00000000E+00  0.00000000E+00  0.00000000E+00
  0.00000000E+00  0.00000000E+00  0.00000000E+00
  0.00000000E+00  0.00000000E+00  0.00000000E+00
  0.00000000E+00  0.00000000E+00  0.00000000E+00
  0.00000000E+00  0.00000000E+00  0.00000000E+00
  0.00000000E+00  0.00000000E+00  0.00000000E+00
  0.00000000E+00  0.00000000E+00  0.00000000E+00
  0.00000000E+00  0.00000000E+00  0.00000000E+00
  0.00000000E+00  0.00000000E+00  0.00000000E+00
  0.00000000E+00  0.00000000E+00  0.00000000E+00
  0.00000000E+00  0.00000000E+00  0.00000000E+00
  0.00000000E+00  0.00000000E+00  0.00000000E+00
  0.00000000E+00  0.00000000E+00  0.00000000E+00
  0.00000000E+00  0.00000000E+00  0.00000000E+00
  0.00000000E+00  0.00000000E+00  0.00000000E+00
  0.00000000E+00  0.00000000E+00  0.00000000E+00
  0.00000000E+00  0.00000000E+00  0.00000000E+00
  0.00000000E+00  0.00000000E+00  0.00000000E+00
  0.00000000E+00  0.00000000E+00  0.00000000E+00
  0.00000000E+00  0.00000000E+00  0.00000000E+00
  0.00000000E+00  0.00000000E+00  0.00000000E+00
  0.00000000E+00  0.00000000E+00  0.00000000E+00
  0.00000000E+00  0.00000000E+00  0.00000000E+00
  0.00000000E+00  0.00000000E+00  0.00000000E+00
  0.00000000E+00  0.00000000E+00  0.00000000E+00
  0.00000000E+00  0.00000000E+00  0.00000000E+00
  0.00000000E+00  0.00000000E+00  0.00000000E+00
  0.00000000E+00  0.00000000E+00  0.00000000E+00
  0.00000000E+00  0.00000000E+00  0.00000000E+00
  0.00000000E+00  0.00000000E+00  0.00000000E+00
  0.00000000E+00  0.00000000E+00  0.00000000E+00
  0.00000000E+00  0.00000000E+00  0.00000000E+00
  0.00000000E+00  0.00000000E+00  0.00000000E+00
  0.00000000E+00  0.00000000E+00  0.00000000E+00
  0.00000000E+00  0.00000000E+00  0.00000000E+00
  0.00000000E+00  0.00000000E+00  0.00000000E+00
  0.00000000E+00  0.00000000E+00  0.00000000E+00
  0.00000000E+00  0.00000000E+00  0.00000000E+00
  0.00000000E+00  0.00000000E+00  0.00000000E+00
  0.00000000E+00  0.00000000E+00  0.00000000E+00
  0.00000000E+00  0.00000000E+00  0.00000000E+00
  0.00000000E+00  0.00000000E+00  0.00000000E+00
  0.00000000E+00  0.00000000E+00  0.00000000E+00
  0.00000000E+00  0.00000000E+00  0.00000000E+00
  0.00000000E+00  0.00000000E+00  0.00000000E+00
  0.00000000E+00  0.00000000E+00  0.00000000E+00
  0.00000000E+00  0.00000000E+00  0.00000000E+00
  0.00000000E+00  0.00000000E+00  0.00000000E+00
  0.00000000E+00  0.00000000E+00  0.00000000E+00
  0.00000000E+00  0.00000000E+00  0.00000000E+00
  0.00000000E+00  0.00000000E+00  0.00000000E+00
  0.00000000E+00  0.00000000E+00  0.00000000E+00
  0.00000000E+00  0.00000000E+00  0.00000000E+00
  0.00000000E+00  0.00000000E+00  0.00000000E+00
  0.00000000E+00  0.00000000E+00  0.00000000E+00
  0.00000000E+00  0.00000000E+00  0.00000000E+00
  0.00000000E+00  0.00000000E+00  0.00000000E+00
  0.00000000E+00  0.00000000E+00  0.00000000E+00
  0.00000000E+00  0.00000000E+00  0.00000000E+00
  0.00000000E+00  0.00000000E+00  0.00000000E+00
  0.00000000E+00  0.00000000E+00  0.00000000E+00
  0.00000000E+00  0.00000000E+00  0.00000000E+00
  0.00000000E+00  0.00000000E+00  0.00000000E+00
  0.00000000E+00  0.00000000E+00  0.00000000E+00
  0.00000000E+00  0.00000000E+00  0.00000000E+00
  0.00000000E+00  0.00000000E+00  0.00000000E+00
  0.00000000E+00  0.00000000E+00  0.00000000E+00
  0.00000000E+00  0.00000000E+00  0.00000000E+00
  0.00000000E+00  0.00000000E+00  0.00000000E+00
  0.00000000E+00  0.00000000E+00  0.00000000E+00
  0.00000000E+00  0.00000000E+00  0.00000000E+00
  0.00000000E+00  0.00000000E+00  0.00000000E+00
  0.00000000E+00  0.00000000E+00  0.00000000E+00
  0.00000000E+00  0.00000000E+00  0.00000000E+00
  0.00000000E+00  0.00000000E+00  0.00000000E+00
  0.00000000E+00  0.00000000E+00  0.00000000E+00
  0.00000000E+00  0.00000000E+00  0.00000000E+00
  0.00000000E+00  0.00000000E+00  0.00000000E+00
  0.00000000E+00  0.00000000E+00  0.00000000E+00
  0.00000000E+00  0.00000000E+00  0.00000000E+00
  0.00000000E+00  0.00000000E+00  0.00000000E+00
  0.00000000E+00  0.00000000E+00  0.00000000E+00
  0.00000000E+00  0.00000000E+00  0.00000000E+00
  0.00000000E+00  0.00000000E+00  0.00000000E+00
  0.00000000E+00  0.00000000E+00  0.00000000E+00
  0.00000000E+00  0.00000000E+00  0.00000000E+00
  0.00000000E+00  0.00000000E+00  0.00000000E+00
  0.00000000E+00  0.00000000E+00  0.00000000E+00
  0.00000000E+00  0.00000000E+00  0.00000000E+00
  0.00000000E+00  0.00000000E+00  0.00000000E+00
  0.00000000E+00  0.00000000E+00  0.00000000E+00
  0.00000000E+00  0.00000000E+00  0.00000000E+00
  0.00000000E+00  0.00000000E+00  0.00000000E+00
  0.00000000E+00  0.00000000E+00  0.00000000E+00
