# Supplementary material for: Influence of Domain Size and Support Composition on the Reducibility of SiO2 and TiO2 Supported Tungsten Oxide Clusters
Source: J Phys Chem C Nanomater Interfaces. 2024 Aug 14;128(33):13864–78. doi: 10.1021/acs.jpcc.4c03652 (PMC11345822; doi:10.1021/acs.jpcc.4c03652)
Supplement: Supplementary file 2 — jp4c03652_si_002.zip [file jp4c03652_si_002.zip › structures/silica/trimer/CONTCAR-s-tA-1H]

 O Si  H  W                             
   1.00000000000000     
    10.4633880999999995    0.0000000000000000    0.0000000000000000
     0.0000000000000000   10.4633880999999995    0.0000000000000000
     0.0000000000000000    0.0000000000000000   35.5949306999999990
   O    Si   H    W 
    80    32    15     3
Selective dynamics
Direct
  0.0311520510645380  0.1947675059483061  0.4509551540989776   F   F   F
  0.3530301657313422  0.1669803253534804  0.5490555291404116   T   T   T
  0.3473312633606895  0.0673189769010713  0.6177104759685867   T   T   T
  0.4444924893981030  0.3435526054008946  0.5049597621744997   T   T   T
  0.2964369417003481  0.4135576519071383  0.5605581695035031   T   T   T
  0.0910631408050193  0.4444544060500633  0.4536526793037368   F   F   F
  0.1942948638639312  0.2862666851394242  0.5020697170504399   T   T   T
  0.1340312014730356  0.1140081843143472  0.5787852457565335   T   T   T
  0.0337202805976702  0.1868110542290040  0.2478891078521386   F   F   F
  0.3440931198153407  0.1855634296987603  0.3506933588254171   F   F   F
  0.4368155926278163  0.0309938032860657  0.4023942963096587   F   F   F
  0.4380663908968288  0.3417251820237581  0.2995938267423952   F   F   F
  0.2829161647799978  0.4353910062341058  0.3508388878946320   F   F   F
  0.0964046891510364  0.4376544158750306  0.2488849516707177   F   F   F
  0.1883112987282516  0.2794711974758712  0.2996215051558266   F   F   F
  0.1872015750571236  0.0910645740085059  0.4015319068223207   F   F   F
  0.0318235676609717  0.6943497585694303  0.4510740567098352   F   F   F
  0.3304179334641975  0.6664654911474497  0.5532341697554933   T   T   T
  0.2777667831380339  0.5595800133181421  0.6202068746670797   T   T   T
  0.4485710565648730  0.8316006686453326  0.5078528036532260   T   T   T
  0.2943821093960363  0.9177125147043631  0.5600348756869037   T   T   T
  0.0891725053264878  0.9445949490267722  0.4544798905374634   F   F   F
  0.1972391470195081  0.7884052779318476  0.5014988162882962   T   T   T
  0.0982526226153191  0.5777675719639140  0.5675547395843070   T   T   T
  0.0346318602116042  0.6867431206294725  0.2476256659758036   F   F   F
  0.3443572575051661  0.6854365008446806  0.3498583101503243   F   F   F
  0.4375481431325454  0.5321551634179542  0.4018447037423556   F   F   F
  0.4370970457002343  0.8428009552706541  0.2987997349319542   F   F   F
  0.2837027353742272  0.9353354532517955  0.3507711198910286   F   F   F
  0.0955818039735377  0.9377746725089224  0.2480603946626019   F   F   F
  0.1873731919598498  0.7814383052252865  0.2993983415677448   F   F   F
  0.1878950929860608  0.5935378267328844  0.4011890475657580   F   F   F
  0.5326546883848948  0.1956883280239197  0.4509675926108585   F   F   F
  0.8415082114207848  0.1849215967545076  0.5546548975873441   T   T   T
  0.9251916381004816  0.0229774792139800  0.6065968045611424   T   T   T
  0.9432981297028529  0.3406747718463050  0.5051971755624162   T   T   T
  0.7758871813452299  0.4351420198199061  0.5534029051397926   T   T   T
  0.5916655283133139  0.4456487448887714  0.4545953870016817   F   F   F
  0.6943674469886888  0.2777519152985722  0.5013287722631405   T   T   T
  0.6817393256587713  0.0918677178305311  0.6056627605391812   T   T   T
  0.5304366968504297  0.1836720274766108  0.2490301448931334   F   F   F
  0.8416375044477675  0.1884368207542053  0.3506902511769638   F   F   F
  0.9370329202409309  0.0324447557488270  0.4015475837346045   F   F   F
  0.9384974714541698  0.3410278101384634  0.2991019133863304   F   F   F
  0.7833669493170277  0.4382938918361177  0.3499272364006458   F   F   F
  0.5912959725446996  0.4347042336853590  0.2474907869498821   F   F   F
  0.6883867625448801  0.2823583165941486  0.2989110042571497   F   F   F
  0.6868412750019033  0.0897706802016529  0.4015012070300727   F   F   F
  0.5319702862922497  0.6954741620032721  0.4508446352527784   F   F   F
  0.8289245801924304  0.6863269643743186  0.5570600612597079   T   T   T
  0.8890084368930664  0.5368073010755484  0.6131534022201180   T   T   T
  0.9465700022741246  0.8353644562503771  0.5073800761922609   T   T   T
  0.7725356257361440  0.9372839029742469  0.5518549241697466   T   T   T
  0.5905811877124520  0.9454699083913169  0.4553077076427243   F   F   F
  0.6983364759563683  0.7771539073029032  0.4997796284959066   T   T   T
  0.6379718020294108  0.5935557911416836  0.5965678769496450   T   T   T
  0.5311661992952210  0.6836079382218969  0.2486269034993640   F   F   F
  0.8413804630962503  0.6883409955040136  0.3498419516846525   F   F   F
  0.9377570104917083  0.5343125169307399  0.4011625184684107   F   F   F
  0.9375339740570325  0.8420294391928067  0.2983804482444086   F   F   F
  0.7836865290878947  0.9383123745575759  0.3497478587123339   F   F   F
  0.5899190421665139  0.9347419424916623  0.2464347568808449   F   F   F
  0.6874245803205881  0.7845333445502334  0.2984728345714132   F   F   F
  0.6874838831828711  0.5921249165405058  0.4012687721882955   F   F   F
  0.6802810226614184  0.5879298247508729  0.1928634234765880   F   F   F
  0.4339891700477807  0.5405486459155995  0.1961992283521425   F   F   F
  0.9333104538345083  0.5363154701404653  0.1978080748523254   F   F   F
  0.1793058727722112  0.5842425977201842  0.1919715767817323   F   F   F
  0.6803617402655746  0.0921311319803664  0.1928670099098113   F   F   F
  0.4342345039145883  0.0447423728750778  0.1954170765647092   F   F   F
  0.9332028915092465  0.0387702511480796  0.1972640279223015   F   F   F
  0.1787652375897579  0.0877034364350209  0.1917539261226935   F   F   F
  0.3629380491477260  0.0189893851657251  0.7044411580853733   T   T   T
  0.5185120966541885  0.1855150670266107  0.6700934093023453   T   T   T
  0.3074950037432049  0.5766925779549266  0.7024887463549875   T   T   T
  0.2994164352393817  0.3178667683130301  0.6699035739608088   T   T   T
  0.5176634145263670  0.4986124846733960  0.6590446466094603   T   T   T
  0.7632539635538079  0.3194331119491877  0.6492982362914882   T   T   T
  0.7802471296054618  0.0763604355190062  0.6819534736046839   T   T   T
  0.1560736042652988  0.1090444378581127  0.6755349428286366   T   T   T
  0.2778737417315215  0.0627777103347815  0.5746340275582378   T   T   T
  0.3190771063667983  0.3038587726003374  0.5287521601829207   T   T   T
  0.0651628106999120  0.3158464492560605  0.4779879453014718   T   T   T
  0.0612451646222141  0.0657437261344427  0.4271156582589057   F   F   F
  0.3128777206098619  0.0607579414983022  0.3762951609728020   F   F   F
  0.3132931437936364  0.3105891454955056  0.3251771182204948   F   F   F
  0.0642326640021693  0.3113705059312792  0.2737956353630651   F   F   F
  0.0660048954650492  0.0627033472866998  0.2220026369704655   F   F   F
  0.2489458853141801  0.5547439544603108  0.5743057877695237   T   T   T
  0.3170395986029020  0.8006679946498433  0.5302280587139587   T   T   T
  0.0654835769492446  0.8145000334135345  0.4785303220660939   T   T   T
  0.0621896202556513  0.5665716610300038  0.4267811977098077   F   F   F
  0.3131618023026519  0.5616773187208608  0.3759026431090362   F   F   F
  0.3131049395158172  0.8112852066397451  0.3247023221940424   F   F   F
  0.0637287005166201  0.8120483406085697  0.2732718824808629   F   F   F
  0.0664702555673955  0.5612125097587040  0.2222922415878514   F   F   F
  0.8048344046406293  0.0582458528669762  0.5780912577713869   T   T   T
  0.8140589513860754  0.3115119197921827  0.5287043343993151   T   T   T
  0.5663444271512603  0.3155904915217581  0.4780092959298062   T   T   T
  0.5617883112078346  0.0654969323347032  0.4275407685410215   F   F   F
  0.8122036095954996  0.0623382403762918  0.3758666937735384   F   F   F
  0.8130059562146883  0.3125657896173522  0.3246377281742028   F   F   F
  0.5621229361517379  0.3108084571922589  0.2736637112479272   F   F   F
  0.5643272741865744  0.0635318009121022  0.2217311510066224   F   F   F
  0.7791058600942400  0.5618440823224589  0.5804058902189315   T   T   T
  0.8128650043158386  0.8070097438371758  0.5290872312342111   T   T   T
  0.5663706044453040  0.8136239360673840  0.4784404386723004   T   T   T
  0.5622668754055056  0.5662751417183216  0.4271548592283168   F   F   F
  0.8124948422337823  0.5633868801608983  0.3755658595078160   F   F   F
  0.8125738355465160  0.8132673612174131  0.3241026728173466   F   F   F
  0.5614589816700359  0.8116265320246683  0.2730048112024690   F   F   F
  0.5646998693913758  0.5615994686942400  0.2220612926636250   F   F   F
  0.2844142835732120  0.9814992451978650  0.7147909564583874   T   T   T
  0.9070426651948339  0.9997816294468701  0.6326336039621909   T   T   T
  0.0342618986542139  0.5569840941057203  0.5871112957737302   T   T   T
  0.8667599333033029  0.4652049143982208  0.6298844531196650   T   T   T
  0.7712617716659409  0.5710012962810325  0.1986394098212259   F   F   F
  0.4479976061129491  0.4907898036368650  0.1735194849403427   F   F   F
  0.9448017296460449  0.4820932575445198  0.1758910436000818   F   F   F
  0.2709189056190908  0.5694127065567756  0.1974025105550936   F   F   F
  0.7712857533710888  0.0741138050316508  0.1984223122502797   F   F   F
  0.4493861710909925  0.9979477204467884  0.1722491496477687   F   F   F
  0.9454334181009472  0.9868290174839913  0.1749142337168053   F   F   F
  0.2704653931158845  0.0727476454834317  0.1969995743109934   F   F   F
  0.6063133143001316  0.5546102881065635  0.6200377057853675   T   T   T
  0.0961533819580563  0.1795074814806791  0.6715864171509079   T   T   T
  0.0632774119532040  0.0701144184154256  0.5922561766366249   T   T   T
  0.3344580062915148  0.1367646312987405  0.6648723995025000   T   T   T
  0.3517663212580746  0.4890391012304077  0.6633793360825596   T   T   T
  0.6851923984614045  0.1719410375360912  0.6532290512772589   T   T   T
 
  0.00000000E+00  0.00000000E+00  0.00000000E+00
  0.00000000E+00  0.00000000E+00  0.00000000E+00
  0.00000000E+00  0.00000000E+00  0.00000000E+00
  0.00000000E+00  0.00000000E+00  0.00000000E+00
  0.00000000E+00  0.00000000E+00  0.00000000E+00
  0.00000000E+00  0.00000000E+00  0.00000000E+00
  0.00000000E+00  0.00000000E+00  0.00000000E+00
  0.00000000E+00  0.00000000E+00  0.00000000E+00
  0.00000000E+00  0.00000000E+00  0.00000000E+00
  0.00000000E+00  0.00000000E+00  0.00000000E+00
  0.00000000E+00  0.00000000E+00  0.00000000E+00
  0.00000000E+00  0.00000000E+00  0.00000000E+00
  0.00000000E+00  0.00000000E+00  0.00000000E+00
  0.00000000E+00  0.00000000E+00  0.00000000E+00
  0.00000000E+00  0.00000000E+00  0.00000000E+00
  0.00000000E+00  0.00000000E+00  0.00000000E+00
  0.00000000E+00  0.00000000E+00  0.00000000E+00
  0.00000000E+00  0.00000000E+00  0.00000000E+00
  0.00000000E+00  0.00000000E+00  0.00000000E+00
  0.00000000E+00  0.00000000E+00  0.00000000E+00
  0.00000000E+00  0.00000000E+00  0.00000000E+00
  0.00000000E+00  0.00000000E+00  0.00000000E+00
  0.00000000E+00  0.00000000E+00  0.00000000E+00
  0.00000000E+00  0.00000000E+00  0.00000000E+00
  0.00000000E+00  0.00000000E+00  0.00000000E+00
  0.00000000E+00  0.00000000E+00  0.00000000E+00
  0.00000000E+00  0.00000000E+00  0.00000000E+00
  0.00000000E+00  0.00000000E+00  0.00000000E+00
  0.00000000E+00  0.00000000E+00  0.00000000E+00
  0.00000000E+00  0.00000000E+00  0.00000000E+00
  0.00000000E+00  0.00000000E+00  0.00000000E+00
  0.00000000E+00  0.00000000E+00  0.00000000E+00
  0.00000000E+00  0.00000000E+00  0.00000000E+00
  0.00000000E+00  0.00000000E+00  0.00000000E+00
  0.00000000E+00  0.00000000E+00  0.00000000E+00
  0.00000000E+00  0.00000000E+00  0.00000000E+00
  0.00000000E+00  0.00000000E+00  0.00000000E+00
  0.00000000E+00  0.00000000E+00  0.00000000E+00
  0.00000000E+00  0.00000000E+00  0.00000000E+00
  0.00000000E+00  0.00000000E+00  0.00000000E+00
  0.00000000E+00  0.00000000E+00  0.00000000E+00
  0.00000000E+00  0.00000000E+00  0.00000000E+00
  0.00000000E+00  0.00000000E+00  0.00000000E+00
  0.00000000E+00  0.00000000E+00  0.00000000E+00
  0.00000000E+00  0.00000000E+00  0.00000000E+00
  0.00000000E+00  0.00000000E+00  0.00000000E+00
  0.00000000E+00  0.00000000E+00  0.00000000E+00
  0.00000000E+00  0.00000000E+00  0.00000000E+00
  0.00000000E+00  0.00000000E+00  0.00000000E+00
  0.00000000E+00  0.00000000E+00  0.00000000E+00
  0.00000000E+00  0.00000000E+00  0.00000000E+00
  0.00000000E+00  0.00000000E+00  0.00000000E+00
  0.00000000E+00  0.00000000E+00  0.00000000E+00
  0.00000000E+00  0.00000000E+00  0.00000000E+00
  0.00000000E+00  0.00000000E+00  0.00000000E+00
  0.00000000E+00  0.00000000E+00  0.00000000E+00
  0.00000000E+00  0.00000000E+00  0.00000000E+00
  0.00000000E+00  0.00000000E+00  0.00000000E+00
  0.00000000E+00  0.00000000E+00  0.00000000E+00
  0.00000000E+00  0.00000000E+00  0.00000000E+00
  0.00000000E+00  0.00000000E+00  0.00000000E+00
  0.00000000E+00  0.00000000E+00  0.00000000E+00
  0.00000000E+00  0.00000000E+00  0.00000000E+00
  0.00000000E+00  0.00000000E+00  0.00000000E+00
  0.00000000E+00  0.00000000E+00  0.00000000E+00
  0.00000000E+00  0.00000000E+00  0.00000000E+00
  0.00000000E+00  0.00000000E+00  0.00000000E+00
  0.00000000E+00  0.00000000E+00  0.00000000E+00
  0.00000000E+00  0.00000000E+00  0.00000000E+00
  0.00000000E+00  0.00000000E+00  0.00000000E+00
  0.00000000E+00  0.00000000E+00  0.00000000E+00
  0.00000000E+00  0.00000000E+00  0.00000000E+00
  0.00000000E+00  0.00000000E+00  0.00000000E+00
  0.00000000E+00  0.00000000E+00  0.00000000E+00
  0.00000000E+00  0.00000000E+00  0.00000000E+00
  0.00000000E+00  0.00000000E+00  0.00000000E+00
  0.00000000E+00  0.00000000E+00  0.00000000E+00
  0.00000000E+00  0.00000000E+00  0.00000000E+00
  0.00000000E+00  0.00000000E+00  0.00000000E+00
  0.00000000E+00  0.00000000E+00  0.00000000E+00
  0.00000000E+00  0.00000000E+00  0.00000000E+00
  0.00000000E+00  0.00000000E+00  0.00000000E+00
  0.00000000E+00  0.00000000E+00  0.00000000E+00
  0.00000000E+00  0.00000000E+00  0.00000000E+00
  0.00000000E+00  0.00000000E+00  0.00000000E+00
  0.00000000E+00  0.00000000E+00  0.00000000E+00
  0.00000000E+00  0.00000000E+00  0.00000000E+00
  0.00000000E+00  0.00000000E+00  0.00000000E+00
  0.00000000E+00  0.00000000E+00  0.00000000E+00
  0.00000000E+00  0.00000000E+00  0.00000000E+00
  0.00000000E+00  0.00000000E+00  0.00000000E+00
  0.00000000E+00  0.00000000E+00  0.00000000E+00
  0.00000000E+00  0.00000000E+00  0.00000000E+00
  0.00000000E+00  0.00000000E+00  0.00000000E+00
  0.00000000E+00  0.00000000E+00  0.00000000E+00
  0.00000000E+00  0.00000000E+00  0.00000000E+00
  0.00000000E+00  0.00000000E+00  0.00000000E+00
  0.00000000E+00  0.00000000E+00  0.00000000E+00
  0.00000000E+00  0.00000000E+00  0.00000000E+00
  0.00000000E+00  0.00000000E+00  0.00000000E+00
  0.00000000E+00  0.00000000E+00  0.00000000E+00
  0.00000000E+00  0.00000000E+00  0.00000000E+00
  0.00000000E+00  0.00000000E+00  0.00000000E+00
  0.00000000E+00  0.00000000E+00  0.00000000E+00
  0.00000000E+00  0.00000000E+00  0.00000000E+00
  0.00000000E+00  0.00000000E+00  0.00000000E+00
  0.00000000E+00  0.00000000E+00  0.00000000E+00
  0.00000000E+00  0.00000000E+00  0.00000000E+00
  0.00000000E+00  0.00000000E+00  0.00000000E+00
  0.00000000E+00  0.00000000E+00  0.00000000E+00
  0.00000000E+00  0.00000000E+00  0.00000000E+00
  0.00000000E+00  0.00000000E+00  0.00000000E+00
  0.00000000E+00  0.00000000E+00  0.00000000E+00
  0.00000000E+00  0.00000000E+00  0.00000000E+00
  0.00000000E+00  0.00000000E+00  0.00000000E+00
  0.00000000E+00  0.00000000E+00  0.00000000E+00
  0.00000000E+00  0.00000000E+00  0.00000000E+00
  0.00000000E+00  0.00000000E+00  0.00000000E+00
  0.00000000E+00  0.00000000E+00  0.00000000E+00
  0.00000000E+00  0.00000000E+00  0.00000000E+00
  0.00000000E+00  0.00000000E+00  0.00000000E+00
  0.00000000E+00  0.00000000E+00  0.00000000E+00
  0.00000000E+00  0.00000000E+00  0.00000000E+00
  0.00000000E+00  0.00000000E+00  0.00000000E+00
  0.00000000E+00  0.00000000E+00  0.00000000E+00
  0.00000000E+00  0.00000000E+00  0.00000000E+00
  0.00000000E+00  0.00000000E+00  0.00000000E+00
  0.00000000E+00  0.00000000E+00  0.00000000E+00
  0.00000000E+00  0.00000000E+00  0.00000000E+00
  0.00000000E+00  0.00000000E+00  0.00000000E+00
